# Supplementary material for: Interactions between the transcription factors FfmA and AtrR are required to properly regulate gene expression in the fungus Aspergillus fumigatus
Source: G3 (Bethesda). 2023 Jul 31;13(10):jkad173. doi: 10.1093/g3journal/jkad173 (PMC10542180; doi:10.1093/g3journal/jkad173)
Supplement: jkad173_Supplementary_Data [file jkad173_supplementary_data.zip]

Archive with 10 entries (10 files):
- Supplementary Table Legends.docx
- Supplementary_table_S1.xlsx
- Supplementary_table_S2.xlsx
- Supplementary_table_S3.xlsx
- Supplementary_table_S4.xlsx
- Supplementary_table_S5.xlsx
- Supplementary_table_S6.xlsx
- Supplementary_table_S7.xlsx
- Supplementary_table_S8.xlsx
- Supplementary_table_S9.xlsx
