# Supplementary material for: Interactions between the transcription factors FfmA and AtrR are required to properly regulate gene expression in the fungus Aspergillus fumigatus
Source: G3 (Bethesda). 2023 Jul 31;13(10):jkad173. doi: 10.1093/g3journal/jkad173 (PMC10542180; doi:10.1093/g3journal/jkad173)
Supplement: jkad173_Supplementary_Data [file jkad173_supplementary_data.zip › Supplementary_table_S1.xlsx]

## Sheet: Dox_minus_vs_background_2X_reg_
	baseMean	log2FoldChange	lfcSE	stat	pvalue	padj	name	annotation
Afu7g06800	11.9356	5.8	1.36338	4.24696	2.17e-05	9.7e-05		Has domain(s) with predicted carbon-nitrogen ligase activity, with glutamine as amido-N-donor activity												Up	236							AFUA_7g06800
Afu1g17723	11.6109	5.2	1.70884	3.05806	0.00222776	0.0062		Has domain(s) with predicted carbohydrate binding, catalytic activity, isomerase activity and role in carbohydrate metabolic process, hexose metabolic process												Down	259							AFUA_1g17723
Afu6g00160	45.4015	3.8	0.780622	4.8866	1.03e-06	5.9e-06		Has domain(s) with predicted hydrolase activity and role in nucleotide catabolic process																				AFUA_6g00160
Afu6g11970	29.3271	3.6	0.899208	4.02564	5.68e-05	0.00023		Ortholog of <i>A. nidulans FGSC A4</i> : AN7870, <i>A. fumigatus Af293</i> : Afu3g01650, <i>Neosartorya fischeri NRRL 181</i> : NFIA_002730, NFIA_057640 and <i>Aspergillus versicolor</i> : Aspve1_0204208																				AFUA_6g11970
Afu4g00100	15.0464	3.3	1.08398	3.04399	0.00233465	0.0065		Has domain(s) with predicted polygalacturonase activity and role in carbohydrate metabolic process																				AFUA_4g00100
Afu3g13590	21.2893	2.6	1.05771	2.45559	0.0140653	0.032		Ortholog of <i>A. nidulans FGSC A4</i> : AN8128, <i>Neosartorya fischeri NRRL 181</i> : NFIA_063770, <i>Aspergillus fumigatus A1163</i> : AFUB_035600 and <i>Aspergillus zonatus</i> : Aspzo1_1970129																				AFUA_3g13590
Afu1g10930	35901.9	2.6	0.140852	18.3414	3.87e-75	9.5e-72		Putative ammonium transporter; transcript downregulated in response to voriconazole																				AFUA_1g10930
Afu3g03500	287.667	2.5	0.168447	14.5566	5.31e-48	2e-45	erg5	Putative multidrug resistance protein; transcript upregulated in response to amphotericin B																				AFUA_3g03500
Afu3g13680	229.375	2.4	0.438179	5.45472	4.9e-08	3.7e-07	glcA	Has domain(s) with predicted alcohol O-acetyltransferase activity and role in alcohol metabolic process																				AFUA_3g13680
Afu3g13690	163.701	2.3	0.487686	4.80694	1.53e-06	8.6e-06		Ortholog of <i>Neosartorya fischeri NRRL 181</i> : NFIA_063670 and <i>Aspergillus fumigatus A1163</i> : AFUB_035500																				AFUA_3g13690
Afu3g13700	349.922	2.3	0.425274	5.5045	3.7e-08	2.8e-07		Has domain(s) with predicted catalytic activity, phosphopantetheine binding, transferase activity, transferring acyl groups other than amino-acyl groups activity and role in metabolic process																				AFUA_3g13700
Afu7g00340	45886.2	2.3	0.217733	10.5567	4.73e-26	3.5e-24		Has domain(s) with predicted hydrolase activity																				AFUA_7g00340
Afu8g04920	10592.4	2.2	0.165176	13.3987	6.16e-41	1.4e-38		LEA domain protein; transcript induced by exposure to human airway epithelial cells																				AFUA_8g04920
Afu3g03135	336.469	2.2	0.267663	8.2655	1.39e-16	3.5e-15		#N/A																				AFUA_3g03135
Afu7g06540	64853	2.1	0.14016	14.9875	8.86e-51	4.3e-48		Putative threonine aldolase; transcript induced by voriconazole and calcium																				AFUA_7g06540
Afu4g01360	921294	2.1	0.196344	10.6945	1.08e-26	8.5e-25		Has domain(s) with predicted role in transmembrane transport and integral component of membrane localization																				AFUA_4g01360
Afu4g11720	75236.6	2.1	0.139168	14.9774	1.03e-50	4.8e-48		Putative phosphatidyl synthase; protein levels increase in response to pkaC overexpression																				AFUA_4g11720
Afu3g13670	1114.07	2	0.557708	3.65264	0.000259561	0.00093		Putative siderochrome-iron transporter; transcript upregulated in response to amphotericin B																				AFUA_3g13670
Afu8g05880	354.222	2	0.223844	8.90281	5.44e-19	1.9e-17		Has domain(s) with predicted role in protein folding and cytoplasm localization																				AFUA_8g05880
Afu1g17430	464.768	2	0.259982	7.57265	3.66e-14	6.5e-13		Ortholog(s) have monophenol monooxygenase activity																				AFUA_1g17430
AfuMt00100	13.2396	2	0.77957	2.52268	0.0116465	0.027	rab11	Ortholog(s) have proton-transporting ATP synthase activity, rotational mechanism activity, role in ATP synthesis coupled proton transport and mitochondrial proton-transporting ATP synthase complex, coupling factor F(o) localization																				AFUA_Mt00100
Afu7g04520	5335.66	1.9	0.146468	13.1258	2.34e-39	5e-37		Dehydrin-like protein; repressed upon conidial germination; acts downstream of SakA to confer cold tolerance																				AFUA_7g04520
Afu5g03830	1523.26	1.9	0.184086	10.3814	3.01e-25	2e-23		Ortholog of <i>Aspergillus glaucus</i> : Aspgl1_0052417, <i>Neosartorya fischeri NRRL 181</i> : NFIA_038290, <i>Aspergillus wentii</i> : Aspwe1_0030158 and <i>Aspergillus fumigatus A1163</i> : AFUB_052340																				AFUA_5g03830
Afu3g11340	6136.97	1.9	0.161535	11.8266	2.85e-32	3.6e-30		Ortholog(s) have role in purine nucleobase catabolic process and cytosol, nucleus localization																				AFUA_3g11340
Afu2g00790	4393.13	1.9	0.217656	8.67647	4.08e-18	1.2e-16		Ortholog(s) have extracellular region localization																				AFUA_2g00790
Afu6g03375	55.4134	1.9	0.442341	4.20328	2.63e-05	0.00012		Protein of unknown function																				AFUA_6g03375
Afu4g06620	21536.7	1.8	0.138201	13.2785	3.09e-40	6.7e-38		Glutamate/Leucine/Phenylalanine/Valine dehydrogenase; reacts with rabbit immunosera exposed to A. fumigatus conidia; hypoxia induced protein																				AFUA_4g06620
Afu6g11810	29.9062	1.8	0.457018	3.99087	6.58e-05	0.00027		Has domain(s) with predicted role in response to stress and integral component of membrane localization																				AFUA_6g11810
Afu3g13660	370.137	1.8	0.576646	3.12641	0.00176952	0.0051		Has domain(s) with predicted copper ion transmembrane transporter activity, role in copper ion transmembrane transport and integral component of membrane localization																				AFUA_3g13660
Afu3g00670	17495.2	1.8	0.15198	11.7513	6.95e-32	8.3e-30		Ortholog of <i>A. nidulans FGSC A4</i> : AN6861/phbB, AN9483, <i>A. fumigatus Af293</i> : Afu5g13060, Afu8g01120, <i>A. niger CBS 513.88</i> : An03g01130, An07g06330, An07g00905 and <i>A. oryzae RIB40</i> : AO090120000428, AO090113000089																				AFUA_3g00670
Afu3g00760	3340.02	1.8	0.117248	15.1336	9.72e-52	5.3e-49		Has domain(s) with predicted N-acetyltransferase activity																				AFUA_3g00760
Afu1g17060	6674.73	1.8	0.116694	15.15	7.57e-52	4.4e-49		Ortholog(s) have nucleus localization																				AFUA_1g17060
Afu7g01780	1973.55	1.8	0.137877	12.8053	1.53e-37	2.7e-35		Ortholog of <i>Aspergillus fumigatus A1163</i> : AFUB_088360																				AFUA_7g01780
Afu8g02250	97.0068	1.8	0.335802	5.21232	1.86e-07	1.3e-06		Ortholog of <i>Neosartorya fischeri NRRL 181</i> : NFIA_095820, <i>Aspergillus versicolor</i> : Aspve1_0152402, <i>Aspergillus clavatus NRRL 1</i> : ACLA_043370 and <i>Aspergillus niger ATCC 1015</i> : 177036-mRNA																				AFUA_8g02250
Afu8g02320	50.3173	1.7	0.40551	4.31047	1.63e-05	7.5e-05		Ortholog of <i>Neosartorya fischeri NRRL 181</i> : NFIA_095990, <i>Aspergillus wentii</i> : Aspwe1_0028654, <i>Aspergillus versicolor</i> : Aspve1_0051944 and <i>Aspergillus fumigatus A1163</i> : AFUB_084280																				AFUA_8g02320
Afu3g02780	671.604	1.7	0.196409	8.72418	2.68e-18	8.2e-17		Has domain(s) with predicted role in transmembrane transport and integral component of membrane localization																				AFUA_3g02780
Afu2g09860	50642.6	1.7	0.123597	13.82	1.93e-43	5.9e-41		Putative purine-cytosine permease																				AFUA_2g09860
Afu6g14280	11776.7	1.7	0.18615	9.1208	7.46e-20	2.8e-18		Protein of unknown function; calcium downregulated																				AFUA_6g14280
Afu1g11910	10109.6	1.7	0.106795	15.738	8.3e-56	7.4e-53		Histidine-rich protein of unknown function; calcium induced																				AFUA_1g11910
Afu6g11170	51162	1.7	0.0902716	18.4965	2.2e-76	1.1e-72		Has domain(s) with predicted nucleic acid binding activity																				AFUA_6g11170
Afu3g09690	3453.29	1.7	0.125029	13.307	2.11e-40	4.7e-38		Laminin-binding protein with extracellular thaumatin domain; predicted adhesin-like protein; expression induced in biofilm; repressed by exposure to artemisinin																				AFUA_3g09690
Afu2g03130	11311	1.7	0.164897	10.0798	6.79e-24	4e-22		Ortholog of <i>A. nidulans FGSC A4</i> : AN10566, <i>A. niger CBS 513.88</i> : An07g07550, <i>Neosartorya fischeri NRRL 181</i> : NFIA_035480, <i>Aspergillus wentii</i> : Aspwe1_0183505 and <i>Aspergillus clavatus NRRL 1</i> : ACLA_091430																				AFUA_2g03130
Afu2g12420	15036.8	1.6	0.187229	8.793	1.46e-18	4.6e-17		Ortholog of <i>A. nidulans FGSC A4</i> : AN6285, <i>A. niger CBS 513.88</i> : An02g04555, <i>Aspergillus wentii</i> : Aspwe1_0661381 and <i>Aspergillus sydowii</i> : Aspsy1_0089680																				AFUA_2g12420
Afu3g11350	41078	1.6	0.119391	13.7293	6.78e-43	1.9e-40		ATPase; proteins are recognized and bound by Get3p then delivered to the ER																				AFUA_3g11350
Afu2g10550	88193.9	1.6	0.103565	15.8102	2.65e-56	2.6e-53		Protein of unknown function; calcium induced																				AFUA_2g10550
Afu3g03490	177.559	1.6	0.233447	6.98138	2.92e-12	4.1e-11		Has domain(s) with predicted O-methyltransferase activity																				AFUA_3g03490
Afu3g05980	26853.9	1.6	0.138372	11.7769	5.13e-32	6.3e-30		Ortholog of <i>A. nidulans FGSC A4</i> : AN2776, <i>A. niger CBS 513.88</i> : An11g10620, <i>A. oryzae RIB40</i> : AO090020000068, <i>Aspergillus wentii</i> : Aspwe1_0173669 and <i>Aspergillus sydowii</i> : Aspsy1_0029855																				AFUA_3g05980
Afu5g00470	42.6526	1.6	0.439201	3.7024	0.000213567	0.00078		General amidase; induced by growth on BSA as a sole nitrogen source																				AFUA_5g00470
Afu3g00660	21370.6	1.6	0.144707	11.138	8.19e-29	8.2e-27		Ortholog of <i>A. nidulans FGSC A4</i> : AN11083, <i>A. niger CBS 513.88</i> : An03g00720, <i>Aspergillus wentii</i> : Aspwe1_0055457 and <i>Aspergillus sydowii</i> : Aspsy1_0049802																				AFUA_3g00660
Afu7g00280	7713.32	1.6	0.163744	9.76669	1.56e-22	8e-21		Has domain(s) with predicted role in transmembrane transport and integral component of membrane localization																				AFUA_7g00280
Afu8g06030	159.336	1.6	0.389568	4.08783	4.35e-05	0.00018		Alpha-1,3-gluconase																				AFUA_8g06030
Afu7g05730	22963.3	1.6	0.16902	9.37709	6.78e-21	2.9e-19		Ortholog of <i>Neosartorya fischeri NRRL 181</i> : NFIA_026960, <i>Aspergillus wentii</i> : Aspwe1_0101000, <i>Aspergillus versicolor</i> : Aspve1_0046472 and <i>Aspergillus niger ATCC 1015</i> : 200329-mRNA																				AFUA_7g05730
Afu3g14940	3375.01	1.6	0.120313	13.0713	4.8e-39	1e-36		Putative elastase inhibitor																				AFUA_3g14940
Afu4g03730	3698.63	1.6	0.182049	8.63694	5.77e-18	1.7e-16		Ortholog of <i>A. nidulans FGSC A4</i> : AN7139, <i>A. niger CBS 513.88</i> : An14g01430, <i>A. oryzae RIB40</i> : AO090011000309, <i>Aspergillus wentii</i> : Aspwe1_0030342 and <i>Aspergillus sydowii</i> : Aspsy1_0034590																				AFUA_4g03730
Afu4g01440	788205	1.6	0.154843	10.1519	3.25e-24	2e-22		Predicted glutathione S transferase																				AFUA_4g01440
Afu8g06075	31.1376	1.6	0.53372	2.91015	0.00361256	0.0096		#N/A																				AFUA_8g06075
Afu2g17480	15991.6	1.6	0.156838	9.89701	4.29e-23	2.3e-21		Ortholog of <i>A. nidulans FGSC A4</i> : AN2821, <i>A. fumigatus Af293</i> : Afu2g00180, <i>A. niger CBS 513.88</i> : An03g05360, An04g09420 and <i>A. oryzae RIB40</i> : AO090102000063, AO090009000716																				AFUA_2g17480
Afu2g00990	710.153	1.5	0.145979	10.555	4.82e-26	3.5e-24		Ortholog(s) have phosphatidylglycerol phospholipase C activity, role in phosphatidylglycerol catabolic process and lipid particle, mitochondrion localization																				AFUA_2g00990
Afu6g04480	13179.4	1.5	0.163425	9.40118	5.4e-21	2.3e-19		Predicted DDE1 transposon-related ORF																				AFUA_6g04480
Afu3g13650	76.918	1.5	0.539773	2.84027	0.00450747	0.012	sha1	Ortholog of <i>A. nidulans FGSC A4</i> : AN10820, AN8890, AN12326, <i>A. fumigatus Af293</i> : Afu8g05805 and <i>A. niger CBS 513.88</i> : An02g06090, An14g02900																				AFUA_3g13650
Afu5g13100	3701.86	1.5	0.176803	8.66979	4.33e-18	1.3e-16		Ortholog of <i>A. nidulans FGSC A4</i> : AN6856, <i>A. niger CBS 513.88</i> : An14g06050, <i>A. oryzae RIB40</i> : AO090120000435, <i>Aspergillus wentii</i> : Aspwe1_0107169 and <i>Aspergillus sydowii</i> : Aspsy1_0040420																				AFUA_5g13100
Afu5g14410	162197	1.5	0.165844	9.23057	2.69e-20	1.1e-18		Putative cysteine dioxygenase; SrbA-regulated during hypoxia																				AFUA_5g14410
Afu1g12850	40054.8	1.5	0.111174	13.7488	5.18e-43	1.5e-40		Putative nitrate transporter; predicted gene pair with AFUA_1G17470																				AFUA_1g12850
Afu2g15240	5375.16	1.5	0.160141	9.53283	1.53e-21	6.9e-20		Small oligopeptide transporter; 14 transmembrane domains; transcript downregulated in response to voriconazole; induced by growth on BSA as a sole nitrogen source																				AFUA_2g15240
Afu6g12180	20581.8	1.5	0.183959	8.2648	1.4e-16	3.5e-15		Fungal dehydrin-like protein that plays a role in oxidative, osmotic and pH stress responses; conserved DPR motif; cytoplasm and peroxisome localized; calcium and germination downregulated; transcript induced in neutrophil-exposed conidia																				AFUA_6g12180
Afu3g02990	106.865	1.5	0.36993	4.1014	4.11e-05	0.00017		Ortholog of <i>A. nidulans FGSC A4</i> : AN3703, <i>Neosartorya fischeri NRRL 181</i> : NFIA_004810, <i>Aspergillus wentii</i> : Aspwe1_0643479 and <i>Aspergillus versicolor</i> : Aspve1_0042072																				AFUA_3g02990
Afu3g03510	172.909	1.5	0.323489	4.68638	2.78e-06	1.5e-05		Ortholog of <i>Aspergillus fumigatus A1163</i> : AFUB_044720																				AFUA_3g03510
Afu4g00860	1483.6	1.5	0.159003	9.43187	4.03e-21	1.8e-19		Dehydrin-like protein; plays a role in oxidative, osmotic and pH stress responses; conserved DPR motif; constitutively transcribed and expressed in dormant conidia; expression dependent on sakA and cAMP pathways; germination downregulated																				AFUA_4g00860
Afu5g01340	229.67	1.5	0.206055	7.27732	3.41e-13	5.3e-12		Putative phospholipase B																				AFUA_5g01340
Afu2g05870	3278.07	1.5	0.135342	11.0157	3.21e-28	3e-26		Ortholog of <i>Aspergillus fumigatus A1163</i> : AFUB_022910																				AFUA_2g05870
Afu2g15255	5757.7	1.5	0.153196	9.63736	5.56e-22	2.6e-20		Has domain(s) with predicted DNA binding, RNA polymerase II transcription factor activity, sequence-specific DNA binding, zinc ion binding activity and role in regulation of transcription, DNA-templated, transcription, DNA-templated																				AFUA_2g15255
Afu7g00360	4842.17	1.5	0.164354	8.96775	3.03e-19	1.1e-17		Putative UDP-galactose 4-epimerase; predicted gene pair with AFUA_8G00860; calcium downregulated																				AFUA_7g00360
Afu2g12080	5191.26	1.5	0.133572	11.0299	2.74e-28	2.6e-26		Ortholog(s) have copper uptake transmembrane transporter activity, inorganic phosphate transmembrane transporter activity																				AFUA_2g12080
Afu7g06550	4631.92	1.5	0.146113	10.0685	7.61e-24	4.4e-22		Has domain(s) with predicted DNA binding, zinc ion binding activity, role in transcription, DNA-templated and nucleus localization																				AFUA_7g06550
Afu8g06640	535.942	1.5	0.150916	9.74154	2e-22	1e-20		Ortholog of <i>Aspergillus fumigatus A1163</i> : AFUB_081130																				AFUA_8g06640
Afu4g01400	276392	1.5	0.139013	10.562	4.47e-26	3.3e-24		ThiJ/PfpI family protein; predicted gene pair with AFUA_3G02420																				AFUA_4g01400
Afu3g05620	2655.2	1.5	0.168125	8.72975	2.55e-18	7.8e-17		Predicted DDE1 transposon-related ORF																				AFUA_3g05620
Afu7g08660	5275.7	1.5	0.158294	9.25185	2.21e-20	8.8e-19		Predicted DDE1 transposon-related ORF																				AFUA_7g08660
Afu2g00930	13582	1.5	0.335141	4.36298	1.28e-05	6.1e-05		Has domain(s) with predicted hydrolase activity, hydrolyzing O-glycosyl compounds activity and role in carbohydrate metabolic process																				AFUA_2g00930
Afu7g06570	90342.4	1.5	0.137292	10.6466	1.81e-26	1.4e-24		Putative zinc/cadmium resistance protein; transcript downregulated in response to amphotericin B																				AFUA_7g06570
Afu2g00410	1182.87	1.5	0.198253	7.35978	1.84e-13	3e-12		Has domain(s) with predicted carbon-nitrogen ligase activity, with glutamine as amido-N-donor activity																				AFUA_2g00410
Afu3g00700	4124.52	1.4	0.179123	8.07592	6.7e-16	1.5e-14		Has domain(s) with predicted catalytic activity																				AFUA_3g00700
Afu7g00350	7384.92	1.4	0.200551	7.17774	7.09e-13	1.1e-11		Putative NAD-dependent dehydrogenase; protein induced by hydrogen peroxide; transcript up-regulated in conidia exposed to neutrophils																				AFUA_7g00350
Afu4g06170	56320.9	1.4	0.297499	4.80153	1.57e-06	8.8e-06		Has domain(s) with predicted sequence-specific DNA binding, transcription factor activity, sequence-specific DNA binding activity and role in regulation of transcription, DNA-templated																				AFUA_4g06170
Afu5g09900	490.805	1.4	0.328404	4.3445	1.4e-05	6.6e-05		Has domain(s) with predicted role in response to stress and integral component of membrane localization																				AFUA_5g09900
Afu6g08350	16624.6	1.4	0.19379	7.35788	1.87e-13	3e-12		Ortholog(s) have transcription factor activity, RNA polymerase II transcription factor binding activity																				AFUA_6g08350
Afu2g13840	478.906	1.4	0.202371	7.0096	2.39e-12	3.4e-11		Ortholog of <i>Aspergillus fumigatus A1163</i> : AFUB_029470																				AFUA_2g13840
Afu4g01450	32277	1.4	0.176573	8.00515	1.19e-15	2.6e-14		Has domain(s) with predicted 3-deoxy-7-phosphoheptulonate synthase activity, catalytic activity and role in aromatic amino acid family biosynthetic process, biosynthetic process																				AFUA_4g01450
Afu4g01420	30369.2	1.4	0.151299	9.33873	9.75e-21	4.1e-19		Ortholog of <i>Neosartorya fischeri NRRL 181</i> : NFIA_043720, <i>Aspergillus fumigatus A1163</i> : AFUB_101900 and <i>Aspergillus clavatus NRRL 1</i> : ACLA_061750																				AFUA_4g01420
Afu3g00350	511.214	1.4	0.218865	6.41657	1.39e-10	1.5e-09		Ortholog of <i>A. nidulans FGSC A4</i> : AN3616, <i>A. niger CBS 513.88</i> : An13g01530, <i>Aspergillus wentii</i> : Aspwe1_0143920, <i>Aspergillus sydowii</i> : Aspsy1_0040713 and <i>Aspergillus terreus NIH2624</i> : ATET_02895																				AFUA_3g00350
Afu2g01250	4185.72	1.4	0.235014	5.97035	2.37e-09	2.2e-08		Putative serine peptidase; predicted signal sequence for secretion; induced by growth on BSA as a sole nitrogen source																				AFUA_2g01250
Afu6g04550	6133.81	1.4	0.138671	10.0574	8.52e-24	4.9e-22		Ortholog of <i>A. nidulans FGSC A4</i> : AN6565, <i>A. niger CBS 513.88</i> : An15g00790, <i>Aspergillus wentii</i> : Aspwe1_0036103 and <i>Aspergillus sydowii</i> : Aspsy1_0164397																				AFUA_6g04550
Afu1g12210	4461.12	1.4	0.155002	8.99174	2.43e-19	8.6e-18		Putative NADH oxidase																				AFUA_1g12210
Afu7g01730	537.931	1.4	0.244142	5.60184	2.12e-08	1.7e-07		Phosphatidylserine decarboxylase family protein; transcript induced by exposure to human airway epithelial cells																				AFUA_7g01730
Afu4g03830	11298.1	1.4	0.116259	11.6603	2.03e-31	2.3e-29		Ortholog(s) have extracellular region localization																				AFUA_4g03830
Afu3g15055	116.529	1.3	0.289561	4.65611	3.22e-06	1.7e-05		Ortholog of <i>Aspergillus fumigatus A1163</i> : AFUB_034170																				AFUA_3g15055
Afu6g13330	9910.82	1.3	0.186128	7.22527	5e-13	7.7e-12		Putative RNA binding protein of unknown function; conidia-enriched protein; transcript up-regulated in conidia exposed to neutrophils																				AFUA_6g13330
Afu5g12960	1556.51	1.3	0.156501	8.5612	1.12e-17	3.2e-16		Putative bZip-type transcription factor with similarity to atfA																				AFUA_5g12960
Afu1g01490	2182.74	1.3	0.138793	9.57277	1.04e-21	4.9e-20		Ortholog of <i>A. nidulans FGSC A4</i> : AN0391, AN7222, <i>A. fumigatus Af293</i> : Afu2g01760, <i>A. niger CBS 513.88</i> : An03g06670, An15g07300 and <i>A. oryzae RIB40</i> : AO090010000045/aoiD, AO090102000259																				AFUA_1g01490
Afu4g01430	1027.8	1.3	0.290184	4.56915	4.9e-06	2.5e-05		Ortholog of <i>Aspergillus fumigatus A1163</i> : AFUB_101910																				AFUA_4g01430
Afu6g13740	1652.27	1.3	0.381439	3.46608	0.000528097	0.0017		Ortholog of <i>A. nidulans FGSC A4</i> : AN0723, <i>A. fumigatus Af293</i> : Afu1g13990, <i>A. niger CBS 513.88</i> : An08g07150, An05g01960 and <i>A. oryzae RIB40</i> : AO090103000371																				AFUA_6g13740
Afu6g11610	61.9331	1.3	0.518271	2.54695	0.010867	0.025		Putative cellobiohydrolase, a secreted hydrolase with a fungal cellulose binding domain; predicted gene pair with AFUA_6G07070 (cbhA); promoter is tightly repressed by glucose																				AFUA_6g11610
Afu3g00750	4107.57	1.3	0.110689	11.9117	1.03e-32	1.4e-30		Ortholog of <i>A. oryzae RIB40</i> : AO090011000076, <i>Neosartorya fischeri NRRL 181</i> : NFIA_001360, <i>Aspergillus wentii</i> : Aspwe1_0031947 and <i>Aspergillus versicolor</i> : Aspve1_0832827																				AFUA_3g00750
Afu8g01700	2254.66	1.3	0.149265	8.79414	1.44e-18	4.6e-17		Has domain(s) with predicted catalytic activity																				AFUA_8g01700
Afu6g11930	56.7369	1.3	0.365406	3.5869	0.000334632	0.0012		Protein of unknown function																				AFUA_6g11930
Afu8g06040	125.056	1.3	0.238501	5.46296	4.68e-08	3.5e-07		Ortholog of <i>A. nidulans FGSC A4</i> : AN1220, <i>A. fumigatus Af293</i> : Afu2g02390, <i>A. niger CBS 513.88</i> : An08g02670 and <i>A. oryzae RIB40</i> : AO090011000529, AO090005000537																				AFUA_8g06040
Afu6g03380	426.672	1.3	0.172581	7.46835	8.12e-14	1.4e-12		Ortholog of <i>Aspergillus fumigatus A1163</i> : AFUB_094900																				AFUA_6g03380
Afu4g04710	24656	1.3	0.132192	9.67408	3.89e-22	1.9e-20		Putative protein tyrosine phosphatase																				AFUA_4g04710
Afu7g04930	88.0506	1.3	0.389944	3.27734	0.00104788	0.0032		Putative alkaline serine protease; allergen F18-like; predicted signal sequence for secretion																				AFUA_7g04930
Afu1g15260	26171.1	1.3	0.202709	6.27814	3.43e-10	3.5e-09		Ortholog of <i>A. nidulans FGSC A4</i> : AN0860, <i>A. niger CBS 513.88</i> : An01g13370, <i>A. oryzae RIB40</i> : AO090103000449, AO090005001207, <i>Aspergillus wentii</i> : Aspwe1_0111296 and <i>Aspergillus sydowii</i> : Aspsy1_0273264																				AFUA_1g15260
Afu3g00680	7815.1	1.3	0.119103	10.6642	1.5e-26	1.2e-24		Copper amine oxidase; predicted gene pair with AFUA_7G04180																				AFUA_3g00680
Afu6g02200	25452.5	1.3	0.0910571	13.836	1.55e-43	4.9e-41		Ortholog(s) have cytosol localization																				AFUA_6g02200
Afu3g00765	1388.79	1.3	0.102164	12.3029	8.74e-35	1.4e-32		Has domain(s) with predicted N-acetyltransferase activity																				AFUA_3g00765
Afu7g05580	14204.9	1.3	0.217162	5.7761	7.65e-09	6.6e-08		Putative phospholipase D																				AFUA_7g05580
Afu6g11920	39.292	1.3	0.370739	3.37955	0.000726036	0.0023		Has domain(s) with predicted substrate-specific transmembrane transporter activity, transmembrane transporter activity, role in transmembrane transport and integral component of membrane, membrane localization																				AFUA_6g11920
Afu5g01260	281.126	1.2	0.247615	5.04128	4.62e-07	2.9e-06		Ortholog of <i>A. oryzae RIB40</i> : AO090138000080, <i>Aspergillus flavus NRRL 3357</i> : AFL2T_08758, <i>Neosartorya fischeri NRRL 181</i> : NFIA_040860 and <i>Aspergillus fumigatus A1163</i> : AFUB_049760																				AFUA_5g01260
Afu7g05910	17407.9	1.2	0.122997	10.149	3.35e-24	2e-22		Purine transporter; high-affinity, high-capacity, purine/H+ symporter; specific for xanthine, uric acid and oxypurinol																				AFUA_7g05910
Afu5g14030	466.863	1.2	0.175132	7.10996	1.16e-12	1.7e-11		Ortholog of <i>A. nidulans FGSC A4</i> : AN2690, <i>A. niger CBS 513.88</i> : An14g05490, <i>A. oryzae RIB40</i> : AO090113000118, <i>Aspergillus wentii</i> : Aspwe1_0453526 and <i>Aspergillus sydowii</i> : Aspsy1_0155771																				AFUA_5g14030
Afu2g15430	4636.13	1.2	0.149403	8.30951	9.61e-17	2.4e-15		Sorbitol/xylulose reductase																				AFUA_2g15430
Afu4g06540	4426.22	1.2	0.10895	11.3792	5.31e-30	5.5e-28		Ortholog(s) have structural molecule activity																				AFUA_4g06540
Afu2g12470	59930	1.2	0.095207	12.8987	4.58e-38	8.5e-36		Putative acetylornithine aminotransferase; Yap1-dependent induction in response to hydrogen peroxide; SrbA-regulated during hypoxia																				AFUA_2g12470
Afu1g01500	170.326	1.2	0.257524	4.73908	2.15e-06	1.2e-05		Has domain(s) with predicted oxidoreductase activity and role in metabolic process																				AFUA_1g01500
Afu3g01440	70556	1.2	0.106174	11.4538	2.25e-30	2.4e-28		Ortholog of <i>A. nidulans FGSC A4</i> : AN3479, AN8495, AN3143, <i>A. fumigatus Af293</i> : Afu3g13940, Afu4g03340, Afu5g07620 and <i>A. niger CBS 513.88</i> : An13g02880, An09g04780																				AFUA_3g01440
Afu1g15490	16572.5	1.2	0.161668	7.50484	6.15e-14	1.1e-12		Putative major facilitator superfamily (MFS) transporter																				AFUA_1g15490
Afu7g04700	187718	1.2	0.146765	8.25917	1.47e-16	3.6e-15		Ortholog of <i>A. nidulans FGSC A4</i> : AN3760, <i>A. niger CBS 513.88</i> : An13g01230, <i>A. oryzae RIB40</i> : AO090005000164, <i>Aspergillus wentii</i> : Aspwe1_0170408 and <i>Aspergillus sydowii</i> : Aspsy1_0148937																				AFUA_7g04700
Afu3g14860	205.72	1.2	0.205468	5.89947	3.65e-09	3.3e-08		Ortholog of <i>A. niger CBS 513.88</i> : An08g03080, An08g03120, <i>A. oryzae RIB40</i> : AO090026000691, <i>Neosartorya fischeri NRRL 181</i> : NFIA_062400 and <i>Aspergillus wentii</i> : Aspwe1_0182838, Aspwe1_0186385, Aspwe1_0739380																				AFUA_3g14860
Afu6g04970	52067.9	1.2	0.110015	10.9061	1.08e-27	9.4e-26		Ortholog(s) have O-phospho-L-serine:2-oxoglutarate aminotransferase activity, role in L-serine biosynthetic process, purine nucleobase biosynthetic process and cytosol localization																				AFUA_6g04970
Afu4g00660	1439.16	1.2	0.184284	6.50002	8.03e-11	8.9e-10		Putative sensor histidine kinase/response regulator; transcript induced by exposure to human airway epithelial cells																				AFUA_4g00660
Afu3g14260	7396.25	1.2	0.179909	6.65148	2.9e-11	3.5e-10		Ortholog of <i>A. niger CBS 513.88</i> : An09g04240, <i>A. oryzae RIB40</i> : AO090012000670, <i>Neosartorya fischeri NRRL 181</i> : NFIA_063040 and <i>Aspergillus wentii</i> : Aspwe1_0038047																				AFUA_3g14260
Afu6g11560	5205.1	1.2	0.133807	8.92484	4.46e-19	1.5e-17		Ortholog of <i>A. nidulans FGSC A4</i> : AN8943, <i>A. fumigatus Af293</i> : Afu2g00900, <i>A. niger CBS 513.88</i> : An01g11690, An03g01300 and <i>A. oryzae RIB40</i> : AO090113000175, AO090023000422																				AFUA_6g11560
Afu8g02480	1748.5	1.2	0.147591	8.06792	7.15e-16	1.6e-14		Ortholog of <i>A. nidulans FGSC A4</i> : AN2792, <i>A. niger CBS 513.88</i> : An12g05730, <i>Neosartorya fischeri NRRL 181</i> : NFIA_096170 and <i>Aspergillus versicolor</i> : Aspve1_0038333																				AFUA_8g02480
Afu1g07350	30093	1.2	0.131974	8.99592	2.34e-19	8.3e-18		Ortholog(s) have role in mitochondrial genome maintenance and integral component of mitochondrial inner membrane localization																				AFUA_1g07350
Afu7g05010	2189.4	1.2	0.130825	9.01296	2.01e-19	7.2e-18		Glyoxalase family protein																				AFUA_7g05010
Afu1g06350	117233	1.2	0.119623	9.81153	1e-22	5.2e-21		Ortholog of <i>A. nidulans FGSC A4</i> : AN10518, <i>A. niger CBS 513.88</i> : An18g05000, <i>A. oryzae RIB40</i> : AO090001000412, <i>Neosartorya fischeri NRRL 181</i> : NFIA_018360 and <i>Aspergillus wentii</i> : Aspwe1_0038230																				AFUA_1g06350
Afu7g06790	309.337	1.2	0.270429	4.33159	1.48e-05	6.9e-05		Ortholog(s) have endoplasmic reticulum localization																				AFUA_7g06790
Afu5g08270	12135.1	1.2	0.105304	11.087	1.45e-28	1.4e-26		Putative HAD superfamily hydrolase; hypoxia repressed protein																				AFUA_5g08270
Afu5g08110	53259	1.2	0.107193	10.865	1.69e-27	1.4e-25		Ortholog(s) have DNA replication origin binding, chromatin binding activity																				AFUA_5g08110
Afu2g12410	43899	1.2	0.130191	8.87133	7.23e-19	2.4e-17		Ortholog(s) have cytoplasm localization																				AFUA_2g12410
Afu1g17070	38807.9	1.2	0.0740111	15.5695	1.17e-54	8.9e-52		Ortholog(s) have fungal-type vacuole localization																				AFUA_1g17070
Afu8g06750	367.671	1.2	0.275709	4.17734	2.95e-05	0.00013		Has domain(s) with predicted transferase activity, transferring hexosyl groups activity and role in lipid glycosylation, metabolic process																				AFUA_8g06750
Afu1g07380	169386	1.2	0.102606	11.2205	3.24e-29	3.3e-27		Putative NADH-dependent glutamate synthase; transcript induced during conidial germination; transcript up-regulated in conidia exposed to neutrophils; SrbA-regulated during hypoxia																				AFUA_1g07380
Afu3g00570	1041.54	1.1	0.138363	8.29018	1.13e-16	2.8e-15		Ortholog of <i>A. nidulans FGSC A4</i> : AN7874, AN10158, <i>A. fumigatus Af293</i> : Afu1g12200, Afu8g02315 and <i>A. niger CBS 513.88</i> : An08g04520, An06g00280, An16g02300																				AFUA_3g00570
Afu8g02150	161.842	1.1	0.215022	5.3124	1.08e-07	7.6e-07		Has domain(s) with predicted catalytic activity, pyridoxal phosphate binding, transaminase activity																				AFUA_8g02150
Afu1g17420	1256.76	1.1	0.214722	5.31434	1.07e-07	7.6e-07		Ortholog of <i>Aspergillus fumigatus A1163</i> : AFUB_016790																				AFUA_1g17420
Afu2g00150	56.6659	1.1	0.454984	2.50369	0.0122905	0.028	velB	Has domain(s) with predicted O-methyltransferase activity																				AFUA_2g00150
Afu8g02750	9805.33	1.1	0.0763216	14.904	3.1e-50	1.4e-47		Nucleolar rRNA processing protein; primarily localized to the nucleolus at low temps, cytoplasmic levels increase at higher temps; required for rapid growth and establishment of cell polarity at elevated temps; SrbA-regulated during hypoxia																				AFUA_8g02750
Afu7g06780	277.596	1.1	0.257646	4.41248	1.02e-05	4.9e-05		Has domain(s) with predicted oxidoreductase activity and role in oxidation-reduction process																				AFUA_7g06780
Afu3g00650	60224.8	1.1	0.184475	6.15941	7.3e-10	7.1e-09		Putative aminopeptidase Y; predicted signal sequence for secretion; induced by growth on BSA as a sole nitrogen source																				AFUA_3g00650
Afu5g14830	240.951	1.1	0.296109	3.8359	0.000125106	0.00048		Ortholog of <i>A. nidulans FGSC A4</i> : AN8989, <i>A. oryzae RIB40</i> : AO090001000186, <i>Neosartorya fischeri NRRL 181</i> : NFIA_041290 and <i>Aspergillus wentii</i> : Aspwe1_0039524, Aspwe1_0045369																				AFUA_5g14830
Afu5g09450	23107.7	1.1	0.10408	10.8913	1.27e-27	1.1e-25		Ortholog(s) have intracellular localization																				AFUA_5g09450
Afu7g05090	253.476	1.1	0.253247	4.45476	8.4e-06	4.1e-05		Has domain(s) with predicted catalytic activity																				AFUA_7g05090
Afu1g13220	84375.9	1.1	0.149665	7.52139	5.42e-14	9.5e-13		Has domain(s) with predicted electron carrier activity, heme binding, iron ion binding, oxidoreductase activity, acting on paired donors, with incorporation or reduction of molecular oxygen activity and role in oxidation-reduction process																				AFUA_1g13220
Afu7g01490	96900.5	1.1	0.109763	10.2524	1.15e-24	7.4e-23		Major facilitator superfamily (MFS) peptide transporter																				AFUA_7g01490
Afu1g07040	4608.95	1.1	0.131299	8.52861	1.48e-17	4.2e-16		Ortholog of <i>A. nidulans FGSC A4</i> : AN10646, <i>A. niger CBS 513.88</i> : An07g09600, <i>A. oryzae RIB40</i> : AO090012000956, <i>Aspergillus wentii</i> : Aspwe1_0111941 and <i>Aspergillus terreus NIH2624</i> : ATET_02639																				AFUA_1g07040
Afu5g01245	5713.59	1.1	0.146413	7.63212	2.31e-14	4.2e-13		Ortholog(s) have cytosol, nucleus localization																				AFUA_5g01245
Afu5g08580	36849.9	1.1	0.121918	9.15765	5.3e-20	2e-18		Putative alpha-1,6-mannosyltransferase that initiates the linkage of the N-glycan outer chain; complements a S. cerevisiae och1 mutant; induces normal host response in murine macrophages; conidiation reduced in high Ca2+																				AFUA_5g08580
Afu1g15500	26340.2	1.1	0.103522	10.7657	5e-27	4e-25		Ortholog(s) have ribosome binding activity, role in cytoplasmic translation and extrinsic component of membrane, mitochondrial inner membrane localization																				AFUA_1g15500
Afu1g01100	173.092	1.1	0.307721	3.6184	0.000296435	0.001		Protein of unknown function																				AFUA_1g01100
Afu1g17360	3042.29	1.1	0.338892	3.27015	0.00107491	0.0033		Putative bZip-type transcription factor with similarity to atfA																				AFUA_1g17360
Afu7g01420	131003	1.1	0.136291	8.11962	4.68e-16	1.1e-14		Ortholog(s) have role in mitochondrial translation and cytosol, mitochondrion localization																				AFUA_7g01420
Afu7g04710	229415	1.1	0.149031	7.42236	1.15e-13	1.9e-12		Ortholog(s) have Golgi apparatus, cytosol localization																				AFUA_7g04710
Afu1g00480	832.501	1.1	0.130742	8.41819	3.82e-17	1e-15		Putative glucosamine-6-phosphate deaminase; transcript up-regulated in conidia exposed to neutrophils																				AFUA_1g00480
Afu6g11790	2013.37	1.1	0.0926264	11.8808	1.49e-32	1.9e-30		Ortholog of <i>A. oryzae RIB40</i> : AO090102000303, <i>Neosartorya fischeri NRRL 181</i> : NFIA_057550, <i>Aspergillus wentii</i> : Aspwe1_0032421 and <i>Aspergillus fumigatus A1163</i> : AFUB_077800																				AFUA_6g11790
Afu5g02500	2143.09	1.1	0.178149	6.16964	6.84e-10	6.7e-09		Protein of unknown function																				AFUA_5g02500
Afu4g14380	12082.2	1.1	0.203549	5.39663	6.79e-08	5e-07		Protein of unknown function; transcript downregulated in response to voriconazole																				AFUA_4g14380
Afu5g06140	15517.1	1.1	0.0939021	11.6886	1.46e-31	1.7e-29		Ortholog(s) have histone acetyltransferase activity, role in regulation of transcription from RNA polymerase II promoter, tRNA wobble uridine modification and Elongator holoenzyme complex, cytosol, nucleus localization																				AFUA_5g06140
Afu2g13295	121981	1.1	0.122152	8.97183	2.92e-19	1e-17		Ortholog(s) have hercynylcysteine sulfoxide lyase activity (ergothioneine-forming), hercynylselenocysteine lyase activity (selenoneine-forming) activity and role in ergothioneine biosynthetic process, selenoneine biosynthetic process																				AFUA_2g13295
Afu5g07230	4550.61	1.1	0.0878329	12.4665	1.14e-35	1.9e-33		Has domain(s) with predicted catalytic activity																				AFUA_5g07230
Afu1g17040	3352.86	1.1	0.133383	8.18421	2.74e-16	6.5e-15		Ortholog(s) have cytosol, nucleus localization																				AFUA_1g17040
Afu7g06910	5039.79	1.1	0.167205	6.5285	6.64e-11	7.6e-10		Ortholog of <i>A. niger CBS 513.88</i> : An14g02930, <i>Aspergillus wentii</i> : Aspwe1_0040561, Aspwe1_0746562, <i>Aspergillus versicolor</i> : Aspve1_0085367 and <i>Aspergillus niger ATCC 1015</i> : 38842-mRNA, 41704-mRNA																				AFUA_7g06910
Afu3g00280	3441.92	1.1	0.145465	7.49972	6.4e-14	1.1e-12		Ortholog(s) have extracellular region localization																				AFUA_3g00280
Afu3g03440	1519.21	1.1	0.184928	5.89231	3.81e-09	3.4e-08		Putative siderophore transporter; expression upregulated under low iron conditions; SrbA-regulated during hypoxia																				AFUA_3g03440
Afu8g01638	2474.73	1.1	0.123337	8.78735	1.53e-18	4.8e-17		Has domain(s) with predicted carbon-sulfur lyase activity and role in metabolic process																				AFUA_8g01638
Afu6g04360	59005.8	1.1	0.191716	5.65282	1.58e-08	1.3e-07		Putative ABC transporter; drug efflux pump																				AFUA_6g04360
Afu8g07200	31820.4	1.1	0.109803	9.85077	6.8e-23	3.6e-21		Ortholog(s) have role in response to amino acid																				AFUA_8g07200
Afu5g01242	924.804	1.1	0.17226	6.23276	4.58e-10	4.6e-09		Ortholog of <i>Aspergillus fumigatus A1163</i> : AFUB_049720																				AFUA_5g01242
Afu2g17210	5632.59	1.1	0.182148	5.88438	4e-09	3.6e-08		Ortholog of <i>Aspergillus fumigatus A1163</i> : AFUB_032860																				AFUA_2g17210
Afu8g06980	143.703	1.1	0.233367	4.5926	4.38e-06	2.3e-05		Putative GH25 lysozyme																				AFUA_8g06980
Afu6g10240	7344.01	1.1	0.0700458	15.2623	1.36e-52	8.4e-50		Putative histidine kinase, two-component signal transduction protein; transcript level increased significantly during infection of mice																				AFUA_6g10240
Afu8g02680	1333.55	1.1	0.234697	4.54849	5.4e-06	2.8e-05		Ortholog of <i>A. nidulans FGSC A4</i> : AN8888, <i>Aspergillus wentii</i> : Aspwe1_0122297, <i>Aspergillus versicolor</i> : Aspve1_0034587 and <i>Aspergillus clavatus NRRL 1</i> : ACLA_043030																				AFUA_8g02680
Afu2g03490	28257.2	1.1	0.0880272	12.0541	1.85e-33	2.7e-31		Putative calcium/calmodulin-dependent protein kinase; calcium induced; transcript induced by exposure to human airway epithelial cells																				AFUA_2g03490
Afu6g12410	2718.7	1.1	0.146808	7.22572	4.98e-13	7.7e-12		GPI-anchored putative beta(1-3)glucanosyltransferase involved in cell wall maintenance; belongs to the 7-member GEL family																				AFUA_6g12410
Afu2g00970	2464.02	1.1	0.100862	10.5121	7.6e-26	5.4e-24		Putative zinc-containing alcohol dehydrogenase; transcript induced by exposure to human airway epithelial cells																				AFUA_2g00970
Afu2g10050	11501.6	1.1	0.116215	9.10384	8.72e-20	3.2e-18		Ortholog of <i>A. niger CBS 513.88</i> : An16g05010, <i>Aspergillus wentii</i> : Aspwe1_0176254, <i>Aspergillus versicolor</i> : Aspve1_0027922, <i>Aspergillus zonatus</i> : Aspzo1_0016385 and <i>Aspergillus sydowii</i> : Aspsy1_0089379																				AFUA_2g10050
Afu2g00400	198.276	1.1	0.274533	3.84146	0.000122305	0.00047		Ortholog of <i>A. oryzae RIB40</i> : AO090038000230, AO090001000058, <i>Aspergillus flavus NRRL 3357</i> : AFL2T_07303, AFL2T_09031, <i>Neosartorya fischeri NRRL 181</i> : NFIA_055200 and <i>Aspergillus wentii</i> : Aspwe1_0032361																				AFUA_2g00400
Afu3g05960	27719.5	1.1	0.10328	10.2077	1.83e-24	1.2e-22		Ortholog(s) have nuclear periphery, spindle pole body localization																				AFUA_3g05960
Afu2g04760	24759.7	1.1	0.0806606	13.0475	6.56e-39	1.3e-36		Ortholog(s) have Cul3-RING ubiquitin ligase complex localization																				AFUA_2g04760
Afu2g08640	32410.6	1.1	0.104334	10.0848	6.45e-24	3.8e-22		Ortholog of <i>A. nidulans FGSC A4</i> : AN6137, <i>A. niger CBS 513.88</i> : An12g03990, <i>Aspergillus wentii</i> : Aspwe1_0176126, <i>Aspergillus sydowii</i> : Aspsy1_0058040 and <i>Aspergillus terreus NIH2624</i> : ATET_09699																				AFUA_2g08640
Afu2g02890	498894	1	0.140048	7.48005	7.43e-14	1.3e-12		Ortholog(s) have tRNA 2'-phosphotransferase activity, role in tRNA splicing, via endonucleolytic cleavage and ligation and cytoplasm, nucleus localization																				AFUA_2g02890
Afu6g02480	5034.2	1	0.162949	6.3878	1.68e-10	1.8e-09		Ortholog(s) have carboxylic ester hydrolase activity																				AFUA_6g02480
Afu1g14550	31354.9	1	0.422444	2.44827	0.0143545	0.032		Putative manganese superoxide dismutase; allergen Asp f 6; recognized by IgE from allergic patients; expressed only in hyphae; transcript up-regulated in hyphae exposed to neutrophils and to amphotericin B																				AFUA_1g14550
Afu3g04150	12410.6	1	0.110728	9.33651	9.96e-21	4.1e-19		Ortholog(s) have enoyl-[acyl-carrier-protein] reductase activity, role in aerobic respiration, fatty acid biosynthetic process and mitochondrion localization																				AFUA_3g04150
Afu1g01190	269.414	1	0.332904	3.10484	0.00190381	0.0054		Ortholog of <i>A. nidulans FGSC A4</i> : AN2649, <i>A. niger CBS 513.88</i> : An11g03730, <i>A. oryzae RIB40</i> : AO090020000652, <i>Aspergillus wentii</i> : Aspwe1_0741100 and <i>Aspergillus sydowii</i> : Aspsy1_0134175																				AFUA_1g01190
Afu1g04450	11462.1	1	0.0888123	11.6251	3.07e-31	3.5e-29	sidL	GNAT-type acetyltransferase; siderophore biosynthetic machinery component; essential for biosynthesis of the siderophores ferricrocin and hydroxyferricrocin in iron-replete conditions; homolog to E. coli IucB; constitutive; contains intron																				AFUA_1g04450
Afu5g06790	1891.55	1	0.137077	7.53098	5.04e-14	8.8e-13		Ortholog of <i>A. nidulans FGSC A4</i> : AN2242, <i>A. oryzae RIB40</i> : AO090701000215, <i>Neosartorya fischeri NRRL 181</i> : NFIA_036330, <i>Aspergillus wentii</i> : Aspwe1_0034984 and <i>Aspergillus clavatus NRRL 1</i> : ACLA_010180																				AFUA_5g06790
Afu3g03295	7024.49	1	0.191439	5.37844	7.51e-08	5.5e-07		Ortholog(s) have intracellular localization																				AFUA_3g03295
Afu5g09440	2250.8	1	0.198745	5.1728	2.31e-07	1.5e-06		Has domain(s) with predicted role in transmembrane transport and membrane localization																				AFUA_5g09440
Afu4g12590	9157.02	1	0.199371	5.15031	2.6e-07	1.7e-06		Conidia-enriched protein of unknown function; calcium downregulated																				AFUA_4g12590
Afu5g03840	3988.53	1	0.121111	8.45094	2.89e-17	7.9e-16		Has domain(s) with predicted oxidoreductase activity and role in metabolic process																				AFUA_5g03840
Afu7g04820	24500.3	1	0.116562	8.75251	2.09e-18	6.5e-17		Ortholog(s) have role in filamentous growth of a population of unicellular organisms in response to biotic stimulus, <a href="#GOsection">more</a>																				AFUA_7g04820
Afu1g13880	18155.9	1	0.0749646	13.5931	4.4e-42	1.1e-39		Has domain(s) with predicted snoRNA binding activity and role in ribosome biogenesis, snRNA pseudouridine synthesis																				AFUA_1g13880
Afu5g01160	4409.01	1	0.136926	7.4246	1.13e-13	1.9e-12		Ortholog(s) have role in cellular response to drug and plasma membrane localization																				AFUA_5g01160
Afu4g06340	7829.14	1	0.105708	9.55742	1.21e-21	5.6e-20		Ortholog(s) have endoplasmic reticulum localization																				AFUA_4g06340
Afu2g17730	1503.09	1	0.168738	5.96239	2.49e-09	2.3e-08		Has domain(s) with predicted role in transmembrane transport and integral component of membrane localization																				AFUA_2g17730
Afu3g13570	73.7493	1	0.431487	2.32676	0.0199781	0.043		Has domain(s) with predicted poly(beta-D-mannuronate) lyase activity, role in alginic acid catabolic process and periplasmic space localization																				AFUA_3g13570
Afu1g10600	126124	1	0.111603	8.98507	2.59e-19	9.1e-18		Ortholog of <i>A. nidulans FGSC A4</i> : AN1219, <i>A. niger CBS 513.88</i> : An08g02600, <i>A. oryzae RIB40</i> : AO090038000362, <i>Aspergillus wentii</i> : Aspwe1_0095261 and <i>Aspergillus sydowii</i> : Aspsy1_0025527																				AFUA_1g10600
Afu3g03470	3866.37	1	0.194064	5.13203	2.87e-07	1.8e-06	ubiA	Protein of unknown function																				AFUA_3g03470
Afu4g11730	31355.3	1	0.120365	8.27388	1.3e-16	3.2e-15		Putative glycerol dehydrogenase; calcium induced; transcript induced by exposure to human airway epithelial cells																				AFUA_4g11730
Afu3g03950	1113.37	1	0.148655	6.6552	2.83e-11	3.4e-10		Ortholog of <i>A. oryzae RIB40</i> : AO090124000048, <i>Aspergillus flavus NRRL 3357</i> : AFL2T_07998, <i>Neosartorya fischeri NRRL 181</i> : NFIA_006240 and <i>Aspergillus wentii</i> : Aspwe1_0111693																				AFUA_3g03950
Afu2g15340	209.013	1	0.225199	4.39194	1.12e-05	5.4e-05		Has domain(s) with predicted RNA polymerase II transcription factor activity, sequence-specific DNA binding, transcription factor activity, sequence-specific DNA binding, zinc ion binding activity																				AFUA_2g15340
Afu8g02520	2029.21	1	0.134988	7.32218	2.44e-13	3.9e-12		Has domain(s) with predicted catalytic activity, sulfuric ester hydrolase activity and role in metabolic process																				AFUA_8g02520
Afu2g16660	68284.2	1	0.123735	7.96911	1.6e-15	3.5e-14		Ortholog(s) have tRNA adenylyltransferase activity, role in tRNA 3'-terminal CCA addition and cytosol, mitochondrial matrix localization																				AFUA_2g16660
Afu7g05100	145.176	1	0.242156	4.06555	4.79e-05	0.0002		Has domain(s) with predicted substrate-specific transmembrane transporter activity, transmembrane transporter activity, role in transmembrane transport and integral component of membrane, membrane localization																				AFUA_7g05100
Afu5g07650	82352.1	1	0.149484	6.57973	4.71e-11	5.5e-10		Ortholog of <i>Aspergillus glaucus</i> : Aspgl1_0083704																				AFUA_5g07650
Afu3g00130	32.6757	1	0.432813	2.26993	0.0232117	0.049		Ortholog of <i>Neosartorya fischeri NRRL 181</i> : NFIA_000660 and <i>Aspergillus fumigatus A1163</i> : AFUB_048310																				AFUA_3g00130
Afu7g01790	8513.31	1	0.124502	7.87632	3.37e-15	6.9e-14		Putative sulphite efflux pump																				AFUA_7g01790
Afu2g08740	13648.2	1	0.0670507	14.5967	2.95e-48	1.2e-45		Ortholog(s) have endoplasmic reticulum membrane localization																				AFUA_2g08740
Afu3g13510	17850.6	1	0.0963583	10.1331	3.94e-24	2.4e-22		Has domain(s) with predicted oxidoreductase activity and role in oxidation-reduction process																				AFUA_3g13510
Afu3g03940	2358.88	1	0.195521	4.99299	5.95e-07	3.6e-06		Putative 2,3-diketo-5-methylthio-1-phosphopentane phosphatase; transcript induced by exposure to human airway epithelial cells																				AFUA_3g03940
Afu1g13170	2705.1	1	0.119462	8.15161	3.59e-16	8.4e-15		Ortholog(s) have role in cellular protein localization, septation initiation signaling and mitotic spindle pole body localization																				AFUA_1g13170
Afu3g02980	2295.97	1	0.140778	6.90774	4.92e-12	6.6e-11		Has domain(s) with predicted oxidoreductase activity and role in oxidation-reduction process																				AFUA_3g02980
Afu3g06000	82866.5	1	0.0821586	11.8132	3.33e-32	4.2e-30		Ortholog(s) have acetyltransferase activity, chromatin binding activity																				AFUA_3g06000
Afu2g00390	142.664	1	0.27402	3.53324	0.000410493	0.0014		Ortholog of <i>Aspergillus glaucus</i> : Aspgl1_0084499 and <i>Aspergillus fumigatus A1163</i> : AFUB_017440																				AFUA_2g00390
Afu7g00330	2358.27	1	0.135279	7.15565	8.33e-13	1.2e-11		Ortholog of <i>A. nidulans FGSC A4</i> : AN6239, AN6793, AN4948, <i>A. fumigatus Af293</i> : Afu3g03390/sidJ, Afu3g10390, <i>A. niger CBS 513.88</i> : An03g03530, An16g04320 and <i>A. oryzae RIB40</i> : AO090103000170, AO090701000114																				AFUA_7g00330
Afu5g12860	17840.2	1	0.210252	4.58842	4.47e-06	2.3e-05		Ortholog of <i>A. nidulans FGSC A4</i> : AN6823, <i>A. niger CBS 513.88</i> : An14g06360, <i>A. oryzae RIB40</i> : AO090120000406, <i>Aspergillus wentii</i> : Aspwe1_0039015 and <i>Aspergillus sydowii</i> : Aspsy1_0142898																				AFUA_5g12860
Afu1g01600	11540.7	1	0.142408	6.76456	1.34e-11	1.7e-10		Putative deoxyribodipyrimidine photolyase; transcript up-regulated in conidia exposed to neutrophils																				AFUA_1g01600
Afu2g02350	20771.8	1	0.130535	7.37893	1.6e-13	2.6e-12		Has domain(s) with predicted DNA binding, chromatin binding activity																				AFUA_2g02350
Afu5g01750	74333	1	0.0807176	11.9149	9.9e-33	1.4e-30		Has domain(s) with predicted ubiquitinyl hydrolase activity, zinc ion binding activity and role in protein deubiquitination, ubiquitin-dependent protein catabolic process																				AFUA_5g01750
Afu5g14840	157.198	1	0.245129	3.92181	8.79e-05	0.00035		Ortholog of <i>A. nidulans FGSC A4</i> : AN4127, <i>A. fumigatus Af293</i> : Afu5g14680, <i>A. niger CBS 513.88</i> : An15g05400, <i>Neosartorya fischeri NRRL 181</i> : NFIA_072290 and <i>Aspergillus wentii</i> : Aspwe1_0041184																				AFUA_5g14840
Afu7g00150	1148.62	1	0.0839837	11.4456	2.47e-30	2.6e-28		Putative flavin-dependent monooxygenase; encoded within the nsc/fcc secondary metabolite gene cluster; role in neosartoricin and fumicycline A biosynthesis																				AFUA_7g00150
Afu5g07980	17188.4	1	0.124372	7.71482	1.21e-14	2.3e-13		Protein of unknown function; predicted gene pair with AFUA_5G14920																				AFUA_5g07980
Afu7g00320	1452.1	1	0.155976	6.13434	8.55e-10	8.2e-09		Ortholog of <i>A. nidulans FGSC A4</i> : AN3042, <i>A. niger CBS 513.88</i> : An13g02670, <i>A. oryzae RIB40</i> : AO090005001314 and <i>Neosartorya fischeri NRRL 181</i> : NFIA_112860																				AFUA_7g00320
Afu3g13600	2066.84	1	0.119395	8.00841	1.16e-15	2.6e-14		Ortholog(s) have role in conidiophore development																				AFUA_3g13600
Afu1g01790	6688.61	1	0.112824	8.46605	2.54e-17	7e-16		Ortholog of <i>A. nidulans FGSC A4</i> : AN10070, <i>A. niger CBS 513.88</i> : An01g06420, <i>A. oryzae RIB40</i> : AO090005000908, <i>Aspergillus wentii</i> : Aspwe1_0049751 and <i>Aspergillus sydowii</i> : Aspsy1_0144393																				AFUA_1g01790
Afu5g07860	6372.8	1	0.0919631	10.3783	3.11e-25	2.1e-23		Putative phosphatase family protein; transcript induced by exposure to human airway epithelial cells																				AFUA_5g07860
Afu8g00820	496.374	1	0.177437	5.35954	8.34e-08	6e-07		Ortholog of <i>A. oryzae RIB40</i> : AO090138000119, <i>Aspergillus flavus NRRL 3357</i> : AFL2T_08794, <i>Neosartorya fischeri NRRL 181</i> : NFIA_094270 and <i>Aspergillus wentii</i> : Aspwe1_0052750																				AFUA_8g00820
Afu4g03322	9788.47	-1	0.105221	-9.03	1.72e-19	6.2e-18		Ortholog of <i>A. nidulans FGSC A4</i> : AN7177, <i>A. niger CBS 513.88</i> : An14g01990, <i>A. oryzae RIB40</i> : AO090011000139, <i>Aspergillus sydowii</i> : Aspsy1_0052594 and <i>Aspergillus terreus NIH2624</i> : ATET_02136																				AFUA_4g03322
Afu4g06430	84.0184	-1	0.295427	-3.22475	0.00126082	0.0038		Ortholog of <i>Aspergillus fumigatus A1163</i> : AFUB_063549																				AFUA_4g06430
Afu6g14030	969.455	-1	0.212321	-4.49374	7e-06	3.5e-05		Has domain(s) with predicted transferase activity, transferring acyl groups other than amino-acyl groups activity																				AFUA_6g14030
Afu1g07440	369884	-1	0.161721	-5.90005	3.63e-09	3.3e-08	hsp7	Molecular chaperone; conidia-enriched protein																				AFUA_1g07440
Afu8g00200	72.6982	-1	0.342783	-2.78426	0.00536507	0.014		O-methyltransferase with a role in fumitremorgin B synthesis; catalyzes the conversion of 6-hydroxytryprostatin B into tryprostatin A; R202L mutation in strain Af293 blocks fumitremorgin B synthesis in this strain																				AFUA_8g00200
Afu1g03730	9214.58	-1	0.099736	-9.56963	1.07e-21	5e-20		Has domain(s) with predicted role in transmembrane transport and integral component of membrane localization																				AFUA_1g03730
Afu5g07200	1697.3	-1	0.120509	-7.92224	2.33e-15	4.9e-14		Ortholog of <i>A. nidulans FGSC A4</i> : AN2228, <i>A. niger CBS 513.88</i> : An17g00620, <i>A. oryzae RIB40</i> : AO090701000236, <i>Neosartorya fischeri NRRL 181</i> : NFIA_080060 and <i>Aspergillus wentii</i> : Aspwe1_0167466																				AFUA_5g07200
Afu7g00860	490.607	-1	0.282324	-3.38606	0.000709027	0.0023	zafA	Has domain(s) with predicted metal ion binding, oxidoreductase activity, acting on single donors with incorporation of molecular oxygen, incorporation of two atoms of oxygen activity and role in oxidation-reduction process																				AFUA_7g00860
Afu3g14610	2958.96	-1	0.0896685	-10.6624	1.53e-26	1.2e-24		Has domain(s) with predicted electron carrier activity, heme binding, iron ion binding, oxidoreductase activity, acting on paired donors, with incorporation or reduction of molecular oxygen activity and role in oxidation-reduction process																				AFUA_3g14610
Afu6g10820	3528.61	-1	0.17833	-5.36285	8.19e-08	5.9e-07		Ortholog of <i>Neosartorya fischeri NRRL 181</i> : NFIA_056590, <i>Aspergillus wentii</i> : Aspwe1_0182553, <i>Aspergillus fumigatus A1163</i> : AFUB_076860 and <i>Aspergillus clavatus NRRL 1</i> : ACLA_084550																				AFUA_6g10820
Afu6g03090	7160.23	-1	0.182348	-5.25	1.52e-07	1e-06		Has domain(s) with predicted electron carrier activity, heme binding, iron ion binding, monooxygenase activity, oxidoreductase activity and acting on paired donors, <a href="#GOsection">more</a>																				AFUA_6g03090
Afu5g13730	1239.8	-1	0.225633	-4.25065	2.13e-05	9.6e-05		Ortholog of <i>Aspergillus fumigatus A1163</i> : AFUB_061470																				AFUA_5g13730
Afu5g06080	7976.37	-1	0.15369	-6.25391	4e-10	4.1e-09		Ortholog(s) have role in DNA recombinase assembly, gene conversion at mating-type locus, meiotic DNA repair synthesis, meiotic joint molecule formation, positive regulation of DNA binding, strand invasion																				AFUA_5g06080
Afu3g07650	5094.62	-1	0.0961314	-10.0034	1.47e-23	8.3e-22	sidL	Has domain(s) with predicted pectinesterase activity, role in cell wall modification and cell wall localization																				AFUA_3g07650
Afu1g16700	5127.87	-1	0.0917122	-10.502	8.45e-26	5.9e-24		Ortholog(s) have beta-galactosidase activity and role in carbohydrate metabolic process																				AFUA_1g16700
Afu6g03252	1853.52	-1	0.138922	-6.93888	3.95e-12	5.3e-11		Has domain(s) with predicted ATP binding, protein kinase activity, protein tyrosine kinase activity and role in protein phosphorylation																				AFUA_6g03252
Afu2g15270	712.761	-1	0.149426	-6.45562	1.08e-10	1.2e-09		Ortholog of <i>A. nidulans FGSC A4</i> : AN7595, <i>A. niger CBS 513.88</i> : An09g03530, <i>Neosartorya fischeri NRRL 181</i> : NFIA_090510 and <i>Aspergillus versicolor</i> : Aspve1_0030808																				AFUA_2g15270
Afu4g14660	2636.56	-1	0.115304	-8.37634	5.46e-17	1.5e-15		Ortholog of <i>A. nidulans FGSC A4</i> : AN5259, <i>A. fumigatus Af293</i> : Afu5g01100, <i>A. niger CBS 513.88</i> : An16g07020, An02g11280 and <i>Aspergillus wentii</i> : Aspwe1_0055325, Aspwe1_0172784																				AFUA_4g14660
Afu1g03195	231.379	-1	0.164767	-5.89008	3.86e-09	3.5e-08		Has domain(s) with predicted RNA polymerase II transcription factor activity, sequence-specific DNA binding, zinc ion binding activity, role in regulation of transcription, DNA-templated and nucleus localization																				AFUA_1g03195
Afu8g05805	3405.31	-1	0.159371	-6.14408	8.04e-10	7.8e-09		Has domain(s) with predicted integral component of membrane localization																				AFUA_8g05805
Afu2g09110	4503.66	-1	0.0900642	-10.8803	1.43e-27	1.2e-25		Has domain(s) with predicted ammonia-lyase activity, role in L-phenylalanine catabolic process, biosynthetic process and cytoplasm localization																				AFUA_2g09110
Afu2g17290	203.106	-1	0.191023	-5.13511	2.82e-07	1.8e-06		Ortholog of <i>Aspergillus fumigatus A1163</i> : AFUB_032940																				AFUA_2g17290
Afu8g07240	186.587	-1	0.176358	-5.56409	2.64e-08	2.1e-07		Ortholog(s) have role in maltose metabolic process																				AFUA_8g07240
Afu5g13820	941.737	-1	0.141592	-6.95239	3.59e-12	4.9e-11		Ortholog of <i>Neosartorya fischeri NRRL 181</i> : NFIA_073110, <i>Aspergillus fumigatus A1163</i> : AFUB_061560 and <i>Aspergillus clavatus NRRL 1</i> : ACLA_016800																				AFUA_5g13820
Afu2g14440	794.489	-1	0.154999	-6.3511	2.14e-10	2.3e-09		Has domain(s) with predicted electron carrier activity, heme binding, iron ion binding, oxidoreductase activity, acting on paired donors, with incorporation or reduction of molecular oxygen activity and role in oxidation-reduction process																				AFUA_2g14440
Afu5g14220	565.415	-1	0.158887	-6.21743	5.05e-10	5.1e-09		Ortholog of <i>Aspergillus fumigatus A1163</i> : AFUB_061920																				AFUA_5g14220
Afu1g17600	65.7675	-1	0.297965	-3.31755	0.000908095	0.0028		Ortholog of <i>Neosartorya fischeri NRRL 181</i> : NFIA_007780, <i>Aspergillus fumigatus A1163</i> : AFUB_016980 and <i>Aspergillus clavatus NRRL 1</i> : ACLA_043410																				AFUA_1g17600
Afu8g00370	139.688	-1	0.342354	-2.88971	0.00385595	0.01		Polyketide synthase (PKS), encoded in the fma (fumagillin) secondary metabolite gene cluster; required for fumagillin biosynthesis																				AFUA_8g00370
Afu5g01272	830.561	-1	0.143201	-6.90864	4.89e-12	6.6e-11		Has domain(s) with predicted DNA binding, RNA polymerase II transcription factor activity, sequence-specific DNA binding, zinc ion binding activity and role in regulation of transcription, DNA-templated, transcription, DNA-templated																				AFUA_5g01272
Afu3g14210	264.308	-1	0.277833	-3.56267	0.000367098	0.0013		Ortholog of <i>A. nidulans FGSC A4</i> : AN3215, AN7166, AN8609, <i>A. fumigatus Af293</i> : Afu4g03360, Afu4g12510 and <i>A. niger CBS 513.88</i> : An09g04200, An14g01840																				AFUA_3g14210
Afu2g01600	679.493	-1	0.136287	-7.26833	3.64e-13	5.7e-12		Putative sphingomyelin phosphodiesterase																				AFUA_2g01600
Afu5g08220	32834.6	-1	0.0644833	-15.4522	7.29e-54	5.1e-51		Ortholog of <i>A. nidulans FGSC A4</i> : AN7714, <i>A. niger CBS 513.88</i> : An03g04430, <i>A. oryzae RIB40</i> : AO090701000741, <i>Aspergillus wentii</i> : Aspwe1_0100095 and <i>Aspergillus sydowii</i> : Aspsy1_0046256																				AFUA_5g08220
Afu1g14940	247067	-1	0.156447	-6.37297	1.85e-10	2e-09		Ortholog(s) have cell cortex, endoplasmic reticulum, nuclear envelope localization																				AFUA_1g14940
Afu6g13270	2808.8	-1	0.0920821	-10.8462	2.08e-27	1.7e-25		Putative beta-1,3-glucanase; highly expressed in biofilm																				AFUA_6g13270
Afu2g01680	534.961	-1	0.205268	-4.88083	1.06e-06	6.1e-06		Has domain(s) with predicted FAD binding, oxidoreductase activity and role in metabolic process																				AFUA_2g01680
Afu8g06910	115.839	-1	0.291019	-3.44514	0.000570769	0.0019		Ortholog of <i>Aspergillus fumigatus A1163</i> : AFUB_080870																				AFUA_8g06910
Afu1g11180	21066.9	-1	0.125795	-7.97961	1.47e-15	3.2e-14	hsp78	Heat shock protein/chaperonin; transcript downregulated in response to voriconazole																				AFUA_1g11180
Afu6g13800	2858.8	-1	0.139425	-7.21416	5.43e-13	8.2e-12		Ortholog of <i>A. nidulans FGSC A4</i> : AN6413, AN6419, AN6946, AN5312, AN5664, AN8328, AN3241, AN10369, AN1930, AN2386, AN1738, AN11159, AN8984, AN8951, AN1540, AN8971, AN9387, AN9266, AN9306, AN1317, AN10886, AN7232, AN7774, AN12202																				AFUA_6g13800
Afu3g02670	9852.24	-1	0.113202	-8.90443	5.37e-19	1.8e-17		Protein similar to nonribosomal peptide synthases (NRPS-like), encoded in a predicted secondary metabolite gene cluster																				AFUA_3g02670
Afu1g01300	45.6531	-1	0.381972	-2.64205	0.00824051	0.02		Has domain(s) with predicted poly(beta-D-mannuronate) lyase activity, role in alginic acid catabolic process and periplasmic space localization																				AFUA_1g01300
Afu8g06540	43.2768	-1	0.371213	-2.72215	0.00648595	0.016		Has domain(s) with predicted catalytic activity and role in polyamine biosynthetic process																				AFUA_8g06540
Afu3g14700	636.43	-1	0.139639	-7.23739	4.57e-13	7e-12		Putative polyketide synthase (PKS), encoded in a predicted secondary metabolite gene cluster																				AFUA_3g14700
Afu1g02260	925.536	-1	0.179376	-5.63911	1.71e-08	1.4e-07		Ortholog of <i>A. nidulans FGSC A4</i> : AN2152, AN0341, <i>A. fumigatus Af293</i> : Afu2g15990, <i>A. niger CBS 513.88</i> : An01g06000 and <i>Aspergillus wentii</i> : Aspwe1_0025648, Aspwe1_0026895																				AFUA_1g02260
Afu4g09380	1131.65	-1	0.122966	-8.22649	1.93e-16	4.7e-15		Ortholog of <i>A. nidulans FGSC A4</i> : AN3529, AN4144, AN8311, AN9211, AN4846 and <i>A. fumigatus Af293</i> : Afu1g17260, Afu4g07950, Afu6g00560, Afu6g12140, Afu8g01900																				AFUA_4g09380
Afu3g11490	1564.74	-1	0.16135	-6.27698	3.45e-10	3.6e-09		Ortholog of <i>A. nidulans FGSC A4</i> : AN8198, <i>A. niger CBS 513.88</i> : An01g03200, An02g00240, <i>A. oryzae RIB40</i> : AO090011000240 and <i>Aspergillus wentii</i> : Aspwe1_0060276, Aspwe1_0062284, Aspwe1_0152042																				AFUA_3g11490
Afu3g14680	6105.71	-1	0.167626	-6.04401	1.5e-09	1.4e-08		Putative secreted lysophospholipase B; transcript induced by lecithin and by voriconazole; hypoxia induced protein; induced by exposure to artemisinin																				AFUA_3g14680
Afu1g02770	893.228	-1	0.149996	-6.75519	1.43e-11	1.8e-10		Ortholog of <i>A. nidulans FGSC A4</i> : AN0301, <i>A. niger CBS 513.88</i> : An01g05370, <i>A. oryzae RIB40</i> : AO090005000817, <i>Aspergillus wentii</i> : Aspwe1_0169626 and <i>Aspergillus sydowii</i> : Aspsy1_0144698																				AFUA_1g02770
Afu3g07410	477.56	-1	0.263903	-3.84102	0.000122526	0.00047		Putative isoamyl alcohol oxidase																				AFUA_3g07410
Afu7g00200	2194.87	-1	0.1094	-9.27983	1.7e-20	6.9e-19		Has domain(s) with predicted transferase activity, transferring acyl groups other than amino-acyl groups activity																				AFUA_7g00200
Afu6g10880	4475.25	-1	0.108414	-9.36931	7.3e-21	3.1e-19		Putative acyl-CoA dehydrogenase; transcript up-regulated in conidia exposed to neutrophils																				AFUA_6g10880
Afu7g06080	723.369	-1	0.136028	-7.499	6.43e-14	1.1e-12		Putative methyltransferase																				AFUA_7g06080
Afu5g00975	73.8036	-1	0.378125	-2.69887	0.00695748	0.017		Ortholog(s) have extracellular region localization																				AFUA_5g00975
Afu1g01440	120.94	-1	0.276985	-3.68874	0.000225365	0.00081		Ortholog of <i>Aspergillus fumigatus A1163</i> : AFUB_079340																				AFUA_1g01440
Afu3g01970	935.021	-1	0.100441	-10.1738	2.6e-24	1.6e-22		Ortholog of <i>Aspergillus fumigatus A1163</i> : AFUB_046440																				AFUA_3g01970
Afu8g00910	164.143	-1	0.280468	-3.64523	0.000267151	0.00095		Ortholog(s) have role in asperfuranone biosynthetic process																				AFUA_8g00910
Afu6g14390	65.1375	-1	0.394064	-2.60613	0.00915706	0.022		Ortholog of <i>Neosartorya fischeri NRRL 181</i> : NFIA_060260, <i>Aspergillus versicolor</i> : Aspve1_0079827, <i>Aspergillus fumigatus A1163</i> : AFUB_000370 and <i>Aspergillus terreus NIH2624</i> : ATET_00945																				AFUA_6g14390
Afu3g14620	322.543	-1	0.13203	-7.77907	7.31e-15	1.4e-13		Predicted adhesin-like protein; ortholog of <i>A. nidulans</i> abnA																				AFUA_3g14620
Afu7g06220	350.991	-1	0.228637	-4.49656	6.91e-06	3.5e-05		Putative serine protease; predicted signal sequence for secretion; expression dependent on PrtT																				AFUA_7g06220
Afu5g10510	99921.3	-1	0.0988589	-10.404	2.38e-25	1.6e-23		Ortholog(s) have role in secondary metabolite biosynthetic process																				AFUA_5g10510
Afu4g14200	252.616	-1	0.28723	-3.58843	0.000332672	0.0012		Ortholog of <i>S. cerevisiae</i> : AIM6, <i>A. nidulans FGSC A4</i> : AN2145, <i>A. fumigatus Af293</i> : Afu2g16060 and <i>A. niger CBS 513.88</i> : An13g01980, An15g06410, An02g04730																				AFUA_4g14200
Afu5g13810	1859.61	-1	0.131005	-7.89282	2.95e-15	6.1e-14		Transulfuration enzyme family protein; transcript up-regulated in conidia exposed to neutrophils																				AFUA_5g13810
Afu5g05940	7637.1	-1	0.127163	-8.14661	3.74e-16	8.8e-15		Has domain(s) with predicted aminoacyl-tRNA hydrolase activity																				AFUA_5g05940
Afu1g01420	104.646	-1	0.280916	-3.69706	0.000218107	0.00079		Ortholog of <i>A. niger CBS 513.88</i> : An01g01980, An14g00460, <i>A. oryzae RIB40</i> : AO090138000165, AO090038000492 and <i>Neosartorya fischeri NRRL 181</i> : NFIA_023210																				AFUA_1g01420
Afu6g01905	1723.19	-1	0.11123	-9.34823	8.91e-21	3.7e-19		Protein of unknown function																				AFUA_6g01905
Afu2g12530	4724.3	-1	0.0920811	-11.3158	1.1e-29	1.1e-27		Putative carnitine acetyl transferase with a predicted role in acetate metabolism; transcript up-regulated in conidia exposed to neutrophils																				AFUA_2g12530
Afu5g13420	13420.2	-1	0.0842743	-12.375	3.57e-35	5.7e-33		Has domain(s) with predicted ATP binding, protein kinase activity, protein tyrosine kinase activity and role in protein phosphorylation																				AFUA_5g13420
Afu6g01850	7841.9	-1	0.114469	-9.12044	7.48e-20	2.8e-18		Ortholog of <i>Aspergillus fumigatus A1163</i> : AFUB_096490																				AFUA_6g01850
Afu3g12295	7750.86	-1	0.313345	-3.33418	0.000855501	0.0027		#N/A																				AFUA_3g12295
Afu5g01420	692.253	-1	0.115399	-9.05647	1.35e-19	5e-18		Ortholog(s) have extracellular region localization																				AFUA_5g01420
Afu2g16985	20135.9	-1	0.373943	-2.80486	0.00503383	0.013		Ortholog of <i>A. oryzae RIB40</i> : AO090701000470, <i>Aspergillus flavus NRRL 3357</i> : AFL2T_06096, <i>Aspergillus wentii</i> : Aspwe1_0171101 and <i>Aspergillus fumigatus A1163</i> : AFUB_032670																				AFUA_2g16985
Afu3g14530	1498.58	-1	0.143416	-7.32074	2.47e-13	3.9e-12		Has domain(s) with predicted hydrolase activity and role in metabolic process																				AFUA_3g14530
Afu5g00490	355.944	-1.1	0.126356	-8.31672	9.04e-17	2.3e-15		Ortholog of <i>Aspergillus fumigatus A1163</i> : AFUB_048950																				AFUA_5g00490
Afu8g01820	1704.59	-1.1	0.13593	-7.74507	9.55e-15	1.8e-13		Protein of unknown function																				AFUA_8g01820
Afu3g05810	1504.84	-1.1	0.138861	-7.58849	3.24e-14	5.8e-13		Ortholog of <i>Aspergillus fumigatus A1163</i> : AFUB_043220																				AFUA_3g05810
Afu3g03210	1166.99	-1.1	0.126115	-8.36248	6.14e-17	1.6e-15		Ortholog of <i>A. niger CBS 513.88</i> : An12g02510, <i>A. oryzae RIB40</i> : AO090003000507, <i>Neosartorya fischeri NRRL 181</i> : NFIA_005320 and <i>Aspergillus wentii</i> : Aspwe1_0054163, Aspwe1_0117592																				AFUA_3g03210
Afu6g03260	504.954	-1.1	0.15065	-7.0343	2e-12	2.9e-11	rgsC	Putative aspartic endopeptidase; predicted signal sequence for secretion																				AFUA_6g03260
Afu5g06290	1092.54	-1.1	0.163025	-6.51249	7.39e-11	8.3e-10		Ortholog(s) have plasma membrane localization																				AFUA_5g06290
Afu3g00470	222.084	-1.1	0.216702	-4.90077	9.55e-07	5.6e-06		Has domain(s) with predicted cellulose binding, hydrolase activity, hydrolyzing O-glycosyl compounds activity, role in carbohydrate metabolic process and extracellular region localization																				AFUA_3g00470
Afu4g14270	75.5498	-1.1	0.31764	-3.36472	0.000766203	0.0024		Has domain(s) with predicted hydrolase activity, acting on ester bonds activity and role in biosynthetic process																				AFUA_4g14270
Afu5g11240	10781.1	-1.1	0.13877	-7.70656	1.29e-14	2.4e-13		Ortholog(s) have carbonyl reductase (NADPH) activity, serine 3-dehydrogenase activity and cytosol, nucleus, ribosome localization																				AFUA_5g11240
Afu4g01130	149.727	-1.1	0.256431	-4.18312	2.88e-05	0.00013		Ortholog(s) have intracellular localization																				AFUA_4g01130
Afu7g00260	179.516	-1.1	0.20608	-5.24091	1.6e-07	1.1e-06		Has domain(s) with predicted intramolecular transferase activity and role in hopanoid biosynthetic process																				AFUA_7g00260
Afu4g00710	1168.34	-1.1	0.162155	-6.66809	2.59e-11	3.1e-10		Has domain(s) with predicted RNA polymerase II transcription factor activity, sequence-specific DNA binding, zinc ion binding activity, role in regulation of transcription, DNA-templated and nucleus localization																				AFUA_4g00710
Afu3g00550	2619.32	-1.1	0.458281	-2.36623	0.0179704	0.039		Ortholog of <i>A. oryzae RIB40</i> : AO090023000094, <i>Neosartorya fischeri NRRL 181</i> : NFIA_001160, NFIA_095350, <i>Aspergillus wentii</i> : Aspwe1_0044386 and <i>Aspergillus versicolor</i> : Aspve1_0148566																				AFUA_3g00550
Afu4g14130	155.375	-1.1	0.229638	-4.72331	2.32e-06	1.3e-05		Putative MDR1 family ABC transporter; biofilm growth regulated protein																				AFUA_4g14130
Afu2g02030	1524.81	-1.1	0.120915	-8.98414	2.61e-19	9.2e-18		Amadoriase (fructosyl amine: oxygen oxidoreductase), isozyme I, FAD-linked enzyme involved in oxidative deglycation of glycated amino acids																				AFUA_2g02030
Afu2g09350	1720.66	-1.1	0.088381	-12.294	9.76e-35	1.5e-32		Ortholog(s) have glucan endo-1,6-beta-glucosidase activity and role in glucan catabolic process																				AFUA_2g09350
Afu8g05470	260.958	-1.1	0.198369	-5.47803	4.3e-08	3.3e-07		Ortholog of <i>Aspergillus fumigatus A1163</i> : AFUB_082079																				AFUA_8g05470
Afu6g00670	2357.41	-1.1	0.189038	-5.77362	7.76e-09	6.7e-08		Ortholog of <i>A. nidulans FGSC A4</i> : AN4815, <i>A. niger CBS 513.88</i> : An02g13640, <i>Neosartorya fischeri NRRL 181</i> : NFIA_047830 and <i>Aspergillus versicolor</i> : Aspve1_0082131																				AFUA_6g00670
Afu3g03970	185.957	-1.1	0.370176	-2.9542	0.00313478	0.0085		Has domain(s) with predicted heme binding, oxidoreductase activity and role in oxidation-reduction process																				AFUA_3g03970
Afu7g02030	5987.12	-1.1	0.10024	-10.9318	8.12e-28	7.2e-26		Ortholog of <i>A. nidulans FGSC A4</i> : AN11175, <i>A. niger CBS 513.88</i> : An12g00650, <i>Neosartorya fischeri NRRL 181</i> : NFIA_114750, <i>Aspergillus wentii</i> : Aspwe1_0112582 and <i>Aspergillus clavatus NRRL 1</i> : ACLA_065500																				AFUA_7g02030
Afu6g00690	173171	-1.1	0.111222	-9.8561	6.45e-23	3.4e-21		Protein of unknown function; calcium downregulated																				AFUA_6g00690
Afu8g02620	4834.02	-1.1	0.0910256	-12.0525	1.88e-33	2.8e-31		Ortholog of <i>A. nidulans FGSC A4</i> : AN10344, <i>A. niger CBS 513.88</i> : An03g06730, <i>A. oryzae RIB40</i> : AO090010000752, <i>Neosartorya fischeri NRRL 181</i> : NFIA_096330 and <i>Aspergillus wentii</i> : Aspwe1_0033226																				AFUA_8g02620
Afu3g03030	577.451	-1.1	0.162201	-6.7946	1.09e-11	1.4e-10		Has domain(s) with predicted catalytic activity, catechol 1,2-dioxygenase activity, ferric iron binding, iron ion binding and oxidoreductase activity, <a href="#GOsection">more</a>																				AFUA_3g03030
Afu4g14000	10015.8	-1.1	0.145791	-7.59672	3.04e-14	5.5e-13		Putative tripeptidyl-peptidase of the sedolisin family; predicted signal sequence for secretion																				AFUA_4g14000
Afu8g01970	251.629	-1.1	0.436333	-2.54085	0.0110585	0.026		Putative extracellular endo-polygalacturonase; expression induced in biofilm																				AFUA_8g01970
Afu5g01410	5163.49	-1.1	0.147269	-7.53887	4.74e-14	8.3e-13		Has domain(s) with predicted ATP binding activity																				AFUA_5g01410
Afu4g11460	20787.2	-1.1	0.0947127	-11.7363	8.31e-32	9.8e-30		Putative aminotransferase; induced by growth on BSA as a sole nitrogen source																				AFUA_4g11460
Afu3g00865	32949	-1.1	0.0792696	-14.1526	1.8e-45	6.1e-43		Has domain(s) with predicted FMN binding, oxidoreductase activity, riboflavin reductase (NADPH) activity and role in oxidation-reduction process																				AFUA_3g00865
Afu1g03840	21169.1	-1.1	0.107518	-10.4476	1.5e-25	1e-23		Ortholog(s) have sequence-specific DNA binding, transcription factor activity, sequence-specific DNA binding, transcription regulatory region DNA binding activity																				AFUA_1g03840
Afu5g01200	357.992	-1.1	0.23624	-4.76892	1.85e-06	1e-05		Putative carboxypeptidase S1; predicted signal sequence for secretion; induced by growth on BSA as a sole nitrogen source																				AFUA_5g01200
Afu7g01690	5096.84	-1.1	0.115854	-9.7299	2.25e-22	1.1e-20		Putative acetamidase; transcript up-regulated in conidia exposed to neutrophils																				AFUA_7g01690
Afu1g17610	285.896	-1.1	0.175018	-6.44086	1.19e-10	1.3e-09		Ortholog of <i>Neosartorya fischeri NRRL 181</i> : NFIA_007760, <i>Aspergillus fumigatus A1163</i> : AFUB_016990 and <i>Aspergillus aculeatus ATCC16872</i> : Aacu16872_044542																				AFUA_1g17610
Afu2g04610	33836.1	-1.1	0.108418	-10.4336	1.74e-25	1.2e-23		Ortholog(s) have role in posttranslational protein targeting to membrane and TRC complex, nucleus localization																				AFUA_2g04610
Afu8g05700	1898.28	-1.1	0.150042	-7.55067	4.33e-14	7.6e-13		Ortholog of <i>A. nidulans FGSC A4</i> : AN1562, <i>A. niger CBS 513.88</i> : An15g04650, <i>A. oryzae RIB40</i> : AO090005000573, <i>Aspergillus wentii</i> : Aspwe1_0176318 and <i>Aspergillus sydowii</i> : Aspsy1_0055738																				AFUA_8g05700
Afu3g01220	72.7276	-1.1	0.323419	-3.53108	0.000413874	0.0014		Putative aspartic-type endopeptidase; predicted signal sequence for secretion; induced by growth on BSA as a sole nitrogen source																				AFUA_3g01220
Afu6g13320	3816.08	-1.1	0.170479	-6.70475	2.02e-11	2.5e-10		Has domain(s) with predicted Rho guanyl-nucleotide exchange factor activity, role in regulation of Rho protein signal transduction and intracellular localization																				AFUA_6g13320
Afu8g05460	5894.2	-1.1	0.114019	-10.0392	1.02e-23	5.8e-22		Putative bZIP transcription factor																				AFUA_8g05460
Afu8g00390	74.8863	-1.1	0.447237	-2.57074	0.0101482	0.024		Predicted O-methyltransferase; encoded in the fma (fumagillin) secondary metabolite gene cluster																				AFUA_8g00390
Afu5g14570	134.626	-1.2	0.25507	-4.50894	6.52e-06	3.3e-05		Ortholog of <i>A. nidulans FGSC A4</i> : AN3322, <i>Neosartorya fischeri NRRL 181</i> : NFIA_072390 and <i>Aspergillus fumigatus A1163</i> : AFUB_062250																				AFUA_5g14570
Afu6g00460	122.094	-1.2	0.250402	-4.60574	4.11e-06	2.2e-05		Ortholog of <i>A. nidulans FGSC A4</i> : AN8144, AN1651, <i>A. fumigatus Af293</i> : Afu5g14600, Afu6g13950, <i>A. niger CBS 513.88</i> : An11g02490, An01g11420 and <i>A. oryzae RIB40</i> : AO090001000384, AO090011000740																				AFUA_6g00460
Afu2g02040	1481.96	-1.2	0.110115	-10.5291	6.34e-26	4.5e-24		Has domain(s) with predicted role in transmembrane transport and integral component of membrane localization																				AFUA_2g02040
Afu5g04180	41860.7	-1.2	0.172575	-6.72819	1.72e-11	2.2e-10		Transcript up-regulated in conidia exposed to neutrophils																				AFUA_5g04180
Afu4g03180	27242.3	-1.2	0.120783	-9.63112	5.91e-22	2.8e-20		Has domain(s) with predicted role in mRNA export from nucleus, nuclear envelope organization, protein export from nucleus and nuclear membrane localization																				AFUA_4g03180
Afu1g01110	564.891	-1.2	0.17452	-6.6741	2.49e-11	3e-10		Has domain(s) with predicted phosphopantetheine binding activity																				AFUA_1g01110
Afu3g01540	242.279	-1.2	0.240139	-4.85569	1.2e-06	6.9e-06		Has domain(s) with predicted role in transmembrane transport and integral component of membrane localization																				AFUA_3g01540
Afu7g01010	163.432	-1.2	0.265214	-4.41087	1.03e-05	5e-05		Putative alcohol dehydrogenase; predicted gene pair with AFUA_5G06240 (alcC); induced by L-tyrosine; transcript up-regulated in conidia exposed to neutrophils																				AFUA_7g01010
Afu2g17840	3352.15	-1.2	0.205979	-5.68133	1.34e-08	1.1e-07		Has domain(s) with predicted role in transmembrane transport and integral component of membrane localization																				AFUA_2g17840
Afu3g11520	744.697	-1.2	0.226128	-5.17815	2.24e-07	1.5e-06		Ortholog of <i>A. oryzae RIB40</i> : AO090009000529, <i>Aspergillus flavus NRRL 3357</i> : AFL2T_10184, <i>Aspergillus fumigatus A1163</i> : AFUB_037650 and <i>Aspergillus clavatus NRRL 1</i> : ACLA_063490																				AFUA_3g11520
Afu6g14100	3531.5	-1.2	0.111287	-10.5437	5.43e-26	3.9e-24		Putative mitochondrial carnitine:acyl carnitine carrier with a predicted role in acetate metabolism; transcript up-regulated in conidia exposed to neutrophils																				AFUA_6g14100
Afu2g14470	1769.33	-1.2	0.135027	-8.69331	3.52e-18	1.1e-16		Ortholog(s) have extracellular region localization																				AFUA_2g14470
Afu4g04230	9553.22	-1.2	0.0963334	-12.1936	3.36e-34	5.2e-32		Ortholog of <i>A. nidulans FGSC A4</i> : AN7026, <i>A. niger CBS 513.88</i> : An14g00600, <i>A. oryzae RIB40</i> : AO090206000070, <i>Aspergillus wentii</i> : Aspwe1_0030288 and <i>Aspergillus sydowii</i> : Aspsy1_0092867																				AFUA_4g04230
Afu4g14080	508.229	-1.2	0.218781	-5.37422	7.69e-08	5.6e-07		Ortholog of <i>A. nidulans FGSC A4</i> : AN8368, AN2952, <i>A. fumigatus Af293</i> : Afu3g07900, Afu8g00900, <i>A. niger CBS 513.88</i> : An02g11330, An03g05560 and <i>A. oryzae RIB40</i> : AO090120000471																				AFUA_4g14080
Afu8g01540	2882.28	-1.2	0.405665	-2.91164	0.00359531	0.0096		Ortholog of <i>Aspergillus fumigatus A1163</i> : AFUB_085070																				AFUA_8g01540
Afu7g00205	4379.51	-1.2	0.0785105	-15.0584	3.04e-51	1.6e-48		Protein of unknown function																				AFUA_7g00205
Afu2g14120	1214.22	-1.2	0.133395	-8.90784	5.2e-19	1.8e-17		Has domain(s) with predicted RNA polymerase II transcription factor activity, sequence-specific DNA binding, zinc ion binding activity, role in regulation of transcription, DNA-templated and nucleus localization																				AFUA_2g14120
Afu1g17210	30.5789	-1.2	0.509052	-2.33678	0.0194509	0.042		Protein of unknown function																				AFUA_1g17210
Afu4g14280	85.8156	-1.2	0.317304	-3.75078	0.000176282	0.00065		Has domain(s) with predicted copper ion binding, oxidoreductase activity and role in oxidation-reduction process																				AFUA_4g14280
Afu6g03080	5691.31	-1.2	0.0748216	-15.9287	4.01e-57	4.4e-54		Putative MDR1 family ABC transporter; biofilm growth regulated protein																				AFUA_6g03080
Afu7g06523	2642.69	-1.2	0.225982	-5.28923	1.23e-07	8.6e-07		Ortholog of <i>A. nidulans FGSC A4</i> : AN9205, AN9209, <i>A. fumigatus Af293</i> : Afu5g00100, Afu8g01840, <i>A. niger CBS 513.88</i> : An05g01030, An13g03050, An16g01380 and <i>A. oryzae RIB40</i> : AO090012000290, AO090011000069																				AFUA_7g06523
Afu1g10170	1641.14	-1.2	0.117114	-10.2098	1.79e-24	1.1e-22		Ortholog of <i>A. nidulans FGSC A4</i> : AN1262, <i>A. oryzae RIB40</i> : AO090038000416, <i>Aspergillus wentii</i> : Aspwe1_0048985, <i>Aspergillus sydowii</i> : Aspsy1_0025487 and <i>Aspergillus terreus NIH2624</i> : ATET_00162																				AFUA_1g10170
Afu3g14140	5313.29	-1.2	0.114931	-10.457	1.36e-25	9.5e-24		Predicted metacaspase, an aspartate-specific cysteine protease involved in apoptosis; mutants show growth defects under conditions of ER stress																				AFUA_3g14140
Afu3g00420	1380.88	-1.2	0.109405	-11.0058	3.58e-28	3.3e-26		Putative acetylxylan esterase, a predicted secreted hydrolase that contains a fungal cellulose binding domain; expression induced in biofilm																				AFUA_3g00420
Afu4g00160	153.181	-1.2	0.280626	-4.29309	1.76e-05	8.1e-05		Has domain(s) with predicted oxidoreductase activity and role in metabolic process																				AFUA_4g00160
Afu8g07360	270.583	-1.2	0.212285	-5.68508	1.31e-08	1.1e-07		Has domain(s) with predicted DNA binding, RNA polymerase II transcription factor activity, sequence-specific DNA binding, zinc ion binding activity and role in regulation of transcription, DNA-templated, transcription, DNA-templated																				AFUA_8g07360
Afu8g01795	102.95	-1.2	0.303742	-3.97357	7.08e-05	0.00029		Ortholog of <i>Aspergillus fumigatus A1163</i> : AFUB_084809																				AFUA_8g01795
Afu2g04880	4545.69	-1.2	0.0874588	-13.8798	8.4e-44	2.7e-41		Ortholog of <i>A. nidulans FGSC A4</i> : AN10243, <i>A. fumigatus Af293</i> : Afu4g09900, <i>A. oryzae RIB40</i> : AO090003001243, <i>Aspergillus wentii</i> : Aspwe1_0072976, Aspwe1_0166814 and <i>Aspergillus sydowii</i> : Aspsy1_0141212																				AFUA_2g04880
Afu2g17830	1472.2	-1.2	0.281339	-4.3532	1.34e-05	6.3e-05		Ortholog of <i>A. nidulans FGSC A4</i> : AN6413, AN6419, AN6946, AN5312, AN5664, AN8328, AN3241, AN10369, AN1930, AN2386, AN1738, AN11159, AN8984, AN8951, AN1540, AN8971, AN9387, AN9266, AN9306, AN1317, AN10886, AN7232, AN7774, AN12202																				AFUA_2g17830
Afu1g14430	3396.28	-1.2	0.11933	-10.2782	8.84e-25	5.7e-23		Putative chitin-binding protein; expression induced in biofilm																				AFUA_1g14430
Afu6g10040	1828.69	-1.2	0.158366	-7.75746	8.66e-15	1.7e-13		Amadoriase (fructosyl amine: oxygen oxidoreductase), isozyme II, FAD-linked enzyme involved in oxidative deglycation of glycated amino acids; transcript up-regulated in conidia exposed to neutrophils; Lys53 critical for enzymatic activity																				AFUA_6g10040
Afu5g00430	28.7062	-1.2	0.438505	-2.80327	0.00505875	0.013		Has domain(s) with predicted role in transmembrane transport and integral component of membrane localization																				AFUA_5g00430
Afu6g01870	5416.73	-1.2	0.155317	-7.91549	2.46e-15	5.1e-14		Ortholog of <i>Aspergillus fumigatus A1163</i> : AFUB_096470																				AFUA_6g01870
Afu6g10310	1029.21	-1.2	0.140998	-8.76355	1.89e-18	5.9e-17		Has domain(s) with predicted RNA polymerase II transcription factor activity, sequence-specific DNA binding, zinc ion binding activity, role in regulation of transcription, DNA-templated and nucleus localization																				AFUA_6g10310
Afu4g00410	324.29	-1.2	0.433087	-2.85911	0.00424829	0.011		Ortholog of <i>A. niger CBS 513.88</i> : An11g04935, <i>Neosartorya fischeri NRRL 181</i> : NFIA_045230, <i>Aspergillus wentii</i> : Aspwe1_0032437 and <i>Aspergillus niger ATCC 1015</i> : 39076-mRNA																				AFUA_4g00410
Afu4g00520	110.255	-1.2	0.258093	-4.79891	1.6e-06	8.9e-06		Ortholog of <i>A. nidulans FGSC A4</i> : AN10650, AN11203, <i>A. niger CBS 513.88</i> : An12g05740, <i>Aspergillus wentii</i> : Aspwe1_0072865, Aspwe1_0156452 and <i>Aspergillus versicolor</i> : Aspve1_0029570, Aspve1_0087873																				AFUA_4g00520
Afu4g03900	17882.1	-1.2	0.0936946	-13.3305	1.54e-40	3.5e-38		Putative multifunctional beta-oxidation protein																				AFUA_4g03900
Afu3g02530	40.3302	-1.3	0.54935	-2.30791	0.0210041	0.045		Protein similar to polyketide synthases (PKS-like), encoded in a predicted secondary metabolite gene cluster																				AFUA_3g02530
Afu8g00920	452.604	-1.3	0.161989	-7.83054	4.86e-15	9.7e-14		UDP-glucose dehydrogenase; plays a role in the conversion of UDP-glucose into UDP-glucuronic acid																				AFUA_8g00920
Afu2g11790	10347	-1.3	0.106839	-11.9074	1.08e-32	1.4e-30		Ortholog of <i>A. nidulans FGSC A4</i> : AN6198, <i>A. niger CBS 513.88</i> : An02g03840, <i>A. oryzae RIB40</i> : AO090026000463, <i>Aspergillus wentii</i> : Aspwe1_0175598 and <i>Aspergillus sydowii</i> : Aspsy1_0152269																				AFUA_2g11790
Afu5g10420	581.04	-1.3	0.28582	-4.49148	7.07e-06	3.5e-05		Has domain(s) with predicted electron carrier activity, heme binding, metal ion binding, molybdenum ion binding, oxidoreductase activity and role in nitrate assimilation, oxidation-reduction process																				AFUA_5g10420
Afu2g10160	5402.61	-1.3	0.153424	-8.3897	4.87e-17	1.3e-15	pst2	Has domain(s) with predicted catalytic activity and role in metabolic process																				AFUA_2g10160
Afu5g02780	4973.92	-1.3	0.0941581	-13.7096	8.89e-43	2.4e-40		Putative mitochondrial nicotinamide nucleotide transhydrogenase subunit; transcript up-regulated in conidia exposed to neutrophils																				AFUA_5g02780
Afu5g01290	1002.61	-1.3	0.157436	-8.20211	2.36e-16	5.7e-15		Putative zinc-binding oxidoreductase																				AFUA_5g01290
Afu5g02310	4427.07	-1.3	0.107125	-12.0575	1.77e-33	2.7e-31		Ortholog of <i>A. nidulans FGSC A4</i> : AN8028, <i>A. niger CBS 513.88</i> : An02g10470, <i>A. oryzae RIB40</i> : AO090102000345, <i>Aspergillus sydowii</i> : Aspsy1_0059896 and <i>Aspergillus terreus NIH2624</i> : ATET_09200																				AFUA_5g02310
Afu8g06960	26739.5	-1.3	0.125558	-10.3162	5.95e-25	3.9e-23	och4	Ortholog of <i>A. nidulans FGSC A4</i> : AN2397, <i>Aspergillus flavus NRRL 3357</i> : AFL2T_05473, <i>Neosartorya fischeri NRRL 181</i> : NFIA_099650 and <i>Aspergillus versicolor</i> : Aspve1_0026050																				AFUA_8g06960
Afu7g00840	775.066	-1.3	0.232858	-5.57042	2.54e-08	2e-07		Has domain(s) with predicted oxidoreductase activity and role in metabolic process																				AFUA_7g00840
Afu2g17815	59.4768	-1.3	0.383703	-3.39037	0.000697972	0.0022		Ortholog of <i>Aspergillus fumigatus A1163</i> : AFUB_033490																				AFUA_2g17815
Afu8g00100	238.759	-1.3	0.205373	-6.33909	2.31e-10	2.4e-09		Has domain(s) with predicted ATP binding, aminoacyl-tRNA ligase activity, role in tRNA aminoacylation for protein translation and cytoplasm localization																				AFUA_8g00100
Afu6g13810	815.073	-1.3	0.104138	-12.5326	4.95e-36	8.2e-34		Ortholog of <i>A. nidulans FGSC A4</i> : AN0196, <i>A. fumigatus Af293</i> : Afu5g14200, Afu7g05110, Afu8g01720, <i>A. niger CBS 513.88</i> : An13g02610, An15g02090, An04g09640 and <i>A. oryzae RIB40</i> : AO090003001444																				AFUA_6g13810
Afu6g03730	16753.9	-1.3	0.0848113	-15.4097	1.41e-53	9.2e-51		2-methylcitrate dehydratase; hypoxia repressed protein; transcript up-regulated in conidia exposed to neutrophils and to human airway epithelial cells; no human homolog																				AFUA_6g03730
Afu4g09410	1140.14	-1.3	0.118806	-11.0876	1.44e-28	1.4e-26		Has domain(s) with predicted role in transmembrane transport and integral component of membrane localization																				AFUA_4g09410
Afu3g05800	4147.78	-1.3	0.164456	-8.01709	1.08e-15	2.4e-14		Has domain(s) with predicted arylesterase activity																				AFUA_3g05800
Afu4g14800	79.5709	-1.3	0.541321	-2.44678	0.014414	0.032		Putative short chain dehydrogenase with a predicted role in helvonic acid biosynthesis																				AFUA_4g14800
Afu4g01110	151.798	-1.3	0.245177	-5.40741	6.39e-08	4.7e-07	gpgA	Putative 1,3-beta glucanase																				AFUA_4g01110
Afu3g01950	735.861	-1.3	0.23653	-5.60779	2.05e-08	1.6e-07		Ortholog(s) have intracellular localization																				AFUA_3g01950
Afu7g01100	97.3883	-1.3	0.336241	-3.96965	7.2e-05	0.00029		Ortholog of <i>Aspergillus fumigatus A1163</i> : AFUB_087670 and <i>Aspergillus niger ATCC 1015</i> : 181057-mRNA																				AFUA_7g01100
Afu2g12850	33456.4	-1.3	0.0791963	-16.9265	2.87e-64	4e-61		Putative GPI anchored beta(1-3)glucanosyltransferase, belongs to the 7-member GEL family																				AFUA_2g12850
Afu2g11780	59724.7	-1.3	0.123212	-10.8822	1.4e-27	1.2e-25		Ortholog(s) have sequence-specific DNA binding, transcription factor activity, sequence-specific DNA binding, transcription regulatory region DNA binding activity																				AFUA_2g11780
Afu4g02870	642.898	-1.3	0.119466	-11.2419	2.54e-29	2.6e-27		Has domain(s) with predicted role in transmembrane transport and integral component of membrane localization																				AFUA_4g02870
Afu3g14665	31944	-1.3	0.137944	-9.7701	1.51e-22	7.8e-21		Ortholog of <i>Neosartorya fischeri NRRL 181</i> : NFIA_062590 and <i>Aspergillus fumigatus A1163</i> : AFUB_034560																				AFUA_3g14665
Afu5g00910	127.23	-1.4	0.25155	-5.37677	7.58e-08	5.5e-07		Ortholog of <i>A. nidulans FGSC A4</i> : AN1567, <i>Neosartorya fischeri NRRL 181</i> : NFIA_041260, <i>Aspergillus wentii</i> : Aspwe1_0149298 and <i>Aspergillus versicolor</i> : Aspve1_0045271, Aspve1_0151961																				AFUA_5g00910
Afu8g07250	529.844	-1.4	0.330395	-4.1115	3.93e-05	0.00017	ireA	Has domain(s) with predicted pectinesterase activity, role in cell wall modification and cell wall localization																				AFUA_8g07250
Afu4g14760	28.1616	-1.4	0.476757	-2.85102	0.00435797	0.011		Ortholog of <i>Aspergillus fumigatus A1163</i> : AFUB_072020																				AFUA_4g14760
Afu1g11170	1061.63	-1.4	0.172918	-7.92409	2.3e-15	4.9e-14		Ortholog(s) have role in reciprocal meiotic recombination and nucleus localization																				AFUA_1g11170
Afu8g00110	114.61	-1.4	0.268146	-5.12727	2.94e-07	1.9e-06		Has domain(s) with predicted oxidoreductase activity, acting on paired donors, with incorporation or reduction of molecular oxygen, 2-oxoglutarate as one donor, and incorporation of one atom each of oxygen into both donors activity																				AFUA_8g00110
Afu3g02175	64.1235	-1.4	0.373994	-3.68017	0.000233082	0.00084		Ortholog of <i>A. nidulans FGSC A4</i> : AN7973, <i>A. niger CBS 513.88</i> : An08g11410, An08g09780, An03g06600 and <i>A. oryzae RIB40</i> : AO090023000748																				AFUA_3g02175
Afu6g00610	315.097	-1.4	0.31368	-4.41292	1.02e-05	4.9e-05		Ortholog of <i>Neosartorya fischeri NRRL 181</i> : NFIA_047780, <i>Aspergillus versicolor</i> : Aspve1_0079906 and <i>Aspergillus fumigatus A1163</i> : AFUB_096860																				AFUA_6g00610
Afu5g00900	318.68	-1.4	0.157224	-8.82076	1.14e-18	3.7e-17		Putative RgsA paralog; G-protein signal regulator with an RGS domain; transcript induced by growth in hypoxia																				AFUA_5g00900
Afu2g16540	4338.8	-1.4	0.161821	-8.57026	1.03e-17	3e-16		Ortholog of <i>A. nidulans FGSC A4</i> : AN7330, <i>A. niger CBS 513.88</i> : An15g07080, <i>A. oryzae RIB40</i> : AO090102000189, <i>Aspergillus wentii</i> : Aspwe1_0067784 and <i>Aspergillus sydowii</i> : Aspsy1_0140355																				AFUA_2g16540
Afu3g06740	75001.5	-1.4	0.200304	-6.98336	2.88e-12	4e-11		Ortholog(s) have RNA polymerase II core promoter proximal region sequence-specific DNA binding and RNA polymerase II transcription factor activity, <a href="#GOsection">more</a>																				AFUA_3g06740
Afu2g14420	321.624	-1.4	0.164362	-8.51382	1.68e-17	4.8e-16	mfsC	Putative cutinase with a predicted role in cutin degradation; repressed by exposure to artemisinin																				AFUA_2g14420
Afu2g05310	1464.23	-1.4	0.157069	-8.92724	4.37e-19	1.5e-17		Has domain(s) with predicted DNA binding, RNA polymerase II transcription factor activity, sequence-specific DNA binding, zinc ion binding activity and role in regulation of transcription, DNA-templated, transcription, DNA-templated																				AFUA_2g05310
Afu8g02000	1342.06	-1.4	0.141954	-9.90366	4.01e-23	2.2e-21		Ortholog(s) have L-iditol 2-dehydrogenase activity and role in sorbitol catabolic process																				AFUA_8g02000
Afu8g00400	54.8899	-1.4	0.545854	-2.57989	0.00988319	0.023		Protein of unknown function; encoded in the fma (fumagillin) secondary metabolite gene cluster																				AFUA_8g00400
Afu5g06940	64.7755	-1.4	0.371445	-3.79248	0.000149148	0.00056		Ortholog of <i>Neosartorya fischeri NRRL 181</i> : NFIA_080360, <i>Aspergillus zonatus</i> : Aspzo1_0105021, <i>Aspergillus sydowii</i> : Aspsy1_0143514 and <i>Aspergillus terreus NIH2624</i> : ATET_10186																				AFUA_5g06940
Afu2g04330	7247.77	-1.4	0.118412	-11.9168	9.67e-33	1.3e-30		Has domain(s) with predicted FAD binding, oxidoreductase activity and role in metabolic process																				AFUA_2g04330
Afu3g00460	119.396	-1.4	0.365951	-3.88315	0.000103111	0.0004		Ortholog of <i>Aspergillus fumigatus A1163</i> : AFUB_048000																				AFUA_3g00460
Afu2g09420	40.9617	-1.4	0.408583	-3.48744	0.000487675	0.0016		Ortholog of <i>Aspergillus fumigatus A1163</i> : AFUB_025280																				AFUA_2g09420
Afu4g09420	524.669	-1.4	0.158169	-9.01086	2.04e-19	7.3e-18		Putative carbonic anhydrase; transcript levels induced by high CO2 and during synchronized sexual growth; decreased conidiation in the mutant; transcript repressed by exposure to human airway epithelial cells																				AFUA_4g09420
Afu4g13510	8808.97	-1.4	0.109834	-12.9846	1.5e-38	2.9e-36		Putative isocitrate lyase with a predicted role in the glyoxylate cycle; conidia-enriched protein; transcript up-regulated in conidia exposed to neutrophils																				AFUA_4g13510
Afu3g01200	188.075	-1.4	0.253189	-5.63972	1.7e-08	1.4e-07		Putative integral membrane protein; transcript downregulated in response to voriconazole																				AFUA_3g01200
Afu4g14820	204.876	-1.4	0.209999	-6.80166	1.03e-11	1.3e-10		Putative transferase family protein with a predicted role in helvonic acid biosynthesis																				AFUA_4g14820
Afu5g10480	142289	-1.4	0.18177	-7.93122	2.17e-15	4.6e-14		Ortholog(s) have URM1 activating enzyme activity, nitrate reductase (NADPH) activity, protein adenylyltransferase activity, thiosulfate sulfurtransferase activity																				AFUA_5g10480
Afu6g14110	301.82	-1.4	0.159397	-9.05445	1.37e-19	5e-18		Ortholog of <i>Aspergillus fumigatus A1163</i> : AFUB_000640																				AFUA_6g14110
Afu8g06405	39.1679	-1.5	0.415648	-3.50954	0.000448874	0.0015		Protein of unknown function																				AFUA_8g06405
Afu2g17140	6582.75	-1.5	0.106811	-13.7171	8.02e-43	2.2e-40		Protein of unknown function; transcript induced by voriconazole																				AFUA_2g17140
Afu8g06410	56.4122	-1.5	0.373666	-3.93662	8.26e-05	0.00033		Putative MFS multidrug transporter																				AFUA_8g06410
Afu3g02840	60.5669	-1.5	0.338189	-4.36163	1.29e-05	6.1e-05		Has domain(s) with predicted oxidoreductase activity and role in oxidation-reduction process																				AFUA_3g02840
Afu4g01150	2223.95	-1.5	0.206317	-7.18729	6.61e-13	9.9e-12		Has domain(s) with predicted oxidoreductase activity and role in oxidation-reduction process																				AFUA_4g01150
Afu8g01410	353.979	-1.5	0.14179	-10.5434	5.45e-26	3.9e-24		Putative chitinase with a predicted role in the degradation and recycling of fungal chitin during autolysis; N-terminal signal peptide that targets to the secretory pathway																				AFUA_8g01410
Afu4g00500	104.459	-1.5	0.308078	-4.85996	1.17e-06	6.7e-06		Predicted adhesin-like protein; ortholog of <i>A. nidulans</i> AN2659																				AFUA_4g00500
Afu3g01960	732.07	-1.5	0.188423	-7.95899	1.73e-15	3.7e-14		Predicted adhesin-like protein; transcript induced by voriconazole																				AFUA_3g01960
Afu2g10910	5740.89	-1.5	0.162375	-9.26923	1.87e-20	7.5e-19		Putative maltose permease; MFS alpha-glucoside transporter; transcript up-regulated in conidia exposed to neutrophils																				AFUA_2g10910
Afu2g04320	945.537	-1.5	0.104109	-14.6002	2.8e-48	1.1e-45		Ortholog(s) have role in cell redox homeostasis																				AFUA_2g04320
Afu4g14780	211.223	-1.5	0.345052	-4.48774	7.2e-06	3.6e-05		Putative cytochrome P450 monooxygenase with a predicted role in helvonic acid biosynthesis																				AFUA_4g14780
Afu4g14020	1562.65	-1.6	0.192342	-8.07569	6.71e-16	1.5e-14		Ortholog of <i>A. nidulans FGSC A4</i> : AN2364, <i>A. fumigatus Af293</i> : Afu8g06990, <i>Neosartorya fischeri NRRL 181</i> : NFIA_099740 and <i>Aspergillus versicolor</i> : Aspve1_0043947																				AFUA_4g14020
Afu2g08280	4272.52	-1.6	0.491468	-3.18996	0.00142294	0.0042		Putative NADP-dependent malic enzyme																				AFUA_2g08280
Afu3g06940	13090	-1.6	0.176962	-8.87623	6.92e-19	2.3e-17		Ortholog of <i>A. oryzae RIB40</i> : AO090020000301, <i>Neosartorya fischeri NRRL 181</i> : NFIA_070320 and <i>Aspergillus fumigatus A1163</i> : AFUB_042120																				AFUA_3g06940
Afu4g00720	390.289	-1.6	0.183344	-8.62445	6.44e-18	1.9e-16		Putative protein phosphatase 2C																				AFUA_4g00720
Afu4g09340	1189.6	-1.6	0.145625	-10.9948	4.05e-28	3.7e-26		Ortholog of <i>A. nidulans FGSC A4</i> : AN11882, <i>A. oryzae RIB40</i> : AO090023000596, <i>Neosartorya fischeri NRRL 181</i> : NFIA_106670, <i>Aspergillus wentii</i> : Aspwe1_0166843 and <i>Aspergillus versicolor</i> : Aspve1_0079667																				AFUA_4g09340
Afu6g01860	665.359	-1.6	0.147687	-10.8756	1.51e-27	1.3e-25		Has domain(s) with predicted substrate-specific transmembrane transporter activity, transmembrane transporter activity, role in transmembrane transport and integral component of membrane, membrane localization																				AFUA_6g01860
Afu4g11780	3467.94	-1.6	0.11192	-14.3561	9.76e-47	3.5e-44		Has domain(s) with predicted role in transmembrane transport and integral component of membrane localization																				AFUA_4g11780
Afu4g08700	2136.56	-1.6	0.0966905	-16.6516	2.95e-62	3.6e-59		Ortholog of <i>Aspergillus fumigatus A1163</i> : AFUB_065790																				AFUA_4g08700
Afu4g14350	4908.43	-1.6	0.125758	-12.9258	3.22e-38	6.1e-36		Ortholog of <i>A. nidulans FGSC A4</i> : AN3530, AN2658, <i>A. fumigatus Af293</i> : Afu1g13760, Afu4g00490, <i>A. niger CBS 513.88</i> : An09g01580 and <i>A. oryzae RIB40</i> : AO090166000071																				AFUA_4g14350
Afu4g14770	278.89	-1.7	0.302026	-5.52184	3.35e-08	2.6e-07	gprJ	Putative oxidosqualene:protostadienol cyclase (OSPC) which is involved in the biosynthesis of the antibiotic helvolic acid; SrbA-regulated during hypoxia																				AFUA_4g14770
Afu1g03352	7495.1	-1.7	0.117481	-14.2225	6.65e-46	2.3e-43		Has domain(s) with predicted hydrolase activity																				AFUA_1g03352
Afu8g06420	25.2507	-1.7	0.579829	-2.89263	0.00382027	0.01		Ortholog of <i>A. nidulans FGSC A4</i> : AN8376, AN7265, AN8625 and <i>A. fumigatus Af293</i> : Afu6g00680																				AFUA_8g06420
Afu3g02430	1090.84	-1.7	0.218745	-7.66978	1.72e-14	3.2e-13		Ortholog of <i>A. niger CBS 513.88</i> : An02g10610, <i>Aspergillus tubingensis</i> : Asptu1_0074938, <i>Aspergillus brasiliensis</i> : Aspbr1_0038097, Aspbr1_0207697 and <i>Aspergillus flavus NRRL 3357</i> : AFL2T_08038																				AFUA_3g02430
Afu8g00620	37.1547	-1.7	0.454831	-3.69571	0.00021927	0.00079		Putative dimethylallyl tryptophan synthase; N-prenyltransferase; catalyzes the reverse prenylation of tryptophan-containing cyclic dipeptides																				AFUA_8g00620
Afu8g01980	69.5659	-1.7	0.414586	-4.06813	4.74e-05	0.0002		Ortholog of <i>A. nidulans FGSC A4</i> : AN7888, <i>A. fumigatus Af293</i> : Afu4g08450, <i>A. niger CBS 513.88</i> : An15g05230, <i>A. oryzae RIB40</i> : AO090023000157 and <i>Aspergillus wentii</i> : Aspwe1_0627621, Aspwe1_0672214																				AFUA_8g01980
Afu6g03060	60755	-1.7	0.171617	-9.84499	7.2e-23	3.8e-21		Putative major facilitator superfamily (MFS) monosaccharide transporter; transcript up-regulated in conidia exposed to neutrophils																				AFUA_6g03060
Afu3g00430	229.035	-1.7	0.238913	-7.12942	1.01e-12	1.5e-11		Has domain(s) with predicted substrate-specific transmembrane transporter activity, transmembrane transporter activity, role in transmembrane transport and integral component of membrane, membrane localization																				AFUA_3g00430
Afu6g00590	50.1563	-1.7	0.446343	-3.83415	0.000125997	0.00048		Ortholog of <i>Neosartorya fischeri NRRL 181</i> : NFIA_047750 and <i>Aspergillus fumigatus A1163</i> : AFUB_096900																				AFUA_6g00590
Afu6g04270	37504	-1.7	0.135004	-12.7043	5.59e-37	9.8e-35		Putative MFS sugar transporter; transcript up-regulated in conidia exposed to neutrophils																				AFUA_6g04270
Afu6g14442	259.266	-1.7	0.17635	-9.83504	7.95e-23	4.1e-21		Ortholog(s) have D-xylose transmembrane transporter activity, role in D-xylose transport and integral component of membrane localization																				AFUA_6g14442
Afu1g17570	74.1121	-1.7	0.319405	-5.43343	5.53e-08	4.1e-07		Has domain(s) with predicted transporter activity, role in transmembrane transport and membrane localization																				AFUA_1g17570
Afu2g14430	839.367	-1.7	0.117923	-14.7528	2.95e-49	1.3e-46		Has domain(s) with predicted electron carrier activity, heme binding, iron ion binding, monooxygenase activity, oxidoreductase activity, acting on paired donors, with incorporation or reduction of molecular oxygen activity																				AFUA_2g14430
Afu2g14480	1492.83	-1.8	0.142178	-12.5638	3.34e-36	5.7e-34		Ortholog(s) have extracellular region localization																				AFUA_2g14480
Afu4g14790	75.5681	-1.8	0.345226	-5.1927	2.07e-07	1.4e-06	ptcF	Putative cytochrome P450 monooxygenase with a predicted role in helvonic acid biosynthesis																				AFUA_4g14790
Afu8g02010	5452.79	-1.8	0.131966	-13.6135	3.33e-42	8.4e-40		Has domain(s) with predicted substrate-specific transmembrane transporter activity, transmembrane transporter activity, role in transmembrane transport and integral component of membrane, membrane localization																				AFUA_8g02010
Afu4g13980	645.377	-1.8	0.156791	-11.4628	2.03e-30	2.2e-28		Ortholog of <i>Aspergillus fumigatus A1163</i> : AFUB_070890																				AFUA_4g13980
Afu4g04250	18483.6	-1.8	0.115373	-15.5878	8.81e-55	7.2e-52		Has domain(s) with predicted role in transmembrane transport and integral component of membrane localization																				AFUA_4g04250
Afu6g03590	11093.3	-1.8	0.0981262	-18.7289	2.88e-78	2.8e-74		Methylcitrate synthase; catalyses the condensation of propionyl-CoA and oxaloacetate to methylcitrate; conidia-enriched protein; mutants killed more readily by alveolar macrophages and show decreased virulence in mice																				AFUA_6g03590
Afu3g02280	4485.12	-1.9	0.15589	-11.9864	4.19e-33	5.9e-31		Putative alpha,alpha-trehalose glucohydrolase; transcript up-regulated in conidia exposed to neutrophils																				AFUA_3g02280
Afu3g01500	2363.74	-1.9	0.156522	-12.013	3.03e-33	4.4e-31		Ortholog of <i>Aspergillus fumigatus A1163</i> : AFUB_046900																				AFUA_3g01500
Afu4g14070	2860.85	-1.9	0.358723	-5.27652	1.32e-07	9.2e-07		Putative glycosyl transferase																				AFUA_4g14070
Afu1g15270	152429	-1.9	0.195986	-9.73168	2.21e-22	1.1e-20		Ortholog(s) have ATPase activity, misfolded protein binding activity, role in cellular response to misfolded protein, protein refolding, protein unfolding and cytosol, nuclear envelope localization																				AFUA_1g15270
Afu3g01070	4111.65	-2	0.195812	-10.1599	2.99e-24	1.8e-22		Ortholog(s) have catechol oxidase activity																				AFUA_3g01070
Afu7g01000	283.465	-2	0.228056	-8.95481	3.4e-19	1.2e-17		Putative alcohol dehydrogenase involved in ethanol metabolism; predicted gene pair with AFUA_6G11430 (aldA); increased expression in biofilm; induced by L-tyrosine; induced in neutrophil-exposed conidia; repressed by gliotoxin exposure																				AFUA_7g01000
Afu4g03080	435.436	-2.1	0.220943	-9.30263	1.37e-20	5.6e-19		Ortholog of <i>Aspergillus tubingensis</i> : Asptu1_0051484 and <i>Aspergillus fumigatus A1163</i> : AFUB_100050																				AFUA_4g03080
Afu8g01370	252.133	-2.1	0.248308	-8.45338	2.83e-17	7.8e-16		Ortholog of <i>Aspergillus fumigatus A1163</i> : AFUB_085240																				AFUA_8g01370
Afu3g03050	2902.21	-2.1	0.438356	-4.85525	1.2e-06	6.9e-06		Has domain(s) with predicted RNA binding, ribonuclease III activity and role in RNA processing																				AFUA_3g03050
Afu8g01060	1055.57	-2.2	0.204143	-10.5872	3.42e-26	2.5e-24		Ortholog of <i>A. nidulans FGSC A4</i> : AN3476, <i>A. niger CBS 513.88</i> : An15g03830, <i>Neosartorya fischeri NRRL 181</i> : NFIA_094500, <i>Aspergillus wentii</i> : Aspwe1_0037886 and <i>Aspergillus niger ATCC 1015</i> : 40584-mRNA																				AFUA_8g01060
Afu8g00230	83.8955	-2.2	0.456719	-4.76161	1.92e-06	1.1e-05		Non-heme Fe(II) and alpha-ketoglutarate-dependent dioxygenase; phytanoyl-CoA dioxygenase family protein; catalyses the conversion of fumitremorgin B to verruculogen																				AFUA_8g00230
Afu4g14670	13030.1	-2.2	0.126039	-17.2629	8.95e-67	1.5e-63		Has domain(s) with predicted substrate-specific transmembrane transporter activity, transmembrane transporter activity, role in transmembrane transport and integral component of membrane, membrane localization																				AFUA_4g14670
Afu8g06560	9176.85	-2.3	0.362263	-6.26429	3.75e-10	3.8e-09		Has domain(s) with predicted role in transmembrane transport and integral component of membrane localization																				AFUA_8g06560
Afu3g02300	435.722	-2.3	0.214961	-10.897	1.19e-27	1e-25		Has domain(s) with predicted proline dehydrogenase activity and role in glutamate biosynthetic process, oxidation-reduction process, proline catabolic process																				AFUA_3g02300
Afu4g14735	65.5977	-2.4	0.353856	-6.83469	8.22e-12	1.1e-10		Has domain(s) with predicted ATP binding, protein kinase activity, transferase activity, transferring phosphorus-containing groups activity and role in protein phosphorylation																				AFUA_4g14735
Afu8g06430	423.758	-2.4	0.332755	-7.36208	1.81e-13	2.9e-12		Ortholog of <i>Aspergillus fumigatus A1163</i> : AFUB_081340																				AFUA_8g06430
Afu6g00260	19.1052	-2.5	0.802049	-3.0945	0.00197146	0.0056		Has domain(s) with predicted phosphatidylserine decarboxylase activity and role in phospholipid biosynthetic process																				AFUA_6g00260
Afu3g02290	444.999	-2.5	0.228529	-10.9463	6.92e-28	6.2e-26		Has domain(s) with predicted catalytic activity, sulfuric ester hydrolase activity and role in metabolic process																				AFUA_3g02290
Afu6g03270	7.09857	-2.5	0.986461	-2.55065	0.0107521	0.025		Ortholog of <i>Neosartorya fischeri NRRL 181</i> : NFIA_049630 and <i>Aspergillus fumigatus A1163</i> : AFUB_095030																				AFUA_6g03270
Afu8g00220	37.6939	-2.9	0.493524	-5.80709	6.36e-09	5.5e-08		Cytochrome P450 with a predicted role in fumitremorgin B synthesis																				AFUA_8g00220
Afu3g00600	442.169	-3.4	0.251438	-13.6658	1.62e-42	4.2e-40		Ortholog of <i>Aspergillus fumigatus A1163</i> : AFUB_047840																				AFUA_3g00600
Afu4g03240	15291.2	-3.5	0.189415	-18.4632	4.09e-76	1.3e-72		Putative cell wall galactomannoprotein; allergen Asp f 17; predicted N-terminal signal peptide and C-terminal glycosylphosphatidyl inositol (GPI) anchor signal; transcript induced by growth on hydrogen peroxide and in biofilm																				AFUA_4g03240
Afu8g06690	17.7895	-3.8	0.854836	-4.45119	8.54e-06	4.2e-05		Has domain(s) with predicted electron carrier activity, heme binding, iron ion binding, monooxygenase activity, oxidoreductase activity and acting on paired donors, <a href="#GOsection">more</a>																				AFUA_8g06690
Afu8g02390	5.06661	-4.8	1.89044	-2.53128	0.0113648	0.026	pmcA	Ortholog of <i>Neosartorya fischeri NRRL 181</i> : NFIA_096060 and <i>Aspergillus fumigatus A1163</i> : AFUB_084210																				AFUA_8g02390
Afu5g00320	2.77683	-4.9	1.99851	-2.43249	0.0149956	0.033	schA	Ortholog of <i>Aspergillus fumigatus A1163</i> : AFUB_048770																				AFUA_5g00320
Afu8g00630	4.17675	-5.5	1.67994	-3.30113	0.000962963	0.003		Ortholog(s) have extracellular region localization																				AFUA_8g00630
