# Supplementary material for: Interactions between the transcription factors FfmA and AtrR are required to properly regulate gene expression in the fungus Aspergillus fumigatus
Source: G3 (Bethesda). 2023 Jul 31;13(10):jkad173. doi: 10.1093/g3journal/jkad173 (PMC10542180; doi:10.1093/g3journal/jkad173)
Supplement: jkad173_Supplementary_Data [file jkad173_supplementary_data.zip › Supplementary_table_S2.xlsx]

## Sheet: Worksheet
Gene ID	Protein name	FunCat ID	FunCat description	FunCat main category	Exact p-value	Adjusted p-value
AFUA_2G01680	Monooxygenase, putative (EC 1.14.13.1)	1.2	secondary metabolism	Metabolism	4.09785e-06	0.000926115
AFUA_2G02030	Fructosyl amine:oxygen oxidoreductase	1.2	secondary metabolism	Metabolism	4.09785e-06	0.000926115
AFUA_2G02040	MFS transporter, putative	1.2	secondary metabolism	Metabolism	4.09785e-06	0.000926115
AFUA_2G04320	NADH-dependent flavin oxidoreductase, putative (EC 1.-.-.-)	1.2	secondary metabolism	Metabolism	4.09785e-06	0.000926115
AFUA_2G04330	Salicylate hydroxylase, putative (EC 1.14.13.1)	1.2	secondary metabolism	Metabolism	4.09785e-06	0.000926115
AFUA_2G09110	Phenylalanine ammonia-lyase (EC 4.3.1.24)	1.2	secondary metabolism	Metabolism	4.09785e-06	0.000926115
AFUA_2G14430	Cytochrome p450, putative (EC 1.14.-.-)	1.2	secondary metabolism	Metabolism	4.09785e-06	0.000926115
AFUA_2G14440	Cytochrome P450, putative	1.2	secondary metabolism	Metabolism	4.09785e-06	0.000926115
AFUA_2G14470	Oxidoreductase, FAD-binding, putative	1.2	secondary metabolism	Metabolism	4.09785e-06	0.000926115
AFUA_2G14480	Oxidoreductase, FAD-binding, putative	1.2	secondary metabolism	Metabolism	4.09785e-06	0.000926115
AFUA_2G17840	MFS transporter, putative	1.2	secondary metabolism	Metabolism	4.09785e-06	0.000926115
AFUA_3G01070	Tyrosinase, putative (EC 1.14.18.1)	1.2	secondary metabolism	Metabolism	4.09785e-06	0.000926115
AFUA_3G01540	MFS monocarboxylate transporter, putative	1.2	secondary metabolism	Metabolism	4.09785e-06	0.000926115
AFUA_3G02670	NRPS-like enzyme, putative	1.2	secondary metabolism	Metabolism	4.09785e-06	0.000926115
AFUA_3G02840	Isopropanol dehydrogenase, putative	1.2	secondary metabolism	Metabolism	4.09785e-06	0.000926115
AFUA_3G03030	Catechol dioxygenase, putative (EC 1.13.11.-)	1.2	secondary metabolism	Metabolism	4.09785e-06	0.000926115
AFUA_3G06740	C6 transcription factor (Gal4), putative	1.2	secondary metabolism	Metabolism	4.09785e-06	0.000926115
AFUA_3G07410	Isoamyl alcohol oxidase	1.2	secondary metabolism	Metabolism	4.09785e-06	0.000926115
AFUA_3G11490	GABA permease, putative	1.2	secondary metabolism	Metabolism	4.09785e-06	0.000926115
AFUA_3G14610	Cytochrome P450 monooxygenase, putative (EC 1.14.-.-)	1.2	secondary metabolism	Metabolism	4.09785e-06	0.000926115
AFUA_4G00160	Short-chain dehydrogenase, putative (EC 1.1.1.-)	1.2	secondary metabolism	Metabolism	4.09785e-06	0.000926115
AFUA_4G11780	MFS multidrug transporter, putative	1.2	secondary metabolism	Metabolism	4.09785e-06	0.000926115
AFUA_4G14270	Polyketide synthase, putative (Fragment)	1.2	secondary metabolism	Metabolism	4.09785e-06	0.000926115
AFUA_4G14770	Protostadienol synthase A (EC 5.4.99.32)	1.2	secondary metabolism	Metabolism	4.09785e-06	0.000926115
AFUA_4G14780	Cytochrome P450 monooxygenase, putative (EC 1.14.-.-)	1.2	secondary metabolism	Metabolism	4.09785e-06	0.000926115
AFUA_4G14790	Cytochrome P450 monooxygenase, putative (EC 1.14.-.-)	1.2	secondary metabolism	Metabolism	4.09785e-06	0.000926115
AFUA_5G00430	MFS transporter, putative	1.2	secondary metabolism	Metabolism	4.09785e-06	0.000926115
AFUA_5G08220	Uncharacterized protein	1.2	secondary metabolism	Metabolism	4.09785e-06	0.000926115
AFUA_6G01860	MFS lactose permease, putative	1.2	secondary metabolism	Metabolism	4.09785e-06	0.000926115
AFUA_6G03090	Cytochrome P450 alkane hydroxylase, putative (EC 1.14.14.-)	1.2	secondary metabolism	Metabolism	4.09785e-06	0.000926115
AFUA_6G10040	Fructosyl amine: oxygen oxidoreductase (EC 1.5.3.-)	1.2	secondary metabolism	Metabolism	4.09785e-06	0.000926115
AFUA_7G00840	Short chain dehydrogenase/reductase, putative (EC 1.-.-.-)	1.2	secondary metabolism	Metabolism	4.09785e-06	0.000926115
AFUA_7G01690	Acetamidase, putative	1.2	secondary metabolism	Metabolism	4.09785e-06	0.000926115
AFUA_8G00110	Oxidoreductase, 2OG-Fe(II) oxygenase family, putative	1.2	secondary metabolism	Metabolism	4.09785e-06	0.000926115
AFUA_8G00200	6-hydroxytryprostatin B O-methyltransferase (EC 2.1.1.293) (Fumitremorgin biosynthesis protein D)	1.2	secondary metabolism	Metabolism	4.09785e-06	0.000926115
AFUA_8G00220	Fumitremorgin C synthase (EC 1.14.21.10) (Fumitremorgin biosynthesis protein E)	1.2	secondary metabolism	Metabolism	4.09785e-06	0.000926115
AFUA_8G00230	Verruculogen synthase (EC 1.14.11.38) (Fumitremorgin biosynthesis protein F)	1.2	secondary metabolism	Metabolism	4.09785e-06	0.000926115
AFUA_8G00390	O-methyltransferase, putative	1.2	secondary metabolism	Metabolism	4.09785e-06	0.000926115
AFUA_8G00620	Dimethylallyl tryptophan synthase, putative (EC 2.5.1.-)	1.2	secondary metabolism	Metabolism	4.09785e-06	0.000926115
AFUA_8G00910	Uncharacterized protein	1.2	secondary metabolism	Metabolism	4.09785e-06	0.000926115
AFUA_8G01370	CmcJ-like methyltransferase, putative	1.2	secondary metabolism	Metabolism	4.09785e-06	0.000926115
AFUA_8G06410	MFS multidrug transporter, putative	1.2	secondary metabolism	Metabolism	4.09785e-06	0.000926115
AFUA_8G06690	Cytochrome P450 alkane hydroxylase	1.2	secondary metabolism	Metabolism	4.09785e-06	0.000926115
AFUA_1G17570	Urea active transporter, putative	20.01.03	C-compound and carbohydrate transport	Cellular transport, transport facilitation and transport routes	6.15174e-05	0.00695146
AFUA_2G10910	MFS alpha-glucoside transporter, putative	20.01.03	C-compound and carbohydrate transport	Cellular transport, transport facilitation and transport routes	6.15174e-05	0.00695146
AFUA_2G12530	Carnitine acetyl transferase	20.01.03	C-compound and carbohydrate transport	Cellular transport, transport facilitation and transport routes	6.15174e-05	0.00695146
AFUA_3G00430	High-affinity glucose transporter, putative	20.01.03	C-compound and carbohydrate transport	Cellular transport, transport facilitation and transport routes	6.15174e-05	0.00695146
AFUA_3G01200	Integral membrane protein Pth11-like, putative	20.01.03	C-compound and carbohydrate transport	Cellular transport, transport facilitation and transport routes	6.15174e-05	0.00695146
AFUA_3G01540	MFS monocarboxylate transporter, putative	20.01.03	C-compound and carbohydrate transport	Cellular transport, transport facilitation and transport routes	6.15174e-05	0.00695146
AFUA_3G11490	GABA permease, putative	20.01.03	C-compound and carbohydrate transport	Cellular transport, transport facilitation and transport routes	6.15174e-05	0.00695146
AFUA_4G04250	MFS transporter, putative	20.01.03	C-compound and carbohydrate transport	Cellular transport, transport facilitation and transport routes	6.15174e-05	0.00695146
AFUA_4G14670	MFS quinate transporter, putative	20.01.03	C-compound and carbohydrate transport	Cellular transport, transport facilitation and transport routes	6.15174e-05	0.00695146
AFUA_5G10510	ABC transporter, putative (EC 3.6.3.-)	20.01.03	C-compound and carbohydrate transport	Cellular transport, transport facilitation and transport routes	6.15174e-05	0.00695146
AFUA_6G01860	MFS lactose permease, putative	20.01.03	C-compound and carbohydrate transport	Cellular transport, transport facilitation and transport routes	6.15174e-05	0.00695146
AFUA_6G03060	MFS monosaccharide transporter, putative	20.01.03	C-compound and carbohydrate transport	Cellular transport, transport facilitation and transport routes	6.15174e-05	0.00695146
AFUA_6G04270	MFS sugar transporter, putative	20.01.03	C-compound and carbohydrate transport	Cellular transport, transport facilitation and transport routes	6.15174e-05	0.00695146
AFUA_6G13800	Integral membrane protein Pth11-like, putative	20.01.03	C-compound and carbohydrate transport	Cellular transport, transport facilitation and transport routes	6.15174e-05	0.00695146
AFUA_6G14442	MFS monosaccharide transporter, putative	20.01.03	C-compound and carbohydrate transport	Cellular transport, transport facilitation and transport routes	6.15174e-05	0.00695146
AFUA_8G02010	MFS sugar transporter, putative	20.01.03	C-compound and carbohydrate transport	Cellular transport, transport facilitation and transport routes	6.15174e-05	0.00695146
AFUA_8G07240	MFS maltose permease, putative	20.01.03	C-compound and carbohydrate transport	Cellular transport, transport facilitation and transport routes	6.15174e-05	0.00695146
AFUA_1G16700	Probable beta-galactosidase B (EC 3.2.1.23) (Lactase B)	1.05	C-compound and carbohydrate metabolism	Metabolism	9.38108e-05	0.00706708
AFUA_2G04330	Salicylate hydroxylase, putative (EC 1.14.13.1)	1.05	C-compound and carbohydrate metabolism	Metabolism	9.38108e-05	0.00706708
AFUA_2G04880	Cell wall biogenesis protein, putative	1.05	C-compound and carbohydrate metabolism	Metabolism	9.38108e-05	0.00706708
AFUA_2G08280	Malic enzyme	1.05	C-compound and carbohydrate metabolism	Metabolism	9.38108e-05	0.00706708
AFUA_2G09350	Probable glucan endo-1,6-beta-glucosidase B (EC 3.2.1.75) (Beta-1,6-glucanase B) (Endo-1,6-beta-D-glucanase B) (Endo-1,6-beta-glucanase B)	1.05	C-compound and carbohydrate metabolism	Metabolism	9.38108e-05	0.00706708
AFUA_2G10160	Phenylacetyl-CoA ligase, putative (EC 6.2.-.-)	1.05	C-compound and carbohydrate metabolism	Metabolism	9.38108e-05	0.00706708
AFUA_2G10910	MFS alpha-glucoside transporter, putative	1.05	C-compound and carbohydrate metabolism	Metabolism	9.38108e-05	0.00706708
AFUA_2G11780	Probable DNA-binding protein creA (Carbon catabolite repressor A)	1.05	C-compound and carbohydrate metabolism	Metabolism	9.38108e-05	0.00706708
AFUA_2G14470	Oxidoreductase, FAD-binding, putative	1.05	C-compound and carbohydrate metabolism	Metabolism	9.38108e-05	0.00706708
AFUA_2G14480	Oxidoreductase, FAD-binding, putative	1.05	C-compound and carbohydrate metabolism	Metabolism	9.38108e-05	0.00706708
AFUA_3G00470	Endo-1,4-beta-xylanase (EC 3.2.1.8)	1.05	C-compound and carbohydrate metabolism	Metabolism	9.38108e-05	0.00706708
AFUA_3G01950	Zinc-containing alcohol dehydrogenase, putative	1.05	C-compound and carbohydrate metabolism	Metabolism	9.38108e-05	0.00706708
AFUA_3G02280	Alpha,alpha-trehalose glucohydrolase TreA/Ath1	1.05	C-compound and carbohydrate metabolism	Metabolism	9.38108e-05	0.00706708
AFUA_3G02290	Arylsulfatase, putative	1.05	C-compound and carbohydrate metabolism	Metabolism	9.38108e-05	0.00706708
AFUA_3G06740	C6 transcription factor (Gal4), putative	1.05	C-compound and carbohydrate metabolism	Metabolism	9.38108e-05	0.00706708
AFUA_3G07410	Isoamyl alcohol oxidase	1.05	C-compound and carbohydrate metabolism	Metabolism	9.38108e-05	0.00706708
AFUA_3G07650	Pectin methylesterase, putative (EC 3.1.1.11)	1.05	C-compound and carbohydrate metabolism	Metabolism	9.38108e-05	0.00706708
AFUA_4G00160	Short-chain dehydrogenase, putative (EC 1.1.1.-)	1.05	C-compound and carbohydrate metabolism	Metabolism	9.38108e-05	0.00706708
AFUA_4G13510	Isocitrate lyase (ICL) (Isocitrase) (Isocitratase) (EC 4.1.3.1)	1.05	C-compound and carbohydrate metabolism	Metabolism	9.38108e-05	0.00706708
AFUA_4G14800	Short chain dehydrogenase, putative (EC 1.1.1.-)	1.05	C-compound and carbohydrate metabolism	Metabolism	9.38108e-05	0.00706708
AFUA_5G01290	Zinc-binding oxidoreductase, putative (EC 1.-.-.-)	1.05	C-compound and carbohydrate metabolism	Metabolism	9.38108e-05	0.00706708
AFUA_5G02780	Nicotinamide nucleotide transhydrogenase, putative (EC 1.6.1.1)	1.05	C-compound and carbohydrate metabolism	Metabolism	9.38108e-05	0.00706708
AFUA_5G11240	Oxidoreductase, short chain dehydrogenase/reductase family	1.05	C-compound and carbohydrate metabolism	Metabolism	9.38108e-05	0.00706708
AFUA_6G03730	2-methylcitrate dehydratase, putative (EC 4.2.1.79)	1.05	C-compound and carbohydrate metabolism	Metabolism	9.38108e-05	0.00706708
AFUA_6G04270	MFS sugar transporter, putative	1.05	C-compound and carbohydrate metabolism	Metabolism	9.38108e-05	0.00706708
AFUA_6G10820	Short chain dehydrogenase/reductase family (EC 1.1.1.69)	1.05	C-compound and carbohydrate metabolism	Metabolism	9.38108e-05	0.00706708
AFUA_7G01000	Aldehyde dehydrogenase, putative (EC 1.2.1.3)	1.05	C-compound and carbohydrate metabolism	Metabolism	9.38108e-05	0.00706708
AFUA_7G01010	Alcohol dehydrogenase, putative (EC 1.1.1.1)	1.05	C-compound and carbohydrate metabolism	Metabolism	9.38108e-05	0.00706708
AFUA_7G06080	UbiE/COQ5 methyltransferase, putative	1.05	C-compound and carbohydrate metabolism	Metabolism	9.38108e-05	0.00706708
AFUA_8G00200	6-hydroxytryprostatin B O-methyltransferase (EC 2.1.1.293) (Fumitremorgin biosynthesis protein D)	1.05	C-compound and carbohydrate metabolism	Metabolism	9.38108e-05	0.00706708
AFUA_8G00390	O-methyltransferase, putative	1.05	C-compound and carbohydrate metabolism	Metabolism	9.38108e-05	0.00706708
AFUA_8G00910	Uncharacterized protein	1.05	C-compound and carbohydrate metabolism	Metabolism	9.38108e-05	0.00706708
AFUA_8G00920	UDP-glucose 6-dehydrogenase (EC 1.1.1.22)	1.05	C-compound and carbohydrate metabolism	Metabolism	9.38108e-05	0.00706708
AFUA_8G01410	Endochitinase B1 (EC 3.2.1.14) (Chitinase B1)	1.05	C-compound and carbohydrate metabolism	Metabolism	9.38108e-05	0.00706708
AFUA_8G01970	Probable endopolygalacturonase B (EC 3.2.1.15) (Pectinase B) (Polygalacturonase B)	1.05	C-compound and carbohydrate metabolism	Metabolism	9.38108e-05	0.00706708
AFUA_8G02000	Sorbitol/xylitol dehydrogenase, putative (EC 1.1.1.14)	1.05	C-compound and carbohydrate metabolism	Metabolism	9.38108e-05	0.00706708
AFUA_8G06405	Isoflavone reductase family protein	1.05	C-compound and carbohydrate metabolism	Metabolism	9.38108e-05	0.00706708
AFUA_8G07240	MFS maltose permease, putative	1.05	C-compound and carbohydrate metabolism	Metabolism	9.38108e-05	0.00706708
AFUA_8G07250	Pectin methylesterase family protein	1.05	C-compound and carbohydrate metabolism	Metabolism	9.38108e-05	0.00706708
AFUA_2G17830	Uncharacterized protein	32.05.05	virulence, disease factors	Cell rescue, defense and virulence	0.000125987	0.00711827
AFUA_3G01200	Integral membrane protein Pth11-like, putative	32.05.05	virulence, disease factors	Cell rescue, defense and virulence	0.000125987	0.00711827
AFUA_3G02530	PKS-like enzyme, putative (EC 2.3.1.41)	32.05.05	virulence, disease factors	Cell rescue, defense and virulence	0.000125987	0.00711827
AFUA_3G14700	Polyketide synthase, putative (EC 2.3.1.-)	32.05.05	virulence, disease factors	Cell rescue, defense and virulence	0.000125987	0.00711827
AFUA_4G01110	1,3-beta glucanase, putative	32.05.05	virulence, disease factors	Cell rescue, defense and virulence	0.000125987	0.00711827
AFUA_6G01870	Uncharacterized protein	32.05.05	virulence, disease factors	Cell rescue, defense and virulence	0.000125987	0.00711827
AFUA_6G13270	Exo-beta-1,3-glucanase, putative (EC 3.2.1.58)	32.05.05	virulence, disease factors	Cell rescue, defense and virulence	0.000125987	0.00711827
AFUA_6G13800	Integral membrane protein Pth11-like, putative	32.05.05	virulence, disease factors	Cell rescue, defense and virulence	0.000125987	0.00711827
AFUA_6G14030	Acyltransferase, putative	32.05.05	virulence, disease factors	Cell rescue, defense and virulence	0.000125987	0.00711827
AFUA_8G00370	Polyketide synthase, putative	32.05.05	virulence, disease factors	Cell rescue, defense and virulence	0.000125987	0.00711827
AFUA_2G01600	Sphingomyelin phosphodiesterase, putative (EC 3.1.4.-)	1.06	lipid, fatty acid and isoprenoid metabolism	Metabolism	0.000405727	0.0183389
AFUA_2G01680	Monooxygenase, putative (EC 1.14.13.1)	1.06	lipid, fatty acid and isoprenoid metabolism	Metabolism	0.000405727	0.0183389
AFUA_2G04330	Salicylate hydroxylase, putative (EC 1.14.13.1)	1.06	lipid, fatty acid and isoprenoid metabolism	Metabolism	0.000405727	0.0183389
AFUA_2G08280	Malic enzyme	1.06	lipid, fatty acid and isoprenoid metabolism	Metabolism	0.000405727	0.0183389
AFUA_2G12530	Carnitine acetyl transferase	1.06	lipid, fatty acid and isoprenoid metabolism	Metabolism	0.000405727	0.0183389
AFUA_2G12850	1,3-beta-glucanosyltransferase gel3 (EC 2.4.1.-) (Glucan elongating glucanosyltransferase 3)	1.06	lipid, fatty acid and isoprenoid metabolism	Metabolism	0.000405727	0.0183389
AFUA_2G14430	Cytochrome p450, putative (EC 1.14.-.-)	1.06	lipid, fatty acid and isoprenoid metabolism	Metabolism	0.000405727	0.0183389
AFUA_3G03970	Cytochrome b5 reductase, putative (EC 1.6.2.2)	1.06	lipid, fatty acid and isoprenoid metabolism	Metabolism	0.000405727	0.0183389
AFUA_3G05800	Serum paraoxonase/arylesterase family protein (EC 3.1.-.-)	1.06	lipid, fatty acid and isoprenoid metabolism	Metabolism	0.000405727	0.0183389
AFUA_3G14530	Lipase/esterase family protein, putative	1.06	lipid, fatty acid and isoprenoid metabolism	Metabolism	0.000405727	0.0183389
AFUA_3G14680	Lysophospholipase 3 (EC 3.1.1.5) (Phospholipase B 3)	1.06	lipid, fatty acid and isoprenoid metabolism	Metabolism	0.000405727	0.0183389
AFUA_4G03900	Peroxisomal multifunctional beta-oxidation protein (MFP), putative	1.06	lipid, fatty acid and isoprenoid metabolism	Metabolism	0.000405727	0.0183389
AFUA_4G14000	Tripeptidyl-peptidase sed4 (EC 3.4.14.-) (Sedolisin-D)	1.06	lipid, fatty acid and isoprenoid metabolism	Metabolism	0.000405727	0.0183389
AFUA_4G14770	Protostadienol synthase A (EC 5.4.99.32)	1.06	lipid, fatty acid and isoprenoid metabolism	Metabolism	0.000405727	0.0183389
AFUA_4G14800	Short chain dehydrogenase, putative (EC 1.1.1.-)	1.06	lipid, fatty acid and isoprenoid metabolism	Metabolism	0.000405727	0.0183389
AFUA_5G11240	Oxidoreductase, short chain dehydrogenase/reductase family	1.06	lipid, fatty acid and isoprenoid metabolism	Metabolism	0.000405727	0.0183389
AFUA_6G00260	Phosphatidylserine decarboxylase family protein (EC 4.1.1.-)	1.06	lipid, fatty acid and isoprenoid metabolism	Metabolism	0.000405727	0.0183389
AFUA_6G03090	Cytochrome P450 alkane hydroxylase, putative (EC 1.14.14.-)	1.06	lipid, fatty acid and isoprenoid metabolism	Metabolism	0.000405727	0.0183389
AFUA_6G04270	MFS sugar transporter, putative	1.06	lipid, fatty acid and isoprenoid metabolism	Metabolism	0.000405727	0.0183389
AFUA_6G10880	Acyl-CoA dehydrogenase family protein (EC 1.3.99.-)	1.06	lipid, fatty acid and isoprenoid metabolism	Metabolism	0.000405727	0.0183389
AFUA_6G14100	Mitochondrial carnitine:acyl carnitine carrier, putative	1.06	lipid, fatty acid and isoprenoid metabolism	Metabolism	0.000405727	0.0183389
AFUA_7G00260	Squalene-hopene-cyclase, putative (EC 5.4.99.17)	1.06	lipid, fatty acid and isoprenoid metabolism	Metabolism	0.000405727	0.0183389
AFUA_7G00860	Lipoxygenase, putative (EC 1.13.11.-)	1.06	lipid, fatty acid and isoprenoid metabolism	Metabolism	0.000405727	0.0183389
AFUA_7G01000	Aldehyde dehydrogenase, putative (EC 1.2.1.3)	1.06	lipid, fatty acid and isoprenoid metabolism	Metabolism	0.000405727	0.0183389
AFUA_7G01010	Alcohol dehydrogenase, putative (EC 1.1.1.1)	1.06	lipid, fatty acid and isoprenoid metabolism	Metabolism	0.000405727	0.0183389
AFUA_7G01690	Acetamidase, putative	1.06	lipid, fatty acid and isoprenoid metabolism	Metabolism	0.000405727	0.0183389
AFUA_7G06080	UbiE/COQ5 methyltransferase, putative	1.06	lipid, fatty acid and isoprenoid metabolism	Metabolism	0.000405727	0.0183389
AFUA_8G06690	Cytochrome P450 alkane hydroxylase	1.06	lipid, fatty acid and isoprenoid metabolism	Metabolism	0.000405727	0.0183389
AFUA_2G10910	MFS alpha-glucoside transporter, putative	20.09.18.07	non-vesicular cellular import	Cellular transport, transport facilitation and transport routes	0.000867256	0.0326666
AFUA_3G00430	High-affinity glucose transporter, putative	20.09.18.07	non-vesicular cellular import	Cellular transport, transport facilitation and transport routes	0.000867256	0.0326666
AFUA_3G01540	MFS monocarboxylate transporter, putative	20.09.18.07	non-vesicular cellular import	Cellular transport, transport facilitation and transport routes	0.000867256	0.0326666
AFUA_4G02870	2-ketogluconate transporter, putative	20.09.18.07	non-vesicular cellular import	Cellular transport, transport facilitation and transport routes	0.000867256	0.0326666
AFUA_4G04250	MFS transporter, putative	20.09.18.07	non-vesicular cellular import	Cellular transport, transport facilitation and transport routes	0.000867256	0.0326666
AFUA_4G14670	MFS quinate transporter, putative	20.09.18.07	non-vesicular cellular import	Cellular transport, transport facilitation and transport routes	0.000867256	0.0326666
AFUA_5G06290	MFS transporter, putative	20.09.18.07	non-vesicular cellular import	Cellular transport, transport facilitation and transport routes	0.000867256	0.0326666
AFUA_6G01860	MFS lactose permease, putative	20.09.18.07	non-vesicular cellular import	Cellular transport, transport facilitation and transport routes	0.000867256	0.0326666
AFUA_6G03060	MFS monosaccharide transporter, putative	20.09.18.07	non-vesicular cellular import	Cellular transport, transport facilitation and transport routes	0.000867256	0.0326666
AFUA_6G04270	MFS sugar transporter, putative	20.09.18.07	non-vesicular cellular import	Cellular transport, transport facilitation and transport routes	0.000867256	0.0326666
AFUA_6G14442	MFS monosaccharide transporter, putative	20.09.18.07	non-vesicular cellular import	Cellular transport, transport facilitation and transport routes	0.000867256	0.0326666
AFUA_8G02010	MFS sugar transporter, putative	20.09.18.07	non-vesicular cellular import	Cellular transport, transport facilitation and transport routes	0.000867256	0.0326666
AFUA_8G07240	MFS maltose permease, putative	20.09.18.07	non-vesicular cellular import	Cellular transport, transport facilitation and transport routes	0.000867256	0.0326666
AFUA_1G03730	MFS transporter, putative	20.03	transport facilities	Cellular transport, transport facilitation and transport routes	0.00144197	0.0465551
AFUA_1G14940	Protein translocation complex componenet (Npl1), putative	20.03	transport facilities	Cellular transport, transport facilitation and transport routes	0.00144197	0.0465551
AFUA_2G02040	MFS transporter, putative	20.03	transport facilities	Cellular transport, transport facilitation and transport routes	0.00144197	0.0465551
AFUA_2G10910	MFS alpha-glucoside transporter, putative	20.03	transport facilities	Cellular transport, transport facilitation and transport routes	0.00144197	0.0465551
AFUA_3G01200	Integral membrane protein Pth11-like, putative	20.03	transport facilities	Cellular transport, transport facilitation and transport routes	0.00144197	0.0465551
AFUA_3G01540	MFS monocarboxylate transporter, putative	20.03	transport facilities	Cellular transport, transport facilitation and transport routes	0.00144197	0.0465551
AFUA_3G03970	Cytochrome b5 reductase, putative (EC 1.6.2.2)	20.03	transport facilities	Cellular transport, transport facilitation and transport routes	0.00144197	0.0465551
AFUA_3G11490	GABA permease, putative	20.03	transport facilities	Cellular transport, transport facilitation and transport routes	0.00144197	0.0465551
AFUA_4G02870	2-ketogluconate transporter, putative	20.03	transport facilities	Cellular transport, transport facilitation and transport routes	0.00144197	0.0465551
AFUA_4G03180	Nuclear envelope protein Brr6, putative	20.03	transport facilities	Cellular transport, transport facilitation and transport routes	0.00144197	0.0465551
AFUA_4G04250	MFS transporter, putative	20.03	transport facilities	Cellular transport, transport facilitation and transport routes	0.00144197	0.0465551
AFUA_4G11780	MFS multidrug transporter, putative	20.03	transport facilities	Cellular transport, transport facilitation and transport routes	0.00144197	0.0465551
AFUA_4G14670	MFS quinate transporter, putative	20.03	transport facilities	Cellular transport, transport facilitation and transport routes	0.00144197	0.0465551
AFUA_5G00430	MFS transporter, putative	20.03	transport facilities	Cellular transport, transport facilitation and transport routes	0.00144197	0.0465551
AFUA_5G06290	MFS transporter, putative	20.03	transport facilities	Cellular transport, transport facilitation and transport routes	0.00144197	0.0465551
AFUA_6G03060	MFS monosaccharide transporter, putative	20.03	transport facilities	Cellular transport, transport facilitation and transport routes	0.00144197	0.0465551
AFUA_6G04270	MFS sugar transporter, putative	20.03	transport facilities	Cellular transport, transport facilitation and transport routes	0.00144197	0.0465551
AFUA_6G13800	Integral membrane protein Pth11-like, putative	20.03	transport facilities	Cellular transport, transport facilitation and transport routes	0.00144197	0.0465551
AFUA_6G14100	Mitochondrial carnitine:acyl carnitine carrier, putative	20.03	transport facilities	Cellular transport, transport facilitation and transport routes	0.00144197	0.0465551
AFUA_6G14442	MFS monosaccharide transporter, putative	20.03	transport facilities	Cellular transport, transport facilitation and transport routes	0.00144197	0.0465551
AFUA_8G02010	MFS sugar transporter, putative	20.03	transport facilities	Cellular transport, transport facilitation and transport routes	0.00144197	0.0465551
AFUA_8G07240	MFS maltose permease, putative	20.03	transport facilities	Cellular transport, transport facilitation and transport routes	0.00144197	0.0465551
