# Supplementary material for: Interactions between the transcription factors FfmA and AtrR are required to properly regulate gene expression in the fungus Aspergillus fumigatus
Source: G3 (Bethesda). 2023 Jul 31;13(10):jkad173. doi: 10.1093/g3journal/jkad173 (PMC10542180; doi:10.1093/g3journal/jkad173)
Supplement: jkad173_Supplementary_Data [file jkad173_supplementary_data.zip › Supplementary_table_S3.xlsx]

## Sheet: Sheet1
	baseMean	log2FoldChange	lfcSE	stat	pvalue	padj		annotation																Dox Plus		Dox Minus
Afu4g01450	32277	9.9255	0.169398	58.5928	0	0	N/A	Has domain(s) with predicted 3-deoxy-7-phosphoheptulonate synthase activity, catalytic activity and role in aromatic amino acid family biosynthetic process, biosynthetic process											AFUA_4g01450		N/A		Up regulated	1036	Up	236
Afu4g01420	30369.2	9.23141	0.145806	63.3131	0	0	icsB	Ortholog of <i>Neosartorya fischeri NRRL 181</i> : NFIA_043720, <i>Aspergillus fumigatus A1163</i> : AFUB_101900 and <i>Aspergillus clavatus NRRL 1</i> : ACLA_061750											AFUA_4g01420		icsB		Down regulated	932	Down	259
Afu4g01360	921294	8.68009	0.196286	44.2216	0	0	N/A	Has domain(s) with predicted role in transmembrane transport and integral component of membrane localization											AFUA_4g01360		N/A
Afu4g01400	276392	8.26823	0.138694	59.6149	0	0	N/A	ThiJ/PfpI family protein; predicted gene pair with AFUA_3G02420											AFUA_4g01400		N/A
Afu4g01440	788205	7.94083	0.154768	51.3079	0	0	N/A	Predicted glutathione S transferase											AFUA_4g01440		N/A
Afu4g01460	2536.22	7.70817	0.247932	31.0899	3.3e-212	1.16e-209	N/A	Ortholog of <i>Neosartorya fischeri NRRL 181</i> : NFIA_043690, <i>Aspergillus fumigatus A1163</i> : AFUB_101940 and <i>Aspergillus clavatus NRRL 1</i> : ACLA_061720											AFUA_4g01460		N/A
Afu4g01430	1027.8	7.3073	0.265868	27.4846	2.68e-166	6.1e-164	N/A	Ortholog of <i>Aspergillus fumigatus A1163</i> : AFUB_101910											AFUA_4g01430		N/A
Afu1g17723	11.6109	7.22488	1.68874	4.27827	1.88e-05	4.02e-05	N/A	Has domain(s) with predicted carbohydrate binding, catalytic activity, isomerase activity and role in carbohydrate metabolic process, hexose metabolic process											AFUA_1g17723		N/A
Afu7g06800	11.9356	7.10943	1.35031	5.26502	1.4e-07	3.64e-07	N/A	Has domain(s) with predicted carbon-nitrogen ligase activity, with glutamine as amido-N-donor activity											AFUA_7g06800		N/A
Afu5g09910	39779.3	6.98837	0.158417	44.1139	0	0	N/A	Putative p-nitroreductase family protein; protein induced by heat shock; Yap1-dependent induction in response to hydrogen peroxide; induced by gliotoxin exposure											AFUA_5g09910		N/A
Afu5g09900	490.805	6.7011	0.300793	22.2781	6.02e-110	6.48e-108	N/A	Has domain(s) with predicted role in response to stress and integral component of membrane localization											AFUA_5g09900		N/A
Afu3g02420	2681.37	6.59715	0.164448	40.117	0	0	N/A	ThiJ/PfpI family protein; predicted gene pair with AFUA_4G01400											AFUA_3g02420		N/A
Afu4g01410	12992.3	6.52097	0.125978	51.7629	0	0	N/A	Ortholog of <i>Neosartorya fischeri NRRL 181</i> : NFIA_043730, <i>Aspergillus fumigatus A1163</i> : AFUB_101890 and <i>Aspergillus clavatus NRRL 1</i> : ACLA_061760											AFUA_4g01410		N/A
Afu3g01400	75211.7	6.25378	0.112477	55.6007	0	0	N/A	Ortholog(s) have role in drug transmembrane transport											AFUA_3g01400		N/A
Afu4g01370	51871	6.11768	0.110246	55.4913	0	0	icsA	Has domain(s) with predicted oxidoreductase activity and role in oxidation-reduction process											AFUA_4g01370		icsA
Afu6g00160	45.4015	6.09497	0.766394	7.95279	1.82e-15	8.22e-15	N/A	Has domain(s) with predicted hydrolase activity and role in nucleotide catabolic process											AFUA_6g00160		N/A
Afu1g01460	6816.7	5.87979	0.167486	35.1061	5.44e-270	2.54e-267	N/A	Has domain(s) with predicted hydrolase activity											AFUA_1g01460		N/A
Afu1g09754	70483.1	5.81751	0.148961	39.0538	0	0	N/A	Has domain(s) with predicted carbon-sulfur lyase activity and role in metabolic process											AFUA_1g09754		N/A
Afu8g06840	2946.35	5.70934	0.130736	43.6708	0	0	N/A	Ortholog of <i>Aspergillus fumigatus A1163</i> : AFUB_080930											AFUA_8g06840		N/A
Afu1g01175	3.57963	5.64704	2.19462	2.57313	0.0100784	0.0157595	N/A	Has domain(s) with predicted role in cell redox homeostasis											AFUA_1g01175		N/A
Afu8g06070	6961.02	5.63025	0.704294	7.99417	1.3e-15	5.95e-15	N/A	Ortholog of <i>Neosartorya fischeri NRRL 181</i> : NFIA_080500 and <i>Aspergillus fumigatus A1163</i> : AFUB_081420											AFUA_8g06070		N/A
Afu8g07060	3.52337	5.6191	2.09805	2.67824	0.007401	0.0118105	rodC	Putative hydrophobin; upregulated in 48&#8201;h biofilm vs planktonic culture											AFUA_8g07060		rodC
Afu3g12900	40150.5	5.36995	0.183187	29.3141	6.87e-189	1.98e-186	hasB	Putative transporter; absolutely required for hexadehydroastechrome biosynthesis; orthologous member of the "has" secondary metabolite biosynthetic gene cluster of strain A1163											AFUA_3g12900		hasB
Afu4g00100	15.0464	5.15675	1.06184	4.85644	1.2e-06	2.86e-06	N/A	Has domain(s) with predicted polygalacturonase activity and role in carbohydrate metabolic process											AFUA_4g00100		N/A
Afu1g12475	4760.53	5.00372	0.134441	37.2186	3.41e-303	1.85e-300	N/A	Ortholog of <i>Neosartorya fischeri NRRL 181</i> : NFIA_013070 and <i>Aspergillus fumigatus A1163</i> : AFUB_011940											AFUA_1g12475		N/A
Afu5g02640	1944.15	4.9325	0.213468	23.1065	3.99e-118	5.07e-116	xanE	Has domain(s) with predicted O-methyltransferase activity											AFUA_5g02640		xanE
Afu4g00485	50.3039	4.81985	0.890508	5.41248	6.22e-08	1.67e-07	N/A	Has domain(s) with predicted role in termination of G-protein coupled receptor signaling pathway											AFUA_4g00485		N/A
Afu4g00460	6137.35	4.73266	0.138013	34.2913	1.06e-257	4.5e-255	N/A	Ortholog of <i>A. nidulans FGSC A4</i> : AN8593, <i>A. fumigatus Af293</i> : Afu3g02790, <i>A. niger CBS 513.88</i> : An11g01410 and <i>A. oryzae RIB40</i> : AO090009000455, AO090138000169											AFUA_4g00460		N/A
Afu4g00480	29.3084	4.62576	0.819877	5.64202	1.68e-08	4.72e-08	N/A	Ortholog of <i>Aspergillus fumigatus A1163</i> : AFUB_101020											AFUA_4g00480		N/A
Afu1g12460	26553.9	4.50887	0.103579	43.5306	0	0	N/A	Ortholog of <i>A. nidulans FGSC A4</i> : AN8354, AN9181, AN8970, <i>A. fumigatus Af293</i> : Afu1g12440, Afu6g00230 and <i>A. niger CBS 513.88</i> : An12g03270, An10g01010, An01g11070, An11g04060, An16g00990											AFUA_1g12460		N/A
Afu8g01860	8908.33	4.45178	0.114185	38.9875	0	0	N/A	Ortholog of <i>A. nidulans FGSC A4</i> : AN0992, <i>A. niger CBS 513.88</i> : An09g00600, <i>Neosartorya fischeri NRRL 181</i> : NFIA_095470 and <i>Aspergillus wentii</i> : Aspwe1_0043470, Aspwe1_0044332											AFUA_8g01860		N/A
Afu8g06060	2499.6	4.3689	0.552089	7.91339	2.5e-15	1.12e-14	N/A	Ortholog of <i>Neosartorya fischeri NRRL 181</i> : NFIA_098860, <i>Aspergillus fumigatus A1163</i> : AFUB_081430 and <i>Aspergillus terreus NIH2624</i> : ATET_04192											AFUA_8g06060		N/A
Afu3g02720	44.4854	4.36301	0.656954	6.64128	3.11e-11	1.06e-10	N/A	Ortholog(s) have role in asperfuranone biosynthetic process											AFUA_3g02720		N/A
Afu4g00470	4.4987	4.36083	1.75115	2.49027	0.0127647	0.0196744	N/A	Ortholog of <i>Aspergillus fumigatus A1163</i> : AFUB_101010											AFUA_4g00470		N/A
Afu6g11970	29.3271	4.28885	0.895878	4.78732	1.69e-06	3.98e-06	N/A	Ortholog of <i>A. nidulans FGSC A4</i> : AN7870, <i>A. fumigatus Af293</i> : Afu3g01650, <i>Neosartorya fischeri NRRL 181</i> : NFIA_002730, NFIA_057640 and <i>Aspergillus versicolor</i> : Aspve1_0204208											AFUA_6g11970		N/A
Afu5g09940	6149.94	4.24566	0.118948	35.6934	5e-279	2.45e-276	N/A	Ortholog(s) have endoplasmic reticulum localization											AFUA_5g09940		N/A
Afu3g00180	3587.44	4.22135	0.12368	34.1312	2.54e-255	1.04e-252	N/A	Has domain(s) with predicted oxidoreductase activity and role in metabolic process											AFUA_3g00180		N/A
Afu6g09730	1088.16	4.21226	0.177649	23.7112	2.77e-124	3.82e-122	gliF	Predicted cytochrome P450 monooxygenase, encoded in the putative gliotoxin biosynthetic gene cluster											AFUA_6g09730		gliF
Afu3g02770	31.4046	4.17544	1.07064	3.89994	9.62e-05	0.000191361	N/A	Ortholog(s) have extracellular region localization											AFUA_3g02770		N/A
Afu6g13740	1652.27	4.1352	0.380202	10.8763	1.49e-27	1.34e-26	N/A	Ortholog of <i>A. nidulans FGSC A4</i> : AN0723, <i>A. fumigatus Af293</i> : Afu1g13990, <i>A. niger CBS 513.88</i> : An08g07150, An05g01960 and <i>A. oryzae RIB40</i> : AO090103000371											AFUA_6g13740		N/A
Afu3g03135	336.469	4.04754	0.263622	15.3536	3.35e-53	8.71e-52	N/A	#N/A											AFUA_3g03135		N/A
Afu3g01790	9490.93	4.03296	0.153129	26.337	7.23e-153	1.42e-150	N/A	Ortholog(s) have role in cellular response to oxidative stress											AFUA_3g01790		N/A
Afu3g01310	235.809	4.01841	0.274338	14.6477	1.39e-48	3.15e-47	N/A	Ortholog of <i>Neosartorya fischeri NRRL 181</i> : NFIA_002270 and <i>Aspergillus fumigatus A1163</i> : AFUB_047070											AFUA_3g01310		N/A
Afu3g00760	3340.02	4.00669	0.115961	34.5522	1.32e-261	5.89e-259	N/A	Has domain(s) with predicted N-acetyltransferase activity											AFUA_3g00760		N/A
Afu8g06600	185.474	3.99273	0.296527	13.465	2.51e-41	4.19e-40	N/A	Ortholog of <i>S. cerevisiae</i> : YLL056C, <i>A. nidulans FGSC A4</i> : AN5409, AN2116, <i>A. fumigatus Af293</i> : Afu7g00180/nscE and <i>A. niger CBS 513.88</i> : An11g02450, An12g04260											AFUA_8g06600		N/A
Afu4g01380	5904.96	3.97253	0.128402	30.9382	3.66e-210	1.19e-207	N/A	Ortholog(s) have alkaline phosphatase activity, magnesium ion binding activity, role in 4-nitrophenol catabolic process and cytosol, nucleus localization											AFUA_4g01380		N/A
Afu6g02950	21423.5	3.93272	0.12923	30.432	2.07e-203	6.34e-201	N/A	Ortholog(s) have cytosol, nucleus localization											AFUA_6g02950		N/A
Afu3g01800	3498.24	3.88293	0.199603	19.4533	2.73e-84	1.87e-82	N/A	Putative GPI anchored dioxygenase											AFUA_3g01800		N/A
Afu2g05870	3278.07	3.86845	0.134064	28.8553	4.34e-183	1.22e-180	N/A	Ortholog of <i>Aspergillus fumigatus A1163</i> : AFUB_022910											AFUA_2g05870		N/A
Afu2g15650	57245.1	3.81507	0.0995557	38.321	0	0	N/A	Ortholog(s) have hercynylcysteine sulfoxide synthase, hercynylselenocysteine synthase, histidine N-methyltransferase activity											AFUA_2g15650		N/A
Afu8g05880	354.222	3.79438	0.219341	17.299	4.79e-67	1.99e-65	N/A	Has domain(s) with predicted role in protein folding and cytoplasm localization											AFUA_8g05880		N/A
Afu7g06790	309.337	3.72085	0.262571	14.1708	1.39e-45	2.79e-44	N/A	Ortholog(s) have endoplasmic reticulum localization											AFUA_7g06790		N/A
Afu8g06770	6395.24	3.71488	0.131437	28.2636	9.69e-176	2.64e-173	N/A	Has domain(s) with predicted hydrolase activity and role in metabolic process											AFUA_8g06770		N/A
Afu8g07000	228.353	3.56036	0.26885	13.2429	4.96e-40	7.92e-39	N/A	Has domain(s) with predicted DNA binding, RNA polymerase II transcription factor activity, sequence-specific DNA binding, zinc ion binding activity and role in regulation of transcription, DNA-templated, transcription, DNA-templated											AFUA_8g07000		N/A
Afu6g00610	315.097	3.52889	0.275341	12.8164	1.33e-37	1.93e-36	N/A	Ortholog of <i>Neosartorya fischeri NRRL 181</i> : NFIA_047780, <i>Aspergillus versicolor</i> : Aspve1_0079906 and <i>Aspergillus fumigatus A1163</i> : AFUB_096860											AFUA_6g00610		N/A
Afu3g02150	1245.34	3.4858	0.22442	15.5325	2.09e-54	5.69e-53	N/A	Ortholog(s) have role in cellular response to drug											AFUA_3g02150		N/A
Afu3g01390	10.3367	3.48182	1.00879	3.4515	0.000557479	0.00102372	N/A	Protein of unknown function											AFUA_3g01390		N/A
Afu4g02830	809.67	3.45639	0.134226	25.7506	3.17e-146	5.75e-144	N/A	Has domain(s) with predicted oxidoreductase activity, oxidoreductase activity, acting on the aldehyde or oxo group of donors, NAD or NADP as acceptor activity and role in oxidation-reduction process											AFUA_4g02830		N/A
Afu6g09740	5742.53	3.4421	0.129049	26.6727	9.76e-157	2.08e-154	gliT	Gliotoxin sulfhydryl oxidase required for gliotoxin biosynthesis; encoded in gliotoxin biosynthetic gene cluster; involved in self-protection against exogenous gliotoxin; induced in biofilm; immunoreactive; no human homolog											AFUA_6g09740		gliT
Afu6g00270	39.1233	3.41333	0.533575	6.3971	1.58e-10	5.11e-10	N/A	Protein of unknown function; predicted gene pair with AFUA_1G11260											AFUA_6g00270		N/A
Afu4g00700	1413.83	3.39286	0.240648	14.0988	3.86e-45	7.59e-44	N/A	Has domain(s) with predicted oxidoreductase activity, transferase activity, transferring acyl groups other than amino-acyl groups, zinc ion binding activity and role in oxidation-reduction process											AFUA_4g00700		N/A
Afu3g14940	3375.01	3.35978	0.119434	28.1308	4.11e-174	1.03e-171	aeiA	Putative elastase inhibitor											AFUA_3g14940		aeiA
Afu7g06810	167.317	3.3265	0.395929	8.40176	4.4e-17	2.21e-16	N/A	Has domain(s) with predicted oxidoreductase activity and role in oxidation-reduction process											AFUA_7g06810		N/A
Afu4g09920	4182.02	3.32187	0.111912	29.6829	1.27e-193	3.78e-191	N/A	Protein of unknown function; transcript repressed by exposure to human airway epithelial cells											AFUA_4g09920		N/A
Afu6g11850	607.5	3.31472	0.289604	11.4457	2.47e-30	2.54e-29	N/A	Protein of unknown function; hypoxia induced protein											AFUA_6g11850		N/A
Afu4g14530	261.372	3.30679	0.226516	14.5985	2.87e-48	6.36e-47	tpcF	Putative theta class glutathione S-transferase involved in trypacidin biosynthesis, member of the tpc secondary metabolite gene cluster											AFUA_4g14530		tpcF
Afu1g10930	35901.9	3.30379	0.140832	23.459	1.07e-121	1.43e-119	N/A	Putative ammonium transporter; transcript downregulated in response to voriconazole											AFUA_1g10930		N/A
Afu6g03375	55.4134	3.29663	0.431692	7.63653	2.23e-14	9.36e-14	N/A	Protein of unknown function											AFUA_6g03375		N/A
Afu8g06075	31.1376	3.28389	0.512816	6.40363	1.52e-10	4.91e-10	N/A	#N/A											AFUA_8g06075		N/A
Afu6g11610	61.9331	3.27836	0.505234	6.48879	8.65e-11	2.86e-10	cbhB	Putative cellobiohydrolase, a secreted hydrolase with a fungal cellulose binding domain; predicted gene pair with AFUA_6G07070 (cbhA); promoter is tightly repressed by glucose											AFUA_6g11610		cbhB
Afu4g02840	3865.55	3.27132	0.184755	17.7063	3.75e-70	1.7e-68	N/A	Ortholog of <i>A. nidulans FGSC A4</i> : AN1841, <i>A. niger CBS 513.88</i> : An15g05470, An12g05260, <i>A. oryzae RIB40</i> : AO090012000694, AO090001000164 and <i>Aspergillus wentii</i> : Aspwe1_0160204											AFUA_4g02840		N/A
Afu3g00670	17495.2	3.26675	0.151879	21.5089	1.28e-102	1.23e-100	N/A	Ortholog of <i>A. nidulans FGSC A4</i> : AN6861/phbB, AN9483, <i>A. fumigatus Af293</i> : Afu5g13060, Afu8g01120, <i>A. niger CBS 513.88</i> : An03g01130, An07g06330, An07g00905 and <i>A. oryzae RIB40</i> : AO090120000428, AO090113000089											AFUA_3g00670		N/A
Afu4g09180	1593.84	3.25991	0.122264	26.6629	1.27e-156	2.65e-154	N/A	Ortholog of <i>Aspergillus fumigatus A1163</i> : AFUB_066280 and <i>Aspergillus niger ATCC 1015</i> : 46815-mRNA											AFUA_4g09180		N/A
Afu8g01550	311.704	3.25789	0.168477	19.3372	2.61e-83	1.75e-81	N/A	Ortholog of <i>A. nidulans FGSC A4</i> : AN8561, AN11085, AN1822, AN10005, AN10933, AN12100, AN12187 and <i>A. fumigatus Af293</i> : Afu2g01400, Afu3g09150, Afu5g09150, Afu5g14340											AFUA_8g01550		N/A
Afu6g03440	946.031	3.23869	0.142019	22.8046	4.13e-115	4.93e-113	fmpA	Putative fructosyl amine; transcript induced by voriconazole											AFUA_6g03440		fmpA
Afu1g12830	14431.7	3.23323	0.101545	31.8404	1.79e-222	6.74e-220	niaD	Nitrate reductase											AFUA_1g12830		niaD
Afu3g00660	21370.6	3.23115	0.144608	22.3443	1.37e-110	1.53e-108	N/A	Ortholog of <i>A. nidulans FGSC A4</i> : AN11083, <i>A. niger CBS 513.88</i> : An03g00720, <i>Aspergillus wentii</i> : Aspwe1_0055457 and <i>Aspergillus sydowii</i> : Aspsy1_0049802											AFUA_3g00660		N/A
Afu3g12910	2060.75	3.22677	0.180175	17.9091	1e-71	4.83e-70	hasC	Putative O-methyltransferase; absolutely required for hexadehydroastechrome biosynthesis; orthologous member of the "has" secondary metabolite biosynthetic gene cluster of strain A1163; hypoxia induced protein											AFUA_3g12910		hasC
Afu5g09930	5273.2	3.2194	0.114441	28.1315	4.04e-174	1.03e-171	N/A	Ortholog of <i>A. nidulans FGSC A4</i> : AN9206, AN1849, <i>A. fumigatus Af293</i> : Afu4g01210, Afu5g02320, <i>A. niger CBS 513.88</i> : An03g02680, An12g10080, An12g02060 and <i>A. oryzae RIB40</i> : AO090001000129, AO090010000537											AFUA_5g09930		N/A
Afu8g06640	535.942	3.21866	0.146574	21.9592	7.07e-107	7.37e-105	N/A	Ortholog of <i>Aspergillus fumigatus A1163</i> : AFUB_081130											AFUA_8g06640		N/A
Afu4g00660	1439.16	3.21092	0.182639	17.5806	3.47e-69	1.53e-67	N/A	Putative sensor histidine kinase/response regulator; transcript induced by exposure to human airway epithelial cells											AFUA_4g00660		N/A
Afu3g02780	671.604	3.20954	0.194322	16.5166	2.79e-61	9.58e-60	N/A	Has domain(s) with predicted role in transmembrane transport and integral component of membrane localization											AFUA_3g02780		N/A
Afu3g01290	272.568	3.17972	0.243687	13.0484	6.49e-39	9.84e-38	N/A	Ortholog(s) have role in NADH oxidation, positive regulation of apoptotic process, regulation of reactive oxygen species metabolic process, response to singlet oxygen and mitochondrion, nucleus localization											AFUA_3g01290		N/A
Afu3g02700	783.005	3.13359	0.152346	20.569	5.21e-94	4.32e-92	N/A	Ortholog(s) have role in asexual sporulation resulting in formation of a cellular spore and diterpenoid biosynthetic process, <a href="#GOsection">more</a>											AFUA_3g02700		N/A
Afu2g05280	810.665	3.1261	0.222206	14.0685	5.93e-45	1.16e-43	N/A	Protein of unknown function											AFUA_2g05280		N/A
Afu1g12450	2967.08	3.11243	0.119307	26.0875	5.06e-150	9.52e-148	N/A	Ortholog of <i>A. nidulans FGSC A4</i> : AN7942, AN7872, AN5510, AN3420, AN2700, AN9050, AN8973, AN11222, AN10911, AN1749 and <i>A. fumigatus Af293</i> : Afu2g00880, Afu2g17800, Afu2g17880, Afu5g14720, Afu7g06590											AFUA_1g12450		N/A
Afu6g14490	892.075	3.1092	0.193206	16.0927	2.87e-58	8.84e-57	exg17	Has domain(s) with predicted hydrolase activity, hydrolyzing O-glycosyl compounds activity and role in carbohydrate metabolic process											AFUA_6g14490		exg17
Afu1g12850	40054.8	3.09621	0.111108	27.8668	6.75e-171	1.61e-168	crnA	Putative nitrate transporter; predicted gene pair with AFUA_1G17470											AFUA_1g12850		crnA
Afu2g05270	1762.94	3.09034	0.147513	20.9496	1.89e-97	1.65e-95	N/A	Ortholog of <i>Aspergillus fumigatus A1163</i> : AFUB_022300											AFUA_2g05270		N/A
Afu5g00470	42.6526	3.08027	0.424864	7.25	4.17e-13	1.62e-12	gmdB	General amidase; induced by growth on BSA as a sole nitrogen source											AFUA_5g00470		gmdB
Afu6g00230	293.591	3.0644	0.223076	13.737	6.09e-43	1.09e-41	N/A	Ortholog of <i>A. nidulans FGSC A4</i> : AN8354, AN9181, AN8970, <i>A. fumigatus Af293</i> : Afu1g12440, Afu1g12460 and <i>A. niger CBS 513.88</i> : An12g03270, An10g01010, An01g11070, An11g04060, An16g00990											AFUA_6g00230		N/A
Afu6g09710	324.065	3.05663	0.227339	13.4452	3.28e-41	5.43e-40	gliA	Predicted major facilitator type glioxin transporter, encoded in the putative gliotoxin biosynthetic gene cluster											AFUA_6g09710		gliA
Afu8g02330	21.0757	3.04054	0.733708	4.14407	3.41e-05	7.12e-05	N/A	Ortholog of <i>Aspergillus fumigatus A1163</i> : AFUB_084270											AFUA_8g02330		N/A
Afu1g01100	173.092	3.03148	0.300031	10.1039	5.31e-24	3.92e-23	N/A	Protein of unknown function											AFUA_1g01100		N/A
Afu1g12440	1468.1	2.99275	0.125779	23.7937	3.88e-125	5.44e-123	N/A	Has domain(s) with predicted NAD binding, oxidoreductase activity, acting on the aldehyde or oxo group of donors, NAD or NADP as acceptor activity and role in cellular amino acid metabolic process, oxidation-reduction process											AFUA_1g12440		N/A
Afu7g06540	64853	2.9762	0.140146	21.2364	4.4e-100	4.03e-98	N/A	Putative threonine aldolase; transcript induced by voriconazole and calcium											AFUA_7g06540		N/A
Afu4g07010	44391	2.95781	0.0774649	38.1826	0	0	N/A	Ortholog(s) have cytosol, nucleus localization											AFUA_4g07010		N/A
Afu8g07020	261.766	2.94602	0.246223	11.9649	5.43e-33	6.41e-32	N/A	Has domain(s) with predicted FAD binding, oxidoreductase activity and role in metabolic process											AFUA_8g07020		N/A
Afu6g11740	458.063	2.93754	0.159468	18.4208	8.94e-76	4.81e-74	N/A	Ortholog of <i>A. fumigatus Af293</i> : Afu5g10160, <i>A. niger CBS 513.88</i> : An12g10580, An14g06920, An14g04530, <i>A. oryzae RIB40</i> : AO090010000533 and <i>Aspergillus wentii</i> : Aspwe1_0151912											AFUA_6g11740		N/A
Afu7g04850	3554.59	2.93489	0.163555	17.9444	5.31e-72	2.61e-70	N/A	Ortholog of <i>A. niger CBS 513.88</i> : An07g00030, <i>Aspergillus tubingensis</i> : Asptu1_0137571, <i>Aspergillus brasiliensis</i> : Aspbr1_0138342 and <i>Neosartorya fischeri NRRL 181</i> : NFIA_025800											AFUA_7g04850		N/A
Afu5g02020	10906.2	2.91017	0.115328	25.2339	1.7e-140	2.87e-138	N/A	Putative aldehyde reductase; higher expression in 48 h biofilm vs planktonic cells; repressed by gliotoxin exposure											AFUA_5g02020		N/A
Afu2g00930	13582	2.9057	0.335083	8.67158	4.26e-18	2.27e-17	N/A	Has domain(s) with predicted hydrolase activity, hydrolyzing O-glycosyl compounds activity and role in carbohydrate metabolic process											AFUA_2g00930		N/A
Afu4g00670	1450.5	2.90177	0.142872	20.3102	1.04e-91	8.25e-90	N/A	Ortholog of <i>A. nidulans FGSC A4</i> : AN3421, <i>A. oryzae RIB40</i> : AO090010000321, <i>Neosartorya fischeri NRRL 181</i> : NFIA_045000, <i>Aspergillus wentii</i> : Aspwe1_0111301 and <i>Aspergillus versicolor</i> : Aspve1_0040449											AFUA_4g00670		N/A
Afu1g02080	12366.8	2.89385	0.0879017	32.9214	1.08e-237	4.25e-235	N/A	Ortholog of <i>A. nidulans FGSC A4</i> : AN0356, <i>A. niger CBS 513.88</i> : An01g06170, <i>A. oryzae RIB40</i> : AO090005000887, <i>Aspergillus wentii</i> : Aspwe1_0098094 and <i>Aspergillus sydowii</i> : Aspsy1_0085975											AFUA_1g02080		N/A
Afu8g05010	25343.1	2.88775	0.34136	8.45955	2.68e-17	1.37e-16	zfpA	Putative C2H2 zinc-finger transcription factor; transcript induced by voriconazole and calcium											AFUA_8g05010		zfpA
Afu5g00380	149.784	2.85697	0.280955	10.1688	2.73e-24	2.05e-23	N/A	Ortholog(s) have intracellular localization											AFUA_5g00380		N/A
Afu3g00750	4107.57	2.8256	0.110065	25.6721	2.39e-145	4.19e-143	N/A	Ortholog of <i>A. oryzae RIB40</i> : AO090011000076, <i>Neosartorya fischeri NRRL 181</i> : NFIA_001360, <i>Aspergillus wentii</i> : Aspwe1_0031947 and <i>Aspergillus versicolor</i> : Aspve1_0832827											AFUA_3g00750		N/A
Afu6g03460	559.992	2.80698	0.188342	14.9036	3.12e-50	7.53e-49	fmpC	Has domain(s) with predicted ATP binding activity											AFUA_6g03460		fmpC
Afu8g01638	2474.73	2.80296	0.122199	22.9377	1.96e-116	2.43e-114	N/A	Has domain(s) with predicted carbon-sulfur lyase activity and role in metabolic process											AFUA_8g01638		N/A
Afu2g17910	155.694	2.78884	0.264747	10.534	6.02e-26	4.94e-25	N/A	Ortholog of <i>Aspergillus fumigatus A1163</i> : AFUB_033600											AFUA_2g17910		N/A
Afu5g09920	2670.33	2.78421	0.121501	22.9151	3.28e-116	4.02e-114	N/A	Has domain(s) with predicted hydrolase activity and role in metabolic process											AFUA_5g09920		N/A
Afu3g14590	36636.7	2.77997	0.113429	24.5083	1.2e-132	1.97e-130	N/A	Ortholog(s) have copper ion binding, primary amine oxidase activity, quinone binding activity, role in oxidation-reduction process and external side of fungal-type cell wall localization											AFUA_3g14590		N/A
Afu6g09720	60.252	2.77113	0.331639	8.35587	6.5e-17	3.24e-16	gliN	Predicted methyltransferase, encoded in the putative gliotoxin biosynthetic gene cluster											AFUA_6g09720		gliN
Afu4g00680	257.296	2.75184	0.242135	11.3649	6.25e-30	6.32e-29	N/A	Putative aquaporin; expression downregulated during growth in biofilm											AFUA_4g00680		N/A
Afu4g02820	479.319	2.7238	0.16366	16.643	3.4e-62	1.21e-60	N/A	Has domain(s) with predicted catalytic activity											AFUA_4g02820		N/A
Afu3g01420	204.527	2.71169	0.254405	10.659	1.58e-26	1.34e-25	N/A	Ortholog of <i>A. nidulans FGSC A4</i> : AN11117, <i>A. niger CBS 513.88</i> : An12g07770, <i>A. oryzae RIB40</i> : AO090120000171, <i>Aspergillus wentii</i> : Aspwe1_0148352, Aspwe1_0165444 and <i>Aspergillus sydowii</i> : Aspsy1_0092105											AFUA_3g01420		N/A
Afu6g00740	161.135	2.70209	0.441006	6.12711	8.95e-10	2.76e-09	N/A	Has domain(s) with predicted iron ion binding, oxidoreductase activity and role in fatty acid biosynthetic process, oxidation-reduction process											AFUA_6g00740		N/A
Afu3g03430	913.617	2.67909	0.182942	14.6445	1.46e-48	3.28e-47	sitT	Putative ABC multidrug transporter; biofilm growth regulated protein											AFUA_3g03430		sitT
Afu4g01080	20.6151	2.67747	0.851071	3.14601	0.00165517	0.00287403	N/A	Has domain(s) with predicted role in transmembrane transport and integral component of membrane localization											AFUA_4g01080		N/A
Afu1g03210	3347.3	2.67636	0.159323	16.7983	2.51e-63	9.35e-62	flbD	Myb family transcription factor; A. nidulans ortholog plays a role in conidiophore development; transcript repressed by growth in hypoxia											AFUA_1g03210		flbD
Afu8g06760	4652.4	2.67273	0.359021	7.44449	9.73e-14	3.91e-13	N/A	Has domain(s) with predicted role in transmembrane transport and integral component of membrane localization											AFUA_8g06760		N/A
Afu7g04730	2369.71	2.66794	0.150884	17.682	5.77e-70	2.6e-68	sit2	Putative siderophore transporter; SrbA-regulated during hypoxia											AFUA_7g04730		sit2
Afu1g17120	9235.5	2.66741	0.130459	20.4464	6.47e-93	5.28e-91	elfA	Elongation factor 1 gamma; induction in response to hydrogen peroxide Yap1-dependent											AFUA_1g17120		elfA
Afu3g11350	41078	2.65429	0.119358	22.2381	1.47e-109	1.56e-107	arsA	ATPase; proteins are recognized and bound by Get3p then delivered to the ER											AFUA_3g11350		arsA
Afu4g00450	167.292	2.64776	0.276312	9.58251	9.47e-22	6.19e-21	N/A	Ortholog of <i>Aspergillus fumigatus A1163</i> : AFUB_100990											AFUA_4g00450		N/A
Afu4g03730	3698.63	2.62919	0.181791	14.4627	2.08e-47	4.5e-46	N/A	Ortholog of <i>A. nidulans FGSC A4</i> : AN7139, <i>A. niger CBS 513.88</i> : An14g01430, <i>A. oryzae RIB40</i> : AO090011000309, <i>Aspergillus wentii</i> : Aspwe1_0030342 and <i>Aspergillus sydowii</i> : Aspsy1_0034590											AFUA_4g03730		N/A
Afu3g00570	1041.54	2.60372	0.136453	19.0814	3.61e-81	2.25e-79	N/A	Ortholog of <i>A. nidulans FGSC A4</i> : AN7874, AN10158, <i>A. fumigatus Af293</i> : Afu1g12200, Afu8g02315 and <i>A. niger CBS 513.88</i> : An08g04520, An06g00280, An16g02300											AFUA_3g00570		N/A
Afu3g01810	1354.2	2.59332	0.182952	14.1749	1.31e-45	2.64e-44	N/A	Ortholog of <i>A. nidulans FGSC A4</i> : AN7086, <i>A. niger CBS 513.88</i> : An12g02960, An11g03400, <i>Aspergillus wentii</i> : Aspwe1_0122152 and <i>Aspergillus clavatus NRRL 1</i> : ACLA_006850											AFUA_3g01810		N/A
Afu7g06270	1167.91	2.57962	0.114497	22.53	2.11e-112	2.4e-110	N/A	Has domain(s) with predicted catalytic activity, metal ion binding, phosphoric diester hydrolase activity											AFUA_7g06270		N/A
Afu7g06570	90342.4	2.57725	0.137277	18.7741	1.23e-78	7.08e-77	zrcA	Putative zinc/cadmium resistance protein; transcript downregulated in response to amphotericin B											AFUA_7g06570		zrcA
Afu5g14210	2248.93	2.55178	0.203214	12.5571	3.63e-36	4.96e-35	grg1	Glucose-repressible gene; transcript up-regulated in conidia exposed to neutrophils											AFUA_5g14210		grg1
Afu6g13940	217.499	2.55068	0.339504	7.51295	5.78e-14	2.35e-13	pyr3	Ortholog(s) have catalytic activity and role in steroid metabolic process											AFUA_6g13940		pyr3
Afu3g06495	9871.37	2.55056	0.0902901	28.2485	1.49e-175	3.93e-173	N/A	Ortholog of <i>A. nidulans FGSC A4</i> : AN4766, <i>A. niger CBS 513.88</i> : An11g09830, <i>Aspergillus wentii</i> : Aspwe1_0029358, <i>Aspergillus sydowii</i> : Aspsy1_0087849 and <i>Aspergillus terreus NIH2624</i> : ATET_08768											AFUA_3g06495		N/A
Afu4g06170	56320.9	2.54487	0.297487	8.55454	1.18e-17	6.16e-17	N/A	Has domain(s) with predicted sequence-specific DNA binding, transcription factor activity, sequence-specific DNA binding activity and role in regulation of transcription, DNA-templated											AFUA_4g06170		N/A
Afu6g09690	19.7767	2.53791	0.838026	3.02843	0.00245825	0.00416873	gliG	Glutathione S-transferase encoded in the gliotoxin biosynthetic gene cluster; required for gliotoxin biosynthesis; increased expression in biofilm; induced by gliotoxin in some strains; not involved in self-protection against gliotoxin											AFUA_6g09690		gliG
Afu4g02850	119.089	2.52602	0.244797	10.3189	5.79e-25	4.52e-24	N/A	Ortholog of <i>Aspergillus fumigatus A1163</i> : AFUB_100270											AFUA_4g02850		N/A
Afu3g03420	248.251	2.52311	0.26751	9.43184	4.03e-21	2.55e-20	sidD	Fusarinine C non-ribosomal peptide synthetase (NRPS) involved in extracellular siderophore biosynthesis; expression is up-regulated by iron starvation and downregulated under iron-replete conditions											AFUA_3g03420		sidD
Afu2g01250	4185.72	2.51845	0.234822	10.725	7.77e-27	6.68e-26	N/A	Putative serine peptidase; predicted signal sequence for secretion; induced by growth on BSA as a sole nitrogen source											AFUA_2g01250		N/A
Afu3g02990	106.865	2.51822	0.365781	6.8845	5.8e-12	2.08e-11	N/A	Ortholog of <i>A. nidulans FGSC A4</i> : AN3703, <i>Neosartorya fischeri NRRL 181</i> : NFIA_004810, <i>Aspergillus wentii</i> : Aspwe1_0643479 and <i>Aspergillus versicolor</i> : Aspve1_0042072											AFUA_3g02990		N/A
Afu1g13210	24720.7	2.50718	0.172868	14.5035	1.15e-47	2.51e-46	N/A	Ortholog(s) have role in allantoin assimilation pathway, allantoin transport, uracil import across plasma membrane and Golgi apparatus localization											AFUA_1g13210		N/A
Afu2g15255	5757.7	2.50363	0.153004	16.3631	3.51e-60	1.15e-58	N/A	Has domain(s) with predicted DNA binding, RNA polymerase II transcription factor activity, sequence-specific DNA binding, zinc ion binding activity and role in regulation of transcription, DNA-templated, transcription, DNA-templated											AFUA_2g15255		N/A
Afu3g03140	3957.86	2.5034	0.112783	22.1966	3.7e-109	3.9e-107	N/A	Ortholog of <i>A. nidulans FGSC A4</i> : AN9262, AN7126, <i>Neosartorya fischeri NRRL 181</i> : NFIA_006010, <i>Aspergillus versicolor</i> : Aspve1_0136655 and <i>Aspergillus fumigatus A1163</i> : AFUB_045110											AFUA_3g03140		N/A
Afu6g03480	366.657	2.4946	0.146988	16.9715	1.33e-64	5.23e-63	fmpE	Protein similar to nonribosomal peptide synthases (NRPS-like), encoded in a predicted secondary metabolite gene cluster											AFUA_6g03480		fmpE
Afu5g00330	106.801	2.49135	0.241986	10.2955	7.39e-25	5.73e-24	N/A	Has domain(s) with predicted ATP binding, catalytic activity											AFUA_5g00330		N/A
Afu5g10340	24.5028	2.48439	1.11708	2.224	0.0261486	0.0384342	N/A	Ortholog(s) have extracellular region localization											AFUA_5g10340		N/A
Afu3g03260	3888.81	2.47897	0.117356	21.1236	4.83e-99	4.34e-97	N/A	Protein of unknown function											AFUA_3g03260		N/A
Afu2g15330	110.441	2.47809	0.342517	7.23496	4.66e-13	1.8e-12	N/A	Ortholog of <i>A. niger CBS 513.88</i> : An01g07730, An09g02340, An01g14410, <i>A. oryzae RIB40</i> : AO090012000320, <i>Neosartorya fischeri NRRL 181</i> : NFIA_090560 and <i>Aspergillus wentii</i> : Aspwe1_0175772											AFUA_2g15330		N/A
Afu6g09680	17.564	2.4646	0.742116	3.32104	0.000896822	0.00160709	gliM	Predicted O-methyltransferase, encoded in the putative gliotoxin biosynthetic gene cluster											AFUA_6g09680		gliM
Afu1g17180	451.917	2.45663	0.181741	13.5172	1.24e-41	2.11e-40	N/A	Putative pyridine nucleotide-disulphide oxidoreductase											AFUA_1g17180		N/A
Afu8g07010	27.6592	2.45606	0.551694	4.45184	8.51e-06	1.88e-05	N/A	Protein of unknown function											AFUA_8g07010		N/A
Afu5g02660	7410.29	2.44665	0.200651	12.1936	3.36e-34	4.19e-33	xanB	Has domain(s) with predicted oxidoreductase activity and role in oxidation-reduction process											AFUA_5g02660		xanB
Afu2g15430	4636.13	2.43491	0.149102	16.3304	5.99e-60	1.94e-58	N/A	Sorbitol/xylulose reductase											AFUA_2g15430		N/A
Afu3g03390	423.352	2.43277	0.204082	11.9205	9.25e-33	1.07e-31	sidJ	Predicted siderophore biosynthesis lipase/esterase involved in siderophore hydrolysis											AFUA_3g03390		sidJ
Afu7g06260	347.081	2.42686	0.191116	12.6984	6.04e-37	8.53e-36	N/A	Ortholog(s) have intracellular localization											AFUA_7g06260		N/A
Afu5g14000	5013.12	2.4231	0.0775691	31.238	3.25e-214	1.18e-211	N/A	Has domain(s) with predicted oxidoreductase activity and role in metabolic process											AFUA_5g14000		N/A
Afu5g02630	1490.15	2.41418	0.165164	14.6169	2.19e-48	4.89e-47	xanF	Ortholog of <i>Neosartorya fischeri NRRL 181</i> : NFIA_039450, <i>Aspergillus fumigatus A1163</i> : AFUB_051160, <i>Aspergillus clavatus NRRL 1</i> : ACLA_002530 and <i>Aspergillus terreus NIH2624</i> : ATET_09232											AFUA_5g02630		xanF
Afu3g01780	434.353	2.40609	0.184078	13.0711	4.82e-39	7.34e-38	N/A	Has domain(s) with predicted oxidoreductase activity, transferase activity, transferring acyl groups other than amino-acyl groups, zinc ion binding activity and role in oxidation-reduction process											AFUA_3g01780		N/A
Afu4g11720	75236.6	2.37688	0.139166	17.0795	2.11e-65	8.5e-64	N/A	Putative phosphatidyl synthase; protein levels increase in response to pkaC overexpression											AFUA_4g11720		N/A
Afu6g12180	20581.8	2.37582	0.183924	12.9174	3.59e-38	5.31e-37	dprB	Fungal dehydrin-like protein that plays a role in oxidative, osmotic and pH stress responses; conserved DPR motif; cytoplasm and peroxisome localized; calcium and germination downregulated; transcript induced in neutrophil-exposed conidia											AFUA_6g12180		dprB
Afu8g06680	205.607	2.36314	0.393633	6.00341	1.93e-09	5.82e-09	N/A	Ortholog of <i>Aspergillus fumigatus A1163</i> : AFUB_081100 and <i>Aspergillus terreus NIH2624</i> : ATET_08599											AFUA_8g06680		N/A
Afu3g07000	7279.77	2.35745	0.0962732	24.4871	2.03e-132	3.25e-130	N/A	Ortholog of <i>A. nidulans FGSC A4</i> : AN4806, <i>A. niger CBS 513.88</i> : An02g13810, <i>Aspergillus wentii</i> : Aspwe1_0042056, <i>Aspergillus sydowii</i> : Aspsy1_0043180 and <i>Aspergillus terreus NIH2624</i> : ATET_08722											AFUA_3g07000		N/A
Afu6g12000	13.7569	2.35389	1.1184	2.10468	0.0353188	0.0506957	N/A	Protein of unknown function; abundant in conidia											AFUA_6g12000		N/A
Afu7g06550	4631.92	2.34995	0.145909	16.1056	2.33e-58	7.25e-57	N/A	Has domain(s) with predicted DNA binding, zinc ion binding activity, role in transcription, DNA-templated and nucleus localization											AFUA_7g06550		N/A
Afu3g03445	501.108	2.3477	0.216667	10.8355	2.34e-27	2.07e-26	N/A	Has domain(s) with predicted oxidoreductase activity and role in metabolic process											AFUA_3g03445		N/A
Afu6g08760	25020.9	2.3347	0.104563	22.3281	1.97e-110	2.17e-108	N/A	Ortholog(s) have mitochondrion localization											AFUA_6g08760		N/A
Afu3g01770	174.839	2.32453	0.236904	9.81213	9.98e-23	6.87e-22	N/A	Ortholog of <i>Aspergillus fumigatus A1163</i> : AFUB_046640											AFUA_3g01770		N/A
Afu1g01490	2182.74	2.30851	0.138262	16.6967	1.39e-62	4.99e-61	N/A	Ortholog of <i>A. nidulans FGSC A4</i> : AN0391, AN7222, <i>A. fumigatus Af293</i> : Afu2g01760, <i>A. niger CBS 513.88</i> : An03g06670, An15g07300 and <i>A. oryzae RIB40</i> : AO090010000045/aoiD, AO090102000259											AFUA_1g01490		N/A
Afu7g06600	701.64	2.30697	0.162523	14.1947	9.88e-46	2.01e-44	N/A	Ortholog(s) have NAD(P)H dehydrogenase (quinone) activity, transcription factor binding activity and role in apoptotic process, cellular response to oxidative stress, cytoplasmic sequestering of transcription factor											AFUA_7g06600		N/A
Afu5g01340	229.67	2.30632	0.203421	11.3376	8.54e-30	8.61e-29	plb2	Putative phospholipase B											AFUA_5g01340		plb2
Afu2g09860	50642.6	2.30172	0.123584	18.6247	2.03e-77	1.15e-75	N/A	Putative purine-cytosine permease											AFUA_2g09860		N/A
Afu3g03410	116.562	2.30079	0.286609	8.02762	9.94e-16	4.57e-15	sidH	Enoyl-CoA hydratase/isomerase family protein; mevalonyl-CoA hydratase; PTS1 receptor-mediated peroxisomal localization is essential for triacetylfusarinine C (TAFC) biosynthesis											AFUA_3g03410		sidH
Afu3g02710	64.8345	2.28973	0.439408	5.21096	1.88e-07	4.81e-07	N/A	Has domain(s) with predicted oxidoreductase activity, transferase activity, transferring acyl groups other than amino-acyl groups activity and role in oxidation-reduction process											AFUA_3g02710		N/A
Afu4g06620	21536.7	2.28919	0.138183	16.5664	1.22e-61	4.22e-60	N/A	Glutamate/Leucine/Phenylalanine/Valine dehydrogenase; reacts with rabbit immunosera exposed to A. fumigatus conidia; hypoxia induced protein											AFUA_4g06620		N/A
Afu6g03450	586.056	2.2839	0.189512	12.0515	1.9e-33	2.3e-32	fmpB	Ortholog of <i>A. oryzae RIB40</i> : AO090001000013/wykH, AO090102000466, <i>Aspergillus flavus NRRL 3357</i> : AFL2T_07266, AFL2T_09860, <i>Neosartorya fischeri NRRL 181</i> : NFIA_007610 and <i>Aspergillus versicolor</i> : Aspve1_0401363											AFUA_6g03450		fmpB
Afu6g10230	1816.6	2.27945	0.127456	17.8842	1.57e-71	7.41e-70	N/A	Ortholog(s) have extracellular region localization											AFUA_6g10230		N/A
Afu7g00360	4842.17	2.27822	0.1642	13.8747	9.01e-44	1.66e-42	N/A	Putative UDP-galactose 4-epimerase; predicted gene pair with AFUA_8G00860; calcium downregulated											AFUA_7g00360		N/A
Afu2g12080	5191.26	2.26728	0.133397	16.9965	8.72e-65	3.44e-63	N/A	Ortholog(s) have copper uptake transmembrane transporter activity, inorganic phosphate transmembrane transporter activity											AFUA_2g12080		N/A
Afu8g02320	50.3173	2.2668	0.402202	5.63599	1.74e-08	4.88e-08	N/A	Ortholog of <i>Neosartorya fischeri NRRL 181</i> : NFIA_095990, <i>Aspergillus wentii</i> : Aspwe1_0028654, <i>Aspergillus versicolor</i> : Aspve1_0051944 and <i>Aspergillus fumigatus A1163</i> : AFUB_084280											AFUA_8g02320		N/A
Afu7g06780	277.596	2.26475	0.254893	8.8851	6.39e-19	3.57e-18	N/A	Has domain(s) with predicted oxidoreductase activity and role in oxidation-reduction process											AFUA_7g06780		N/A
Afu1g16390	2236.89	2.26378	0.148955	15.1978	3.66e-52	9.35e-51	N/A	Has domain(s) with predicted transmembrane transporter activity, role in transmembrane transport and integral component of membrane localization											AFUA_1g16390		N/A
Afu3g13590	21.2893	2.26162	1.06158	2.13043	0.0331362	0.047794	N/A	Ortholog of <i>A. nidulans FGSC A4</i> : AN8128, <i>Neosartorya fischeri NRRL 181</i> : NFIA_063770, <i>Aspergillus fumigatus A1163</i> : AFUB_035600 and <i>Aspergillus zonatus</i> : Aspzo1_1970129											AFUA_3g13590		N/A
Afu7g04520	5335.66	2.25625	0.146428	15.4086	1.43e-53	3.77e-52	dprC	Dehydrin-like protein; repressed upon conidial germination; acts downstream of SakA to confer cold tolerance											AFUA_7g04520		dprC
Afu3g03510	172.909	2.25197	0.321526	7.004	2.49e-12	9.15e-12	N/A	Ortholog of <i>Aspergillus fumigatus A1163</i> : AFUB_044720											AFUA_3g03510		N/A
Afu1g09757	3004.68	2.2508	0.0815548	27.5987	1.15e-167	2.69e-165	N/A	Ortholog(s) have copper ion binding activity, role in metal ion transport, mitochondrial respiratory chain complex IV assembly and cytosol, mitochondrial intermembrane space, nucleus localization											AFUA_1g09757		N/A
Afu3g14560	3435.64	2.24744	0.164308	13.6782	1.37e-42	2.42e-41	N/A	Putative major facilitator superfamily (MFS) transporter; higher expression in 48 h biofilm vs planktonic cells											AFUA_3g14560		N/A
Afu6g11490	9426.32	2.24001	0.137845	16.2502	2.23e-59	7.15e-58	N/A	Has domain(s) with predicted hydrolase activity											AFUA_6g11490		N/A
Afu3g00680	7815.1	2.23678	0.118932	18.8071	6.6e-79	3.92e-77	N/A	Copper amine oxidase; predicted gene pair with AFUA_7G04180											AFUA_3g00680		N/A
Afu3g13570	73.7493	2.23261	0.424488	5.25953	1.44e-07	3.74e-07	N/A	Has domain(s) with predicted poly(beta-D-mannuronate) lyase activity, role in alginic acid catabolic process and periplasmic space localization											AFUA_3g13570		N/A
Afu4g06540	4426.22	2.22808	0.10861	20.5144	1.6e-93	1.32e-91	N/A	Ortholog(s) have structural molecule activity											AFUA_4g06540		N/A
Afu3g15250	283.63	2.2203	0.184024	12.0652	1.61e-33	1.95e-32	N/A	Ortholog(s) have extracellular region localization											AFUA_3g15250		N/A
Afu8g02480	1748.5	2.21795	0.146921	15.0962	1.72e-51	4.3e-50	N/A	Ortholog of <i>A. nidulans FGSC A4</i> : AN2792, <i>A. niger CBS 513.88</i> : An12g05730, <i>Neosartorya fischeri NRRL 181</i> : NFIA_096170 and <i>Aspergillus versicolor</i> : Aspve1_0038333											AFUA_8g02480		N/A
Afu7g00340	45886.2	2.2011	0.217738	10.1089	5.04e-24	3.73e-23	N/A	Has domain(s) with predicted hydrolase activity											AFUA_7g00340		N/A
Afu4g07810	7840.31	2.19805	0.229007	9.59819	8.14e-22	5.35e-21	N/A	L-serine dehydratase; SrbA-regulated during hypoxia											AFUA_4g07810		N/A
Afu5g13180	758.236	2.19704	0.15328	14.3335	1.35e-46	2.83e-45	N/A	Putative agmatinase, phoB-regulated											AFUA_5g13180		N/A
Afu8g06040	125.056	2.17651	0.233771	9.31042	1.27e-20	7.86e-20	N/A	Ortholog of <i>A. nidulans FGSC A4</i> : AN1220, <i>A. fumigatus Af293</i> : Afu2g02390, <i>A. niger CBS 513.88</i> : An08g02670 and <i>A. oryzae RIB40</i> : AO090011000529, AO090005000537											AFUA_8g06040		N/A
Afu8g06750	367.671	2.17489	0.274003	7.93746	2.06e-15	9.28e-15	N/A	Has domain(s) with predicted transferase activity, transferring hexosyl groups activity and role in lipid glycosylation, metabolic process											AFUA_8g06750		N/A
Afu8g01700	2254.66	2.16876	0.148863	14.5688	4.43e-48	9.76e-47	N/A	Has domain(s) with predicted catalytic activity											AFUA_8g01700		N/A
Afu1g17040	3352.86	2.16801	0.132969	16.3046	9.15e-60	2.95e-58	N/A	Ortholog(s) have cytosol, nucleus localization											AFUA_1g17040		N/A
Afu4g08120	2191.54	2.16725	0.125817	17.2254	1.71e-66	7.05e-65	N/A	Ortholog of <i>A. nidulans FGSC A4</i> : AN8404, <i>A. fumigatus Af293</i> : Afu3g03000, <i>A. oryzae RIB40</i> : AO090001000118 and <i>Aspergillus wentii</i> : Aspwe1_0166813, Aspwe1_0167086											AFUA_4g08120		N/A
Afu6g03380	426.672	2.15766	0.17069	12.6408	1.26e-36	1.75e-35	N/A	Ortholog of <i>Aspergillus fumigatus A1163</i> : AFUB_094900											AFUA_6g03380		N/A
Afu3g03190	130.274	2.14873	0.267307	8.03844	9.1e-16	4.2e-15	N/A	Ortholog(s) have cation transmembrane transporter activity, drug transmembrane transporter activity											AFUA_3g03190		N/A
Afu4g14380	12082.2	2.14302	0.203477	10.532	6.15e-26	5.03e-25	N/A	Protein of unknown function; transcript downregulated in response to voriconazole											AFUA_4g14380		N/A
Afu4g01392	12096.6	2.13619	0.129932	16.4408	9.77e-61	3.31e-59	N/A	Has domain(s) with predicted RNA polymerase II transcription factor activity, sequence-specific DNA binding, zinc ion binding activity, role in regulation of transcription, DNA-templated and nucleus localization											AFUA_4g01392		N/A
Afu1g03270	64.7874	2.12967	0.341181	6.24205	4.32e-10	1.35e-09	N/A	Ortholog of <i>Aspergillus fumigatus A1163</i> : AFUB_003690											AFUA_1g03270		N/A
Afu1g04300	1734.7	2.12892	0.182856	11.6426	2.5e-31	2.7e-30	N/A	Ortholog of <i>A. niger CBS 513.88</i> : An01g03130, <i>A. oryzae RIB40</i> : AO090003000919, AO090701000446, <i>Aspergillus wentii</i> : Aspwe1_0025379 and <i>Aspergillus terreus NIH2624</i> : ATET_06531											AFUA_1g04300		N/A
Afu3g06560	31305.9	2.12354	0.0758718	27.9885	2.24e-172	5.49e-170	N/A	Ortholog(s) have role in protein lipoylation and mitochondrion localization											AFUA_3g06560		N/A
Afu3g01410	1543.09	2.10946	0.25981	8.11925	4.69e-16	2.2e-15	N/A	Putative polyketide synthase (PKS), encoded in a predicted secondary metabolite gene cluster											AFUA_3g01410		N/A
Afu5g15070	613.08	2.10589	0.120553	17.4686	2.49e-68	1.08e-66	N/A	Has domain(s) with predicted antioxidant activity, oxidoreductase activity, peroxiredoxin activity and role in oxidation-reduction process											AFUA_5g15070		N/A
Afu4g09170	1855.65	2.10511	0.0775501	27.1452	2.88e-162	6.42e-160	N/A	Has domain(s) with predicted role in anion transport and integral component of membrane localization											AFUA_4g09170		N/A
Afu8g04510	6314.85	2.09817	0.121191	17.3129	3.76e-67	1.57e-65	N/A	Ortholog of <i>A. nidulans FGSC A4</i> : AN1460, <i>A. niger CBS 513.88</i> : An16g08480, <i>A. oryzae RIB40</i> : AO090023000335, <i>Aspergillus wentii</i> : Aspwe1_0043882 and <i>Aspergillus sydowii</i> : Aspsy1_0145844											AFUA_8g04510		N/A
Afu8g06050	64.8598	2.0976	0.378732	5.5385	3.05e-08	8.38e-08	N/A	Has domain(s) with predicted FAD binding, oxidoreductase activity and role in metabolic process											AFUA_8g06050		N/A
Afu5g07630	111874	2.09733	0.124304	16.8725	7.16e-64	2.74e-62	N/A	Ortholog of <i>A. niger CBS 513.88</i> : An04g09390, <i>Aspergillus wentii</i> : Aspwe1_0117672, <i>Aspergillus niger ATCC 1015</i> : 194883-mRNA and <i>Aspergillus zonatus</i> : Aspzo1_0143092											AFUA_5g07630		N/A
Afu2g15770	7767.6	2.08843	0.123824	16.8661	7.99e-64	3.05e-62	gto1	Ortholog(s) have glutathione transferase activity											AFUA_2g15770		gto1
Afu8g06030	159.336	2.0861	0.388559	5.3688	7.93e-08	2.11e-07	N/A	Alpha-1,3-gluconase											AFUA_8g06030		N/A
Afu1g01790	6688.61	2.08394	0.11256	18.514	1.59e-76	8.91e-75	N/A	Ortholog of <i>A. nidulans FGSC A4</i> : AN10070, <i>A. niger CBS 513.88</i> : An01g06420, <i>A. oryzae RIB40</i> : AO090005000908, <i>Aspergillus wentii</i> : Aspwe1_0049751 and <i>Aspergillus sydowii</i> : Aspsy1_0144393											AFUA_1g01790		N/A
Afu3g14860	205.72	2.08181	0.202128	10.2995	7.08e-25	5.5e-24	N/A	Ortholog of <i>A. niger CBS 513.88</i> : An08g03080, An08g03120, <i>A. oryzae RIB40</i> : AO090026000691, <i>Neosartorya fischeri NRRL 181</i> : NFIA_062400 and <i>Aspergillus wentii</i> : Aspwe1_0182838, Aspwe1_0186385, Aspwe1_0739380											AFUA_3g14860		N/A
Afu3g02980	2295.97	2.07588	0.14018	14.8087	1.29e-49	3.02e-48	N/A	Has domain(s) with predicted oxidoreductase activity and role in oxidation-reduction process											AFUA_3g02980		N/A
Afu5g07690	5858.64	2.07388	0.0947743	21.8823	3.83e-106	3.87e-104	N/A	Ortholog of <i>A. nidulans FGSC A4</i> : AN1203, <i>Aspergillus wentii</i> : Aspwe1_0174894, <i>Aspergillus versicolor</i> : Aspve1_0135438 and <i>Aspergillus sydowii</i> : Aspsy1_0079229											AFUA_5g07690		N/A
Afu6g09745	47.6541	2.06811	0.79554	2.59963	0.00933248	0.0146846	gliH	Ortholog of <i>Aspergillus brasiliensis</i> : Aspbr1_0199026, <i>Neosartorya fischeri NRRL 181</i> : NFIA_055440, NFIA_112700, <i>Aspergillus fumigatus A1163</i> : AFUB_075800 and <i>Aspergillus clavatus NRRL 1</i> : ACLA_006680											AFUA_6g09745		gliH
Afu3g03637	15.6625	2.06456	0.61132	3.37721	0.000732242	0.00132477	N/A	#N/A											AFUA_3g03637		N/A
Afu3g00840	2146.25	2.06198	0.148225	13.9111	5.42e-44	1.02e-42	N/A	FAD-dependant oxygenase; secreted protein; ortholog of <i>A. nidulans</i> AN10930, afoF, AN5258, AN7274, AN7269 and AN1310; transcript up-regulated in conidia exposed to neutrophils											AFUA_3g00840		N/A
Afu1g15490	16572.5	2.05955	0.161618	12.7433	3.4e-37	4.86e-36	mfsB	Putative major facilitator superfamily (MFS) transporter											AFUA_1g15490		mfsB
Afu6g00430	2165.83	2.05796	0.16784	12.2614	1.46e-34	1.85e-33	N/A	Ortholog of <i>A. nidulans FGSC A4</i> : AN0362, <i>A. fumigatus Af293</i> : Afu6g03560, <i>A. niger CBS 513.88</i> : An10g01040, An01g06280 and <i>A. oryzae RIB40</i> : AO090005000897											AFUA_6g00430		N/A
Afu8g02240	32.8782	2.04848	0.670979	3.05298	0.00226583	0.00385778	N/A	Ortholog of <i>A. niger CBS 513.88</i> : An11g02920, <i>Aspergillus versicolor</i> : Aspve1_0082801, <i>Aspergillus niger ATCC 1015</i> : 38907-mRNA and <i>Aspergillus zonatus</i> : Aspzo1_0140316											AFUA_8g02240		N/A
Afu3g00700	4124.52	2.0464	0.17901	11.4318	2.9e-30	2.97e-29	N/A	Has domain(s) with predicted catalytic activity											AFUA_3g00700		N/A
Afu6g09700	20.3442	2.04421	0.587268	3.48088	0.00049977	0.000924504	gliK	Protein essential for gliotoxin biosynthesis, encoded in the putative gliotoxin biosynthetic gene cluster											AFUA_6g09700		gliK
Afu2g08820	18737.1	2.04279	0.0881331	23.1785	7.51e-119	9.68e-117	N/A	Ortholog of <i>A. nidulans FGSC A4</i> : AN6116, <i>A. niger CBS 513.88</i> : An12g04450, <i>A. oryzae RIB40</i> : AO090011000818, <i>Aspergillus wentii</i> : Aspwe1_0044988 and <i>Aspergillus sydowii</i> : Aspsy1_0045203											AFUA_2g08820		N/A
Afu6g11170	51162	2.04044	0.0902631	22.6054	3.83e-113	4.47e-111	N/A	Has domain(s) with predicted nucleic acid binding activity											AFUA_6g11170		N/A
Afu5g10140	57.7573	2.04042	0.374787	5.4442	5.2e-08	1.4e-07	N/A	Has domain(s) with predicted role in transmembrane transport and integral component of membrane localization											AFUA_5g10140		N/A
Afu6g11960	17.6945	2.04003	0.73939	2.75907	0.0057967	0.0093818	N/A	Has domain(s) with predicted catalytic activity and role in carbohydrate metabolic process											AFUA_6g11960		N/A
Afu5g00410	594.791	2.02731	0.172323	11.7646	5.94e-32	6.6e-31	N/A	Ortholog(s) have intracellular localization											AFUA_5g00410		N/A
Afu2g05720	4833.37	2.02687	0.103345	19.6127	1.21e-85	8.49e-84	N/A	Ortholog of <i>A. nidulans FGSC A4</i> : AN7484, <i>A. niger CBS 513.88</i> : An02g14170, <i>A. oryzae RIB40</i> : AO090001000689, <i>Aspergillus wentii</i> : Aspwe1_0046318 and <i>Aspergillus sydowii</i> : Aspsy1_0153479											AFUA_2g05720		N/A
Afu1g09755	1019.09	2.02681	0.153008	13.2464	4.73e-40	7.59e-39	N/A	#N/A											AFUA_1g09755		N/A
Afu1g01600	11540.7	2.01671	0.142297	14.1725	1.36e-45	2.73e-44	N/A	Putative deoxyribodipyrimidine photolyase; transcript up-regulated in conidia exposed to neutrophils											AFUA_1g01600		N/A
Afu4g01322	173.153	2.0145	0.216517	9.30415	1.35e-20	8.33e-20	N/A	Has domain(s) with predicted RNA polymerase II transcription factor activity, sequence-specific DNA binding, zinc ion binding activity, role in regulation of transcription, DNA-templated and nucleus localization											AFUA_4g01322		N/A
Afu3g14280	18441.5	1.99413	0.0919608	21.6845	2.87e-104	2.81e-102	N/A	Ortholog(s) have cytosol localization											AFUA_3g14280		N/A
Afu6g09630	133.977	1.9867	0.33378	5.95212	2.65e-09	7.88e-09	gliZ	Zn2Cys6 binuclear transcription factor, regulates genes required for gliotoxin biosynthesis; encoded in the gliotoxin biosynthetic gene cluster											AFUA_6g09630		gliZ
Afu8g05900	26.7848	1.98391	0.578876	3.42717	0.000609903	0.00111393	N/A	Protein of unknown function; transcript repressed by exposure to human airway epithelial cells											AFUA_8g05900		N/A
Afu3g00600	442.169	1.97651	0.192338	10.2762	9.02e-25	6.96e-24	N/A	Ortholog of <i>Aspergillus fumigatus A1163</i> : AFUB_047840											AFUA_3g00600		N/A
Afu3g12890	4730.22	1.97561	0.198992	9.92807	3.14e-23	2.22e-22	hasA	C6 transcription factor; hexadehydroastechrome biosynthesis; orthologous member of the "has" secondary metabolite biosynthetic gene cluster of strain A1163; induced in conidia exposed to neutrophils; overexpression produces pink strains											AFUA_3g12890		hasA
Afu7g00220	57.6023	1.97548	0.332523	5.9409	2.83e-09	8.42e-09	N/A	Has domain(s) with predicted transmembrane transporter activity, role in transmembrane transport and integral component of membrane localization											AFUA_7g00220		N/A
Afu3g00765	1388.79	1.97169	0.101401	19.4445	3.24e-84	2.21e-82	N/A	Has domain(s) with predicted N-acetyltransferase activity											AFUA_3g00765		N/A
Afu3g06990	11336.2	1.95572	0.0793321	24.6523	3.47e-134	5.77e-132	N/A	Ortholog of <i>A. nidulans FGSC A4</i> : AN4805, <i>A. niger CBS 513.88</i> : An02g13820, <i>A. oryzae RIB40</i> : AO090020000295, <i>Aspergillus wentii</i> : Aspwe1_0157674 and <i>Aspergillus sydowii</i> : Aspsy1_0087809											AFUA_3g06990		N/A
Afu3g01820	817.402	1.95359	0.14523	13.4517	3.01e-41	4.99e-40	N/A	Ortholog of <i>Aspergillus fumigatus A1163</i> : AFUB_046590											AFUA_3g01820		N/A
Afu2g00150	56.6659	1.94608	0.450006	4.32457	1.53e-05	3.28e-05	N/A	Has domain(s) with predicted O-methyltransferase activity											AFUA_2g00150		N/A
Afu6g07190	294.939	1.94	0.237426	8.17096	3.06e-16	1.46e-15	N/A	Ortholog of <i>A. nidulans FGSC A4</i> : AN9194/cetL, <i>A. fumigatus Af293</i> : Afu6g09960, <i>A. niger CBS 513.88</i> : An12g05250, <i>A. oryzae RIB40</i> : AO090005000004 and <i>Aspergillus wentii</i> : Aspwe1_0033326, Aspwe1_0054891											AFUA_6g07190		N/A
Afu2g17730	1503.09	1.93793	0.168125	11.5267	9.68e-31	1.02e-29	N/A	Has domain(s) with predicted role in transmembrane transport and integral component of membrane localization											AFUA_2g17730		N/A
Afu2g03130	11311	1.93099	0.164887	11.711	1.12e-31	1.23e-30	N/A	Ortholog of <i>A. nidulans FGSC A4</i> : AN10566, <i>A. niger CBS 513.88</i> : An07g07550, <i>Neosartorya fischeri NRRL 181</i> : NFIA_035480, <i>Aspergillus wentii</i> : Aspwe1_0183505 and <i>Aspergillus clavatus NRRL 1</i> : ACLA_091430											AFUA_2g03130		N/A
Afu2g16860	28133	1.92948	0.0628438	30.7028	5.23e-207	1.65e-204	N/A	Putative major facilitator superfamily (MFS) multidrug transporter; transcript downregulated in response to voriconazole											AFUA_2g16860		N/A
Afu5g10220	878.923	1.92718	0.181324	10.6284	2.2e-26	1.85e-25	N/A	Has domain(s) with predicted oxidoreductase activity, transferase activity, transferring acyl groups other than amino-acyl groups, zinc ion binding activity and role in oxidation-reduction process											AFUA_5g10220		N/A
Afu3g00970	334.088	1.92323	0.232499	8.272	1.32e-16	6.46e-16	N/A	Ortholog of <i>A. nidulans FGSC A4</i> : AN9310, <i>A. niger CBS 513.88</i> : An08g08260, <i>Neosartorya fischeri NRRL 181</i> : NFIA_001810 and <i>Aspergillus versicolor</i> : Aspve1_0418314											AFUA_3g00970		N/A
Afu1g12640	15774.9	1.92042	0.0996411	19.2734	8.98e-83	5.91e-81	N/A	Ortholog of <i>A. nidulans FGSC A4</i> : AN1049, <i>A. niger CBS 513.88</i> : An08g05390, <i>A. oryzae RIB40</i> : AO090012000714, <i>Aspergillus wentii</i> : Aspwe1_0501033 and <i>Aspergillus sydowii</i> : Aspsy1_0140149											AFUA_1g12640		N/A
Afu1g11310	234.688	1.91311	0.243013	7.87243	3.48e-15	1.54e-14	N/A	Has domain(s) with predicted catalytic activity and role in metabolic process											AFUA_1g11310		N/A
Afu3g15055	116.529	1.90455	0.287279	6.62964	3.37e-11	1.14e-10	N/A	Ortholog of <i>Aspergillus fumigatus A1163</i> : AFUB_034170											AFUA_3g15055		N/A
Afu7g01780	1973.55	1.90211	0.137891	13.7943	2.76e-43	4.98e-42	N/A	Ortholog of <i>Aspergillus fumigatus A1163</i> : AFUB_088360											AFUA_7g01780		N/A
Afu3g03320	32501.3	1.90005	0.140698	13.5044	1.47e-41	2.49e-40	N/A	Has domain(s) with predicted role in transmembrane transport and integral component of membrane localization											AFUA_3g03320		N/A
Afu7g05010	2189.4	1.90002	0.130442	14.566	4.62e-48	1.01e-46	N/A	Glyoxalase family protein											AFUA_7g05010		N/A
Afu5g01450	1575.9	1.8995	0.119248	15.929	3.99e-57	1.19e-55	N/A	Putative NADH-dependent flavin oxidoreductase											AFUA_5g01450		N/A
Afu3g15050	2536.32	1.89927	0.11213	16.9381	2.36e-64	9.16e-63	N/A	Putative flavin-binding monooxygenase											AFUA_3g15050		N/A
Afu1g02820	7101.25	1.89537	0.0999797	18.9576	3.82e-80	2.35e-78	pst2	Putative NADH-quinone oxidoreductase; conidia-enriched protein; induced by L-tyrosine; transcript up-regulated in conidia exposed to neutrophils											AFUA_1g02820		pst2
Afu5g00310	113.543	1.89121	0.359264	5.26411	1.41e-07	3.66e-07	N/A	Putative flavin-containing monooxygenase; transcript up-regulated in conidia exposed to neutrophils											AFUA_5g00310		N/A
Afu4g01520	130.665	1.88997	0.250243	7.55254	4.27e-14	1.76e-13	N/A	Ortholog of <i>A. niger CBS 513.88</i> : An18g01020, An02g12800, <i>A. oryzae RIB40</i> : AO090005000292, <i>Aspergillus wentii</i> : Aspwe1_0164262 and <i>Aspergillus versicolor</i> : Aspve1_0155535											AFUA_4g01520		N/A
Afu5g01880	30445.5	1.87578	0.0826102	22.7064	3.87e-114	4.57e-112	N/A	Has domain(s) with predicted acid phosphatase activity											AFUA_5g01880		N/A
Afu3g14260	7396.25	1.87349	0.179834	10.4179	2.05e-25	1.64e-24	N/A	Ortholog of <i>A. niger CBS 513.88</i> : An09g04240, <i>A. oryzae RIB40</i> : AO090012000670, <i>Neosartorya fischeri NRRL 181</i> : NFIA_063040 and <i>Aspergillus wentii</i> : Aspwe1_0038047											AFUA_3g14260		N/A
Afu3g13600	2066.84	1.87227	0.118775	15.7632	5.57e-56	1.61e-54	N/A	Ortholog(s) have role in conidiophore development											AFUA_3g13600		N/A
Afu3g01300	619.557	1.87014	0.15977	11.7052	1.2e-31	1.31e-30	N/A	Ortholog of <i>Aspergillus fumigatus A1163</i> : AFUB_047080											AFUA_3g01300		N/A
Afu1g15160	12235.5	1.85766	0.191748	9.68803	3.39e-22	2.27e-21	N/A	Protein of unknown function; transcript induced by voriconazole											AFUA_1g15160		N/A
Afu4g14085	1252.72	1.85568	0.208624	8.89488	5.85e-19	3.27e-18	N/A	Ortholog of <i>A. nidulans FGSC A4</i> : AN8367, <i>A. niger CBS 513.88</i> : An12g10420, <i>Neosartorya fischeri NRRL 181</i> : NFIA_102230 and <i>Aspergillus zonatus</i> : Aspzo1_0100142											AFUA_4g14085		N/A
Afu8g04030	26772	1.84458	0.0718417	25.6756	2.19e-145	3.9e-143	N/A	Ortholog of <i>A. nidulans FGSC A4</i> : AN1412, <i>A. niger CBS 513.88</i> : An16g09150, <i>A. oryzae RIB40</i> : AO090103000016, <i>Aspergillus wentii</i> : Aspwe1_0117975 and <i>Aspergillus sydowii</i> : Aspsy1_0144289											AFUA_8g04030		N/A
Afu1g13220	84375.9	1.84388	0.149657	12.3207	7.01e-35	8.96e-34	N/A	Has domain(s) with predicted electron carrier activity, heme binding, iron ion binding, oxidoreductase activity, acting on paired donors, with incorporation or reduction of molecular oxygen activity and role in oxidation-reduction process											AFUA_1g13220		N/A
Afu8g05590	5731.41	1.8401	0.0916598	20.0754	1.21e-89	9.13e-88	N/A	Ortholog of <i>A. nidulans FGSC A4</i> : AN1548, <i>A. niger CBS 513.88</i> : An15g05250, An16g07090, An07g05440, <i>A. oryzae RIB40</i> : AO090003000727, AO090005000587 and <i>Aspergillus wentii</i> : Aspwe1_0045167											AFUA_8g05590		N/A
Afu2g00410	1182.87	1.83651	0.198077	9.27171	1.83e-20	1.12e-19	N/A	Has domain(s) with predicted carbon-nitrogen ligase activity, with glutamine as amido-N-donor activity											AFUA_2g00410		N/A
Afu1g14090	29346.4	1.82985	0.0764687	23.9294	1.52e-126	2.15e-124	N/A	Ortholog(s) have role in histidine biosynthetic process, response to nickel cation and cytosol, nucleus localization											AFUA_1g14090		N/A
Afu1g02570	16068.3	1.82863	0.128537	14.2265	6.27e-46	1.29e-44	erdS	Aspartyl-tRNA synthetase; ortholog of <i>A. nidulans</i> AN0314; calcium downregulated											AFUA_1g02570		erdS
Afu6g11180	5952.84	1.82827	0.100171	18.2516	2.01e-74	1.05e-72	N/A	Ortholog of <i>A. niger CBS 513.88</i> : An08g07550, <i>A. oryzae RIB40</i> : AO090023000497, <i>Aspergillus wentii</i> : Aspwe1_0108866, <i>Aspergillus versicolor</i> : Aspve1_0120784 and <i>Aspergillus niger ATCC 1015</i> : 130756-mRNA											AFUA_6g11180		N/A
Afu2g00500	1386.66	1.82369	0.211964	8.60377	7.71e-18	4.06e-17	N/A	Ortholog of <i>A. nidulans FGSC A4</i> : AN8602, <i>A. fumigatus Af293</i> : Afu6g09865, <i>A. oryzae RIB40</i> : AO090023000371 and <i>Neosartorya fischeri NRRL 181</i> : NFIA_032690, NFIA_055590											AFUA_2g00500		N/A
Afu8g00400	54.8899	1.82316	0.502039	3.6315	0.000281775	0.000535193	N/A	Protein of unknown function; encoded in the fma (fumagillin) secondary metabolite gene cluster											AFUA_8g00400		N/A
Afu3g10830	4798.45	1.81792	0.0985207	18.4522	5.01e-76	2.73e-74	gstA	Putative glutathione transferase											AFUA_3g10830		gstA
Afu1g05550	2029.04	1.81261	0.136972	13.2335	5.62e-40	8.94e-39	N/A	Has domain(s) with predicted DNA binding activity											AFUA_1g05550		N/A
Afu8g05890	79.8877	1.81235	0.298531	6.07088	1.27e-09	3.87e-09	rodE	Putative hydrophobin; upregulated in 48&#8201;h biofilm vs planktonic culture											AFUA_8g05890		rodE
Afu3g01430	1385.39	1.81145	0.145533	12.447	1.45e-35	1.92e-34	N/A	Ortholog(s) have mitochondrion localization											AFUA_3g01430		N/A
Afu2g00540	113.398	1.8097	0.348195	5.19738	2.02e-07	5.16e-07	N/A	Ortholog(s) have oxaloacetase activity and role in oxalate metabolic process, oxaloacetate metabolic process											AFUA_2g00540		N/A
Afu6g14540	217.535	1.80877	0.206466	8.76065	1.94e-18	1.06e-17	eng6	Putative endo-1,3(4)-beta-glucanase; predicted gene pair with AFUA_3G03080											AFUA_6g14540		eng6
Afu2g09210	127778	1.79694	0.109962	16.3415	5e-60	1.63e-58	N/A	60S ribosomal protein L10; reacts with rabbit immunosera exposed to A. fumigatus conidia											AFUA_2g09210		N/A
Afu5g01245	5713.59	1.79232	0.146292	12.2516	1.65e-34	2.08e-33	N/A	Ortholog(s) have cytosol, nucleus localization											AFUA_5g01245		N/A
Afu7g05820	17312.5	1.79095	0.144052	12.4327	1.74e-35	2.29e-34	N/A	Ortholog of <i>Neosartorya fischeri NRRL 181</i> : NFIA_027060, <i>Aspergillus wentii</i> : Aspwe1_0035495, <i>Aspergillus fumigatus A1163</i> : AFUB_091400 and <i>Aspergillus clavatus NRRL 1</i> : ACLA_007510											AFUA_7g05820		N/A
Afu6g11620	7410.2	1.7909	0.149409	11.9865	4.18e-33	4.96e-32	N/A	Formyltetrahydrofolate deformylase											AFUA_6g11620		N/A
Afu6g03430	2235.2	1.78942	0.114802	15.5869	8.93e-55	2.47e-53	fmpR	Putative C6 finger domain protein											AFUA_6g03430		fmpR
Afu3g12620	799.173	1.78795	0.219673	8.13916	3.98e-16	1.88e-15	N/A	Ortholog(s) have isopenicillin-N N-acyltransferase activity and role in penicillin biosynthetic process											AFUA_3g12620		N/A
Afu3g00800	596.445	1.78592	0.151257	11.8072	3.58e-32	4.01e-31	N/A	Predicted oxidoreductase, 2OG-Fe(II) oxygenase family protein; SrbA-regulated during hypoxia											AFUA_3g00800		N/A
Afu3g01150	781.951	1.78565	0.297355	6.00513	1.91e-09	5.76e-09	N/A	Putative GPI-anchored cell wall protein; expression induced in biofilm; induced by exposure to artemisinin											AFUA_3g01150		N/A
Afu4g09710	18325.5	1.78528	0.391912	4.5553	5.23e-06	1.18e-05	rosA	Homolog of A. nidulans RosA, a repressor of sexual development; stuA-dependent up-regulation in developmentally competent hyphae											AFUA_4g09710		rosA
Afu5g07650	82352.1	1.77614	0.149473	11.8827	1.46e-32	1.68e-31	N/A	Ortholog of <i>Aspergillus glaucus</i> : Aspgl1_0083704											AFUA_5g07650		N/A
Afu1g17190	302.647	1.77085	0.220309	8.03804	9.13e-16	4.21e-15	sidI	Putative long-chain-fatty-acid-CoA ligase; mevalonyl-CoA ligase; PTS2-dependent peroxisomal localization											AFUA_1g17190		sidI
Afu6g11810	29.9062	1.76771	0.459732	3.84509	0.000120506	0.000237497	N/A	Has domain(s) with predicted role in response to stress and integral component of membrane localization											AFUA_6g11810		N/A
Afu5g03300	4705.45	1.76413	0.126753	13.9178	4.94e-44	9.29e-43	N/A	Ortholog of <i>A. nidulans FGSC A4</i> : AN11597, <i>A. niger CBS 513.88</i> : An09g05625, <i>Neosartorya fischeri NRRL 181</i> : NFIA_038810, <i>Aspergillus wentii</i> : Aspwe1_0114897 and <i>Aspergillus versicolor</i> : Aspve1_0203178											AFUA_5g03300		N/A
Afu4g00860	1483.6	1.76363	0.158919	11.0977	1.29e-28	1.22e-27	dprA	Dehydrin-like protein; plays a role in oxidative, osmotic and pH stress responses; conserved DPR motif; constitutively transcribed and expressed in dormant conidia; expression dependent on sakA and cAMP pathways; germination downregulated											AFUA_4g00860		dprA
Afu4g02780	409.214	1.76301	0.170249	10.3555	3.95e-25	3.11e-24	N/A	Has domain(s) with predicted peroxidase activity											AFUA_4g02780		N/A
Afu6g03490	646.999	1.76219	0.207397	8.49668	1.95e-17	1e-16	fmpF	Has domain(s) with predicted FAD binding, oxidoreductase activity and role in metabolic process											AFUA_6g03490		fmpF
Afu4g06550	4840.16	1.76071	0.0843363	20.8772	8.63e-97	7.28e-95	N/A	Has domain(s) with predicted zinc ion binding activity											AFUA_4g06550		N/A
Afu3g15270	44.5793	1.75465	0.651852	2.69178	0.0071071	0.0113618	nrps7	Putative nonribosomal peptide synthase (NRPS), encoded in a predicted secondary metabolite gene cluster											AFUA_3g15270		nrps7
Afu7g06280	1573.2	1.75215	0.11837	14.8023	1.42e-49	3.32e-48	N/A	Has domain(s) with predicted RNA polymerase II transcription factor activity, sequence-specific DNA binding, zinc ion binding activity, role in regulation of transcription, DNA-templated and nucleus localization											AFUA_7g06280		N/A
Afu6g02200	25452.5	1.74779	0.0910298	19.2002	3.69e-82	2.38e-80	N/A	Ortholog(s) have cytosol localization											AFUA_6g02200		N/A
Afu1g17430	464.768	1.74616	0.26056	6.70156	2.06e-11	7.1e-11	tyr1	Ortholog(s) have monophenol monooxygenase activity											AFUA_1g17430		tyr1
Afu5g00990	200.227	1.74606	0.223364	7.81711	5.41e-15	2.36e-14	N/A	Ortholog of <i>Aspergillus fumigatus A1163</i> : AFUB_049430											AFUA_5g00990		N/A
Afu5g07110	20870.3	1.74241	0.092086	18.9216	7.57e-80	4.64e-78	N/A	Ortholog of <i>A. nidulans FGSC A4</i> : AN2219, <i>A. niger CBS 513.88</i> : An17g00330, <i>A. oryzae RIB40</i> : AO090701000269, <i>Aspergillus wentii</i> : Aspwe1_0167476 and <i>Aspergillus sydowii</i> : Aspsy1_0142143											AFUA_5g07110		N/A
Afu6g03470	1007.41	1.74216	0.190768	9.13231	6.71e-20	3.98e-19	fmpD	Putative MDR1 family ABC transporter; biofilm growth regulated protein											AFUA_6g03470		fmpD
Afu3g02200	15.5638	1.74154	0.599746	2.90379	0.00368674	0.00611128	N/A	Ortholog of <i>Neosartorya fischeri NRRL 181</i> : NFIA_074470 and <i>Aspergillus fumigatus A1163</i> : AFUB_046170											AFUA_3g02200		N/A
Afu5g07570	491.94	1.73958	0.151386	11.491	1.46e-30	1.53e-29	N/A	Has domain(s) with predicted ATP binding, catalytic activity, ligase activity and role in metabolic process											AFUA_5g07570		N/A
Afu6g07720	30530.5	1.73714	0.147365	11.7881	4.5e-32	5.02e-31	acuF	Putative phosphoenolpyruvate carboxykinase; transcript up-regulated in conidia exposed to neutrophils; transcript downregulated in response to hypoxia											AFUA_6g07720		acuF
Afu5g03800	3564.88	1.73702	0.193475	8.97804	2.76e-19	1.57e-18	ftrA	Putative high-affinity iron permease; expression upregulated under low iron conditions; SrbA-regulated during hypoxia											AFUA_5g03800		ftrA
Afu8g07340	957.883	1.73638	0.229943	7.55132	4.31e-14	1.78e-13	N/A	Ortholog of <i>Neosartorya fischeri NRRL 181</i> : NFIA_100350, <i>Aspergillus versicolor</i> : Aspve1_0026087, <i>Aspergillus fumigatus A1163</i> : AFUB_080400 and <i>Aspergillus clavatus NRRL 1</i> : ACLA_043780											AFUA_8g07340		N/A
Afu7g06610	654.565	1.73269	0.11521	15.0395	4.05e-51	1.01e-49	N/A	Has domain(s) with predicted catalytic activity and role in metabolic process											AFUA_7g06610		N/A
Afu1g17060	6674.73	1.7255	0.116742	14.7805	1.96e-49	4.58e-48	N/A	Ortholog(s) have nucleus localization											AFUA_1g17060		N/A
Afu1g03150	2673.88	1.72246	0.169799	10.1441	3.52e-24	2.63e-23	erg24	Putative c-14 sterol reductase with a predicted role in ergosterol biosynthesis; induced by exposure to artemisinin; SrbA-regulated during hypoxia											AFUA_1g03150		erg24
Afu5g01990	1694.87	1.72229	0.245155	7.0253	2.14e-12	7.9e-12	N/A	BYS1 domain protein											AFUA_5g01990		N/A
Afu7g00840	775.066	1.72212	0.226717	7.5959	3.06e-14	1.27e-13	N/A	Has domain(s) with predicted oxidoreductase activity and role in metabolic process											AFUA_7g00840		N/A
Afu5g07640	159373	1.72128	0.139682	12.3228	6.83e-35	8.74e-34	N/A	Ortholog of <i>A. nidulans FGSC A4</i> : AN7762, <i>A. oryzae RIB40</i> : AO090701000669, <i>Neosartorya fischeri NRRL 181</i> : NFIA_079620, <i>Aspergillus wentii</i> : Aspwe1_0101081 and <i>Aspergillus versicolor</i> : Aspve1_0131565											AFUA_5g07640		N/A
Afu6g11560	5205.1	1.71481	0.133706	12.8252	1.18e-37	1.73e-36	N/A	Ortholog of <i>A. nidulans FGSC A4</i> : AN8943, <i>A. fumigatus Af293</i> : Afu2g00900, <i>A. niger CBS 513.88</i> : An01g11690, An03g01300 and <i>A. oryzae RIB40</i> : AO090113000175, AO090023000422											AFUA_6g11560		N/A
Afu3g03070	36.3528	1.71351	0.471174	3.63669	0.000276168	0.000525153	N/A	Has domain(s) with predicted zinc ion binding activity											AFUA_3g03070		N/A
Afu8g01850	952.792	1.71047	0.165311	10.347	4.32e-25	3.39e-24	N/A	Has domain(s) with predicted inorganic phosphate transmembrane transporter activity, role in phosphate ion transport and membrane localization											AFUA_8g01850		N/A
Afu8g01710	309958	1.7074	0.0816512	20.9109	4.26e-97	3.69e-95	N/A	Antigenic thaumatin domain protein; transcript induced by voriconazole; transcript repressed by exposure to human airway epithelial cells											AFUA_8g01710		N/A
Afu8g01050	255.648	1.70548	0.261265	6.52778	6.68e-11	2.22e-10	afl1-1	Alkaline lipase with optimal activity at pH 8.5											AFUA_8g01050		afl1-1
Afu1g12690	2606.95	1.70544	0.134828	12.649	1.13e-36	1.59e-35	mdr4	ABC multidrug transporter; induced by voriconazole exposure in vitro and in mice; biofilm growth regulated protein											AFUA_1g12690		mdr4
AfuMt00100	13.2396	1.70464	0.78692	2.16622	0.0302941	0.0439927	N/A	Ortholog(s) have proton-transporting ATP synthase activity, rotational mechanism activity, role in ATP synthesis coupled proton transport and mitochondrial proton-transporting ATP synthase complex, coupling factor F(o) localization											AFUA_Mt00100		N/A
Afu3g00850	1035.54	1.70261	0.113688	14.9762	1.05e-50	2.56e-49	N/A	Transcript up-regulated in conidia exposed to neutrophils											AFUA_3g00850		N/A
Afu4g06530	33587	1.70165	0.0670233	25.3889	3.35e-142	5.75e-140	metR	Predicted bZIP transcription factor, required for assimilation of inorganic sulfur, regulates sulfur and iron homeostasis, required for virulence											AFUA_4g06530		metR
Afu3g13140	13189	1.6999	0.115447	14.7245	4.49e-49	1.03e-47	N/A	Ortholog(s) have intracellular localization											AFUA_3g13140		N/A
Afu5g02670	1372.04	1.6993	0.142493	11.9254	8.72e-33	1.02e-31	xanA	Ortholog of <i>A. nidulans FGSC A4</i> : AN6760, AN8527, <i>A. fumigatus Af293</i> : Afu4g01400, Afu5g14240, <i>A. niger CBS 513.88</i> : An07g09050, An08g09630 and <i>Aspergillus wentii</i> : Aspwe1_0069899, Aspwe1_0185315, Aspwe1_0186212											AFUA_5g02670		xanA
Afu2g06070	73372.3	1.69528	0.0925	18.3273	5.01e-75	2.64e-73	N/A	Ortholog(s) have role in mRNA cis splicing, via spliceosome and U4/U6 x U5 tri-snRNP complex localization											AFUA_2g06070		N/A
Afu6g12130	97.7392	1.69063	0.277639	6.0893	1.13e-09	3.47e-09	N/A	Has domain(s) with predicted DNA binding, RNA polymerase II transcription factor activity, sequence-specific DNA binding, zinc ion binding activity and role in regulation of transcription, DNA-templated, transcription, DNA-templated											AFUA_6g12130		N/A
Afu7g02010	20073.7	1.68983	0.127446	13.2593	3.99e-40	6.41e-39	N/A	Has domain(s) with predicted heme binding activity											AFUA_7g02010		N/A
Afu4g01105	133.611	1.68885	0.306164	5.51615	3.47e-08	9.46e-08	N/A	Ortholog(s) have extracellular region localization											AFUA_4g01105		N/A
Afu2g02580	11435.8	1.68302	0.085343	19.7206	1.43e-86	1.03e-84	N/A	Ortholog(s) have mitochondrion localization											AFUA_2g02580		N/A
Afu6g03350	32638.7	1.68214	0.113881	14.771	2.25e-49	5.23e-48	N/A	Has domain(s) with predicted N-acetyltransferase activity											AFUA_6g03350		N/A
Afu6g14090	3600.08	1.68129	0.141574	11.8757	1.58e-32	1.81e-31	cfmA	Putative glycophosphatidylinositol (GPI)-anchored cell wall protein; CFEM domain protein; transcript up-regulated in conidia exposed to neutrophils											AFUA_6g14090		cfmA
Afu2g13840	478.906	1.67842	0.202169	8.30209	1.02e-16	5.05e-16	N/A	Ortholog of <i>Aspergillus fumigatus A1163</i> : AFUB_029470											AFUA_2g13840		N/A
Afu3g08230	33212.9	1.67597	0.0649627	25.7989	9.12e-147	1.68e-144	N/A	Ortholog(s) have mitochondrion, plasma membrane localization											AFUA_3g08230		N/A
Afu1g14550	31354.9	1.67559	0.422436	3.96648	7.29e-05	0.00014722	sod3	Putative manganese superoxide dismutase; allergen Asp f 6; recognized by IgE from allergic patients; expressed only in hyphae; transcript up-regulated in hyphae exposed to neutrophils and to amphotericin B											AFUA_1g14550		sod3
Afu5g08110	53259	1.67528	0.107181	15.6303	4.52e-55	1.27e-53	N/A	Ortholog(s) have DNA replication origin binding, chromatin binding activity											AFUA_5g08110		N/A
Afu6g11760	67.1725	1.67382	0.41784	4.00589	6.18e-05	0.000125531	N/A	Protein of unknown function											AFUA_6g11760		N/A
Afu5g13170	413.162	1.67148	0.219689	7.6084	2.78e-14	1.16e-13	N/A	Putative MATE efflux family protein; transcript upregulated in response to amphotericin B											AFUA_5g13170		N/A
Afu4g00690	15.7448	1.67085	0.633074	2.63926	0.00830876	0.013169	N/A	Ortholog of <i>Aspergillus fumigatus A1163</i> : AFUB_101240											AFUA_4g00690		N/A
Afu5g01005	316.966	1.6702	0.193775	8.61931	6.74e-18	3.55e-17	N/A	Ortholog of <i>Neosartorya fischeri NRRL 181</i> : NFIA_041190 and <i>Aspergillus fumigatus A1163</i> : AFUB_049450											AFUA_5g01005		N/A
Afu5g13760	527.336	1.66563	0.206369	8.07111	6.97e-16	3.23e-15	N/A	Protein of unknown function											AFUA_5g13760		N/A
Afu3g13580	45.2071	1.6648	0.536091	3.10544	0.00189997	0.00327472	N/A	Has domain(s) with predicted GTP binding, GTPase activity											AFUA_3g13580		N/A
Afu7g01420	131003	1.66467	0.136287	12.2144	2.6e-34	3.27e-33	N/A	Ortholog(s) have role in mitochondrial translation and cytosol, mitochondrion localization											AFUA_7g01420		N/A
Afu8g06020	267.432	1.66436	0.220757	7.53933	4.72e-14	1.94e-13	N/A	Glutamate decarboxylase; predicted gene pair with AFUA_6G13490; SrbA-regulated during hypoxia											AFUA_8g06020		N/A
Afu2g17480	15991.6	1.65669	0.156842	10.5628	4.43e-26	3.66e-25	N/A	Ortholog of <i>A. nidulans FGSC A4</i> : AN2821, <i>A. fumigatus Af293</i> : Afu2g00180, <i>A. niger CBS 513.88</i> : An03g05360, An04g09420 and <i>A. oryzae RIB40</i> : AO090102000063, AO090009000716											AFUA_2g17480		N/A
Afu7g06770	2519.17	1.65641	0.195901	8.45539	2.78e-17	1.42e-16	N/A	Conserved protein of unknown function; protein abundantly expressed in conidia; transcript induced in conidia exposed to neutrophils and to human airway epithelial cells											AFUA_7g06770		N/A
Afu1g12840	4462.74	1.65576	0.152347	10.8683	1.63e-27	1.46e-26	niiA	Putative nitrite reductase; nitrogen-regulated gene, used as a conditional promoter; protein induced by heat shock; transcript downregulated in response to voriconazole											AFUA_1g12840		niiA
Afu3g00580	123.476	1.65455	0.30816	5.36912	7.91e-08	2.1e-07	N/A	Ortholog of <i>Aspergillus fumigatus A1163</i> : AFUB_047860											AFUA_3g00580		N/A
Afu5g10800	4061.17	1.65327	0.0874106	18.9139	8.77e-80	5.34e-78	N/A	Has domain(s) with predicted nucleic acid binding activity											AFUA_5g10800		N/A
Afu3g03440	1519.21	1.65153	0.184647	8.94426	3.74e-19	2.12e-18	mirD	Putative siderophore transporter; expression upregulated under low iron conditions; SrbA-regulated during hypoxia											AFUA_3g03440		mirD
Afu3g01440	70556	1.64908	0.106167	15.5329	2.08e-54	5.66e-53	N/A	Ortholog of <i>A. nidulans FGSC A4</i> : AN3479, AN8495, AN3143, <i>A. fumigatus Af293</i> : Afu3g13940, Afu4g03340, Afu5g07620 and <i>A. niger CBS 513.88</i> : An13g02880, An09g04780											AFUA_3g01440		N/A
Afu5g02500	2143.09	1.6474	0.17795	9.25766	2.09e-20	1.27e-19	N/A	Protein of unknown function											AFUA_5g02500		N/A
Afu7g05910	17407.9	1.64527	0.122976	13.3788	8.04e-41	1.32e-39	uapC	Purine transporter; high-affinity, high-capacity, purine/H+ symporter; specific for xanthine, uric acid and oxypurinol											AFUA_7g05910		uapC
Afu1g02980	22791.6	1.6407	0.128869	12.7315	3.95e-37	5.63e-36	N/A	Putative 6-phosphogluconolactonase; calcium downregulated											AFUA_1g02980		N/A
Afu5g01250	56.3976	1.63953	0.345705	4.74256	2.11e-06	4.93e-06	N/A	Has domain(s) with predicted coenzyme binding, oxidoreductase activity, acting on the CH-OH group of donors, NAD or NADP as acceptor, phosphogluconate dehydrogenase (decarboxylating) activity											AFUA_5g01250		N/A
Afu1g07530	15802.9	1.63677	0.0819961	19.9616	1.19e-88	8.83e-87	adk1	Ortholog(s) have adenylate kinase activity, role in ADP biosynthetic process, DNA replication initiation, nucleotide phosphorylation and cytosol, mitochondrial intermembrane space, mitochondrial outer membrane, nucleus localization											AFUA_1g07530		adk1
Afu8g04250	19405.3	1.6354	0.0971076	16.8412	1.22e-63	4.59e-62	N/A	Ortholog of <i>A. nidulans FGSC A4</i> : AN1436, <i>A. niger CBS 513.88</i> : An16g08840, <i>A. oryzae RIB40</i> : AO090103000040, <i>Aspergillus wentii</i> : Aspwe1_0043834 and <i>Aspergillus sydowii</i> : Aspsy1_0028799											AFUA_8g04250		N/A
Afu8g00410	432.024	1.63527	0.299315	5.46337	4.67e-08	1.26e-07	metAP	Methionine aminopeptidase type II; required for mycotoxin synthesis; induced by growth on BSA as a sole nitrogen source; encoded in the fma (fumagillin) secondary metabolite gene cluster											AFUA_8g00410		metAP
Afu6g11790	2013.37	1.63505	0.0922303	17.7279	2.55e-70	1.17e-68	N/A	Ortholog of <i>A. oryzae RIB40</i> : AO090102000303, <i>Neosartorya fischeri NRRL 181</i> : NFIA_057550, <i>Aspergillus wentii</i> : Aspwe1_0032421 and <i>Aspergillus fumigatus A1163</i> : AFUB_077800											AFUA_6g11790		N/A
Afu8g01870	1452.81	1.63483	0.133858	12.2132	2.64e-34	3.32e-33	N/A	Ortholog of <i>Aspergillus fumigatus A1163</i> : AFUB_084730											AFUA_8g01870		N/A
Afu5g14410	162197	1.6344	0.165845	9.85503	6.52e-23	4.52e-22	N/A	Putative cysteine dioxygenase; SrbA-regulated during hypoxia											AFUA_5g14410		N/A
Afu5g06790	1891.55	1.63104	0.136742	11.9279	8.47e-33	9.89e-32	N/A	Ortholog of <i>A. nidulans FGSC A4</i> : AN2242, <i>A. oryzae RIB40</i> : AO090701000215, <i>Neosartorya fischeri NRRL 181</i> : NFIA_036330, <i>Aspergillus wentii</i> : Aspwe1_0034984 and <i>Aspergillus clavatus NRRL 1</i> : ACLA_010180											AFUA_5g06790		N/A
Afu5g07580	682.099	1.62911	0.203334	8.01196	1.13e-15	5.16e-15	N/A	Has domain(s) with predicted ligase activity											AFUA_5g07580		N/A
Afu5g01160	4409.01	1.62784	0.136778	11.9013	1.17e-32	1.35e-31	N/A	Ortholog(s) have role in cellular response to drug and plasma membrane localization											AFUA_5g01160		N/A
Afu2g15290	12859.6	1.62647	0.1672	9.7277	2.3e-22	1.55e-21	N/A	Conidia-enriched protein of unknown function; transcript downregulated in response to voriconazole; hypoxia repressed protein											AFUA_2g15290		N/A
Afu1g10600	126124	1.62582	0.111596	14.5688	4.43e-48	9.76e-47	N/A	Ortholog of <i>A. nidulans FGSC A4</i> : AN1219, <i>A. niger CBS 513.88</i> : An08g02600, <i>A. oryzae RIB40</i> : AO090038000362, <i>Aspergillus wentii</i> : Aspwe1_0095261 and <i>Aspergillus sydowii</i> : Aspsy1_0025527											AFUA_1g10600		N/A
Afu2g15980	9237.63	1.62141	0.061225	26.4828	1.53e-154	3.06e-152	N/A	Ortholog(s) have role in pre-miRNA processing and cytosol, exosome (RNase complex), nucleus localization											AFUA_2g15980		N/A
Afu5g02250	9451.63	1.62115	0.0864444	18.7536	1.81e-78	1.04e-76	N/A	Ortholog of <i>A. nidulans FGSC A4</i> : AN8031, <i>A. niger CBS 513.88</i> : An02g10580, <i>A. oryzae RIB40</i> : AO090102000288, <i>Aspergillus wentii</i> : Aspwe1_0042830 and <i>Aspergillus sydowii</i> : Aspsy1_0156829											AFUA_5g02250		N/A
Afu2g00810	1131.85	1.6202	0.0963159	16.8218	1.69e-63	6.34e-62	N/A	Ortholog(s) have nucleoside:proton symporter activity, role in nucleoside transport and endoplasmic reticulum localization											AFUA_2g00810		N/A
Afu2g05630	97827.9	1.61864	0.112773	14.3531	1.02e-46	2.15e-45	N/A	Ortholog of <i>A. nidulans FGSC A4</i> : AN7476, <i>A. niger CBS 513.88</i> : An02g14010, <i>A. oryzae RIB40</i> : AO090001000675, <i>Aspergillus wentii</i> : Aspwe1_0120551 and <i>Aspergillus sydowii</i> : Aspsy1_0058449											AFUA_2g05630		N/A
Afu5g01000	375.144	1.61649	0.188464	8.57718	9.72e-18	5.08e-17	N/A	Putative oxidoreductase, 2OG-Fe(II) oxygenase family protein; transcript repressed by exposure to human airway epithelial cells											AFUA_5g01000		N/A
Afu2g05260	1017.39	1.61579	0.12394	13.0368	7.55e-39	1.14e-37	N/A	Has domain(s) with predicted FAD binding, oxidoreductase activity and role in metabolic process											AFUA_2g05260		N/A
Afu2g00490	19.1803	1.61404	0.721908	2.2358	0.0253652	0.0373499	N/A	Has domain(s) with predicted hydrolase activity, hydrolyzing O-glycosyl compounds activity and role in carbohydrate metabolic process											AFUA_2g00490		N/A
Afu7g04735	2234.62	1.61294	0.182734	8.82668	1.08e-18	5.95e-18	N/A	Has domain(s) with predicted ATP binding, protein kinase activity and role in protein phosphorylation											AFUA_7g04735		N/A
Afu7g00970	447.787	1.61099	0.174562	9.22873	2.74e-20	1.66e-19	N/A	Predicted repeat rich glycophosphatidylinositol (GPI)-anchored cell wall protein; predicted adhesin-like protein; repressed by exposure to artemisinin											AFUA_7g00970		N/A
Afu2g15940	33874	1.6104	0.0733783	21.9466	9.34e-107	9.53e-105	N/A	Cofactor for methionyl-and glutamyl-tRNA synthetases											AFUA_2g15940		N/A
Afu8g06610	37.9881	1.61028	0.531044	3.03228	0.00242714	0.00411811	N/A	Has domain(s) with predicted role in transmembrane transport and integral component of membrane localization											AFUA_8g06610		N/A
Afu8g00390	74.8863	1.60823	0.419039	3.83791	0.000124086	0.00024416	fmaD	Predicted O-methyltransferase; encoded in the fma (fumagillin) secondary metabolite gene cluster											AFUA_8g00390		fmaD
Afu1g04410	11403.6	1.60555	0.0720607	22.2805	5.71e-110	6.22e-108	N/A	Ortholog(s) have extracellular region localization											AFUA_1g04410		N/A
Afu1g01770	4257.56	1.60506	0.14294	11.2289	2.94e-29	2.88e-28	N/A	Ortholog(s) have cytosol localization											AFUA_1g01770		N/A
Afu6g00730	61.0557	1.60487	0.430173	3.73076	0.000190905	0.000369111	N/A	Ortholog of <i>Aspergillus fumigatus A1163</i> : AFUB_096740											AFUA_6g00730		N/A
Afu3g13620	1955.65	1.60486	0.208483	7.69778	1.38e-14	5.91e-14	N/A	Protein of unknown function											AFUA_3g13620		N/A
Afu3g03330	10035.5	1.60462	0.109119	14.7053	5.96e-49	1.36e-47	N/A	Has domain(s) with predicted oxidoreductase activity, transferase activity, transferring acyl groups other than amino-acyl groups activity and role in oxidation-reduction process											AFUA_3g03330		N/A
Afu3g12390	729.524	1.60449	0.133487	12.0198	2.8e-33	3.36e-32	N/A	Ortholog of <i>Aspergillus fumigatus A1163</i> : AFUB_036770											AFUA_3g12390		N/A
Afu4g01090	70.9006	1.60371	0.429104	3.73733	0.000185981	0.000360017	N/A	Has domain(s) with predicted hydrolase activity											AFUA_4g01090		N/A
Afu6g09880	1882.72	1.60349	0.148912	10.768	4.87e-27	4.24e-26	N/A	Has domain(s) with predicted role in transmembrane transport and integral component of membrane localization											AFUA_6g09880		N/A
Afu2g10280	7013.82	1.6031	0.110784	14.4705	1.86e-47	4.03e-46	N/A	Ortholog(s) have carbonyl reductase (NADPH) activity and cytosol, nucleus localization											AFUA_2g10280		N/A
Afu7g04700	187718	1.60308	0.146763	10.9229	8.96e-28	8.17e-27	N/A	Ortholog of <i>A. nidulans FGSC A4</i> : AN3760, <i>A. niger CBS 513.88</i> : An13g01230, <i>A. oryzae RIB40</i> : AO090005000164, <i>Aspergillus wentii</i> : Aspwe1_0170408 and <i>Aspergillus sydowii</i> : Aspsy1_0148937											AFUA_7g04700		N/A
Afu3g01760	2610.4	1.60062	0.126883	12.615	1.75e-36	2.41e-35	N/A	Ortholog of <i>A. nidulans FGSC A4</i> : AN11180, <i>A. niger CBS 513.88</i> : An05g01480, <i>A. oryzae RIB40</i> : AO090023000156, <i>Aspergillus wentii</i> : Aspwe1_0120430 and <i>Aspergillus sydowii</i> : Aspsy1_0061462											AFUA_3g01760		N/A
Afu5g14840	157.198	1.59811	0.242627	6.58669	4.5e-11	1.51e-10	N/A	Ortholog of <i>A. nidulans FGSC A4</i> : AN4127, <i>A. fumigatus Af293</i> : Afu5g14680, <i>A. niger CBS 513.88</i> : An15g05400, <i>Neosartorya fischeri NRRL 181</i> : NFIA_072290 and <i>Aspergillus wentii</i> : Aspwe1_0041184											AFUA_5g14840		N/A
Afu6g09070	9167.89	1.59474	0.158304	10.0739	7.2e-24	5.28e-23	N/A	3'(2'),5';-bisphosphate nucleotidase; hypoxia repressed protein; predicted essential gene											AFUA_6g09070		N/A
Afu3g03370	42194.8	1.59255	0.066138	24.0792	4.13e-128	6.13e-126	N/A	Ortholog of <i>A. oryzae RIB40</i> : AO090020000169, <i>Neosartorya fischeri NRRL 181</i> : NFIA_005530, <i>Aspergillus versicolor</i> : Aspve1_0032029 and <i>Aspergillus clavatus NRRL 1</i> : ACLA_061330											AFUA_3g03370		N/A
Afu2g15960	22199.8	1.58804	0.06917	22.9585	1.21e-116	1.52e-114	nbp35	Putative nucleotide binding protein; transcript up-regulated in conidia exposed to neutrophils											AFUA_2g15960		nbp35
Afu7g00350	7384.92	1.58775	0.200553	7.91688	2.44e-15	1.09e-14	N/A	Putative NAD-dependent dehydrogenase; protein induced by hydrogen peroxide; transcript up-regulated in conidia exposed to neutrophils											AFUA_7g00350		N/A
Afu5g03830	1523.26	1.58728	0.184406	8.60751	7.47e-18	3.94e-17	N/A	Ortholog of <i>Aspergillus glaucus</i> : Aspgl1_0052417, <i>Neosartorya fischeri NRRL 181</i> : NFIA_038290, <i>Aspergillus wentii</i> : Aspwe1_0030158 and <i>Aspergillus fumigatus A1163</i> : AFUB_052340											AFUA_5g03830		N/A
Afu8g06970	649.123	1.58666	0.162059	9.79062	1.24e-22	8.46e-22	N/A	Has domain(s) with predicted catalytic activity, hydrolase activity, hydrolyzing O-glycosyl compounds activity and role in carbohydrate metabolic process											AFUA_8g06970		N/A
Afu4g08450	2899.35	1.58199	0.0910813	17.3689	1.42e-67	6.04e-66	N/A	Ortholog of <i>A. nidulans FGSC A4</i> : AN7888, <i>A. fumigatus Af293</i> : Afu8g01980, <i>A. niger CBS 513.88</i> : An15g05230, <i>A. oryzae RIB40</i> : AO090023000157 and <i>Aspergillus wentii</i> : Aspwe1_0627621, Aspwe1_0672214											AFUA_4g08450		N/A
Afu4g14450	30434.4	1.58175	0.113735	13.9074	5.71e-44	1.07e-42	M2DH	Mannitol 2-dehydrogenase with a predicted role in mannitol metabolism											AFUA_4g14450		M2DH
Afu1g05090	311.707	1.57987	0.326894	4.83296	1.35e-06	3.2e-06	N/A	Ortholog of <i>Aspergillus fumigatus A1163</i> : AFUB_005440											AFUA_1g05090		N/A
Afu1g17250	1173.78	1.57794	0.224068	7.04224	1.89e-12	7.02e-12	rodB	Conidial cell wall hydrophobin involved in conidial cell wall composition; not required for normal rodlet layer; protein repressed by amphotericin B; upregulated in biofilm vs planktonic culture; repressed by exposure to artemisinin											AFUA_1g17250		rodB
Afu4g02750	739.846	1.57646	0.191912	8.21448	2.13e-16	1.03e-15	N/A	Has domain(s) with predicted role in transmembrane transport and integral component of membrane localization											AFUA_4g02750		N/A
Afu8g02420	376.748	1.57408	0.13362	11.7802	4.93e-32	5.49e-31	N/A	Ortholog of <i>A. nidulans FGSC A4</i> : AN8906, <i>A. niger CBS 513.88</i> : An03g06440, <i>A. oryzae RIB40</i> : AO090010000669, <i>Aspergillus wentii</i> : Aspwe1_0122188 and <i>Aspergillus sydowii</i> : Aspsy1_0072834, Aspsy1_0208307											AFUA_8g02420		N/A
Afu5g03330	3152.01	1.57357	0.154554	10.1814	2.4e-24	1.82e-23	N/A	Ortholog of <i>A. nidulans FGSC A4</i> : AN7517, <i>A. niger CBS 513.88</i> : An09g05650, <i>A. oryzae RIB40</i> : AO090102000538, <i>Aspergillus wentii</i> : Aspwe1_0043027 and <i>Aspergillus sydowii</i> : Aspsy1_0146077											AFUA_5g03330		N/A
Afu4g03280	84.6257	1.57347	0.387758	4.05786	4.95e-05	0.00010144	N/A	Ortholog of <i>Aspergillus fumigatus A1163</i> : AFUB_099810											AFUA_4g03280		N/A
Afu3g13510	17850.6	1.57225	0.096308	16.3252	6.53e-60	2.11e-58	N/A	Has domain(s) with predicted oxidoreductase activity and role in oxidation-reduction process											AFUA_3g13510		N/A
Afu4g01470	9692.11	1.57082	0.146944	10.6899	1.14e-26	9.7e-26	N/A	Has domain(s) with predicted RNA polymerase II transcription factor activity, sequence-specific DNA binding, zinc ion binding activity, role in regulation of transcription, DNA-templated and nucleus localization											AFUA_4g01470		N/A
Afu2g00480	34.0521	1.57018	0.534603	2.9371	0.003313	0.00552355	N/A	Ortholog of <i>Aspergillus fumigatus A1163</i> : AFUB_017540											AFUA_2g00480		N/A
Afu4g14080	508.229	1.56896	0.210435	7.4558	8.93e-14	3.6e-13	N/A	Ortholog of <i>A. nidulans FGSC A4</i> : AN8368, AN2952, <i>A. fumigatus Af293</i> : Afu3g07900, Afu8g00900, <i>A. niger CBS 513.88</i> : An02g11330, An03g05560 and <i>A. oryzae RIB40</i> : AO090120000471											AFUA_4g14080		N/A
Afu3g03400	88.6625	1.56851	0.298482	5.25497	1.48e-07	3.83e-07	sidF	Hydroxyornithine transacylase; involved in extracellular siderophore biosynthesis; essential for triacetylfusarinine C biosynthesis; SrbA-regulated during hypoxia											AFUA_3g03400		sidF
Afu5g06510	22022.6	1.56823	0.0800266	19.5963	1.66e-85	1.16e-83	N/A	Ortholog(s) have mRNA binding activity and role in ascospore formation, conjugation with cellular fusion, ribosomal large subunit assembly, ribosomal subunit export from nucleus											AFUA_5g06510		N/A
Afu4g04280	9556.33	1.56643	0.0803663	19.4911	1.31e-84	9.07e-83	N/A	Ortholog(s) have proteasome binding activity, role in cellular response to arsenic-containing substance, proteasome-mediated ubiquitin-dependent protein catabolic process and cytoplasm, nucleus localization											AFUA_4g04280		N/A
Afu1g13880	18155.9	1.56599	0.0749084	20.9053	4.79e-97	4.11e-95	N/A	Has domain(s) with predicted snoRNA binding activity and role in ribosome biogenesis, snRNA pseudouridine synthesis											AFUA_1g13880		N/A
Afu5g13800	4873.31	1.56541	0.121758	12.8567	7.89e-38	1.15e-36	N/A	Has domain(s) with predicted FMN binding, oxidoreductase activity and role in oxidation-reduction process											AFUA_5g13800		N/A
Afu4g00530	226.181	1.56494	0.29654	5.27732	1.31e-07	3.41e-07	N/A	Ortholog of <i>A. nidulans FGSC A4</i> : AN9200, AN7637, <i>A. niger CBS 513.88</i> : An08g11390, An08g08230, An08g12160 and <i>Aspergillus wentii</i> : Aspwe1_0060194, Aspwe1_0120922											AFUA_4g00530		N/A
Afu4g13990	3255.05	1.56474	0.373624	4.18801	2.81e-05	5.93e-05	N/A	Secreted protein of unknown function; predicted secretory signal sequence											AFUA_4g13990		N/A
Afu6g04360	59005.8	1.56312	0.19171	8.15358	3.53e-16	1.68e-15	atrF	Putative ABC transporter; drug efflux pump											AFUA_6g04360		atrF
Afu7g06920	197.92	1.56098	0.287448	5.43046	5.62e-08	1.51e-07	N/A	Ortholog of <i>A. nidulans FGSC A4</i> : AN9531, AN1600, AN9354, AN4608 and <i>A. fumigatus Af293</i> : Afu4g03520, Afu5g14130											AFUA_7g06920		N/A
Afu4g09760	8042.37	1.55747	0.0972727	16.0114	1.06e-57	3.24e-56	N/A	Ortholog of <i>A. nidulans FGSC A4</i> : AN2058, <i>A. niger CBS 513.88</i> : An03g02810, <i>A. oryzae RIB40</i> : AO090003001589, <i>Aspergillus wentii</i> : Aspwe1_0034232 and <i>Aspergillus sydowii</i> : Aspsy1_0039208											AFUA_4g09760		N/A
Afu2g01320	23362.4	1.55477	0.0825373	18.8372	3.74e-79	2.25e-77	N/A	Has domain(s) with predicted cation-transporting ATPase activity, metal ion binding, nucleotide binding activity, role in cation transport and integral component of membrane localization											AFUA_2g01320		N/A
Afu4g00840	946.402	1.55124	0.129651	11.9648	5.43e-33	6.41e-32	N/A	Ortholog of <i>Neosartorya fischeri NRRL 181</i> : NFIA_044790											AFUA_4g00840		N/A
Afu3g02257	7985.06	1.55034	0.155486	9.97092	2.04e-23	1.45e-22	N/A	Has domain(s) with predicted hydrolase activity											AFUA_3g02257		N/A
Afu4g00260	730.339	1.54931	0.134352	11.5318	9.13e-31	9.64e-30	N/A	Has domain(s) with predicted role in transmembrane transport and integral component of membrane localization											AFUA_4g00260		N/A
Afu3g05960	27719.5	1.54844	0.103257	14.9961	7.79e-51	1.92e-49	N/A	Ortholog(s) have nuclear periphery, spindle pole body localization											AFUA_3g05960		N/A
Afu7g06890	47.9641	1.5483	0.420163	3.68501	0.000228693	0.000438624	N/A	Has domain(s) with predicted heme binding, peroxidase activity and role in oxidation-reduction process											AFUA_7g06890		N/A
Afu6g04320	3921.31	1.54481	0.0899498	17.1741	4.15e-66	1.69e-64	cwc21	Ortholog of <i>A. nidulans FGSC A4</i> : AN6586, <i>A. niger CBS 513.88</i> : An15g01170, <i>Neosartorya fischeri NRRL 181</i> : NFIA_050850, <i>Aspergillus wentii</i> : Aspwe1_0036058 and <i>Aspergillus versicolor</i> : Aspve1_0044233											AFUA_6g04320		cwc21
Afu6g09570	24.3024	1.54288	0.640839	2.40759	0.0160582	0.0244239	N/A	Ortholog of <i>A. oryzae RIB40</i> : AO090005000031, <i>Aspergillus glaucus</i> : Aspgl1_0049355, <i>Aspergillus flavus NRRL 3357</i> : AFL2T_00053 and <i>Aspergillus wentii</i> : Aspwe1_0032683											AFUA_6g09570		N/A
Afu2g10050	11501.6	1.54199	0.116167	13.2739	3.28e-40	5.29e-39	N/A	Ortholog of <i>A. niger CBS 513.88</i> : An16g05010, <i>Aspergillus wentii</i> : Aspwe1_0176254, <i>Aspergillus versicolor</i> : Aspve1_0027922, <i>Aspergillus zonatus</i> : Aspzo1_0016385 and <i>Aspergillus sydowii</i> : Aspsy1_0089379											AFUA_2g10050		N/A
Afu4g03830	11298.1	1.54168	0.116255	13.2611	3.89e-40	6.27e-39	N/A	Ortholog(s) have extracellular region localization											AFUA_4g03830		N/A
Afu5g14240	765.926	1.53392	0.184776	8.30154	1.03e-16	5.07e-16	N/A	Ortholog of <i>A. nidulans FGSC A4</i> : AN6760, AN8527, <i>A. fumigatus Af293</i> : Afu4g01400, Afu5g02670, <i>A. niger CBS 513.88</i> : An07g09050, An08g09630 and <i>Aspergillus wentii</i> : Aspwe1_0069899, Aspwe1_0185315, Aspwe1_0186212											AFUA_5g14240		N/A
Afu3g02760	534.186	1.53188	0.242432	6.31881	2.64e-10	8.4e-10	N/A	Putative MDR1 family ABC transporter; biofilm growth regulated protein											AFUA_3g02760		N/A
Afu2g00400	198.276	1.52753	0.273389	5.58738	2.31e-08	6.4e-08	N/A	Ortholog of <i>A. oryzae RIB40</i> : AO090038000230, AO090001000058, <i>Aspergillus flavus NRRL 3357</i> : AFL2T_07303, AFL2T_09031, <i>Neosartorya fischeri NRRL 181</i> : NFIA_055200 and <i>Aspergillus wentii</i> : Aspwe1_0032361											AFUA_2g00400		N/A
Afu7g05015	5621.73	1.52738	0.108815	14.0365	9.31e-45	1.8e-43	N/A	Glyoxalase family protein											AFUA_7g05015		N/A
Afu7g00150	1148.62	1.5267	0.0831325	18.3647	2.52e-75	1.34e-73	nscC	Putative flavin-dependent monooxygenase; encoded within the nsc/fcc secondary metabolite gene cluster; role in neosartoricin and fumicycline A biosynthesis											AFUA_7g00150		nscC
Afu2g00390	142.664	1.52605	0.271968	5.61114	2.01e-08	5.6e-08	N/A	Ortholog of <i>Aspergillus glaucus</i> : Aspgl1_0084499 and <i>Aspergillus fumigatus A1163</i> : AFUB_017440											AFUA_2g00390		N/A
Afu1g03950	39613.7	1.52506	0.0636425	23.9629	6.77e-127	9.76e-125	erg5	Cytochrome P450 with a role in C-22 denaturation; sterol C22 desaturase; SrbA-regulated during hypoxia											AFUA_1g03950		erg5
Afu3g00830	1342.28	1.52441	0.180064	8.46592	2.54e-17	1.3e-16	N/A	Has domain(s) with predicted catalytic activity and role in nucleoside metabolic process											AFUA_3g00830		N/A
Afu3g02690	75.2369	1.52226	0.330696	4.6032	4.16e-06	9.46e-06	N/A	Ortholog of <i>Neosartorya fischeri NRRL 181</i> : NFIA_004130 and <i>Aspergillus fumigatus A1163</i> : AFUB_045590											AFUA_3g02690		N/A
Afu1g17640	144.945	1.52206	0.294077	5.17572	2.27e-07	5.76e-07	N/A	Has domain(s) with predicted RNA polymerase II transcription factor activity, sequence-specific DNA binding, nucleic acid binding, zinc ion binding activity, role in regulation of transcription, DNA-templated and nucleus localization											AFUA_1g17640		N/A
Afu5g00290	957.64	1.52111	0.236055	6.44388	1.16e-10	3.81e-10	N/A	Has domain(s) with predicted RNA polymerase II transcription factor activity, sequence-specific DNA binding, zinc ion binding activity, role in regulation of transcription, DNA-templated and nucleus localization											AFUA_5g00290		N/A
Afu2g04760	24759.7	1.51554	0.0806307	18.796	8.14e-79	4.77e-77	N/A	Ortholog(s) have Cul3-RING ubiquitin ligase complex localization											AFUA_2g04760		N/A
Afu4g00440	523.984	1.51393	0.219584	6.89456	5.4e-12	1.94e-11	N/A	Has domain(s) with predicted oxidoreductase activity and role in metabolic process											AFUA_4g00440		N/A
Afu2g17500	658.196	1.51062	0.162013	9.32405	1.12e-20	6.93e-20	N/A	Ortholog(s) have cyanide hydratase activity, nitrilase activity and role in cyanide catabolic process											AFUA_2g17500		N/A
Afu3g11955	4961.74	1.50877	0.1325	11.3869	4.86e-30	4.93e-29	N/A	Ortholog of <i>A. nidulans FGSC A4</i> : AN2853, <i>A. niger CBS 513.88</i> : An02g07760, <i>Aspergillus wentii</i> : Aspwe1_0169180 and <i>Aspergillus sydowii</i> : Aspsy1_0042758											AFUA_3g11955		N/A
Afu5g04290	25339.8	1.50874	0.08667	17.4078	7.2e-68	3.09e-66	N/A	WW domain protein; calcium induced; transcript induced by exposure to human airway epithelial cells											AFUA_5g04290		N/A
Afu3g05980	26853.9	1.50541	0.138386	10.8784	1.46e-27	1.31e-26	N/A	Ortholog of <i>A. nidulans FGSC A4</i> : AN2776, <i>A. niger CBS 513.88</i> : An11g10620, <i>A. oryzae RIB40</i> : AO090020000068, <i>Aspergillus wentii</i> : Aspwe1_0173669 and <i>Aspergillus sydowii</i> : Aspsy1_0029855											AFUA_3g05980		N/A
Afu7g06910	5039.79	1.5052	0.167146	9.0053	2.15e-19	1.24e-18	N/A	Ortholog of <i>A. niger CBS 513.88</i> : An14g02930, <i>Aspergillus wentii</i> : Aspwe1_0040561, Aspwe1_0746562, <i>Aspergillus versicolor</i> : Aspve1_0085367 and <i>Aspergillus niger ATCC 1015</i> : 38842-mRNA, 41704-mRNA											AFUA_7g06910		N/A
Afu2g12930	9866.15	1.50313	0.0930611	16.1521	1.1e-58	3.48e-57	N/A	Ortholog of <i>A. nidulans FGSC A4</i> : AN6262, <i>A. oryzae RIB40</i> : AO090026000341, <i>Aspergillus wentii</i> : Aspwe1_0031317, <i>Aspergillus sydowii</i> : Aspsy1_0058174 and <i>Aspergillus terreus NIH2624</i> : ATET_01256											AFUA_2g12930		N/A
Afu5g12220	193.909	1.50147	0.211762	7.09037	1.34e-12	5.02e-12	N/A	Ortholog of <i>Aspergillus fumigatus A1163</i> : AFUB_059850											AFUA_5g12220		N/A
Afu6g00180	6422.87	1.49992	0.141502	10.6	2.98e-26	2.49e-25	N/A	Fibrinogen-binding protein of unknown function											AFUA_6g00180		N/A
Afu1g03220	56.5417	1.49895	0.385118	3.89219	9.93e-05	0.000197255	N/A	Ortholog of <i>Aspergillus fumigatus A1163</i> : AFUB_003640											AFUA_1g03220		N/A
Afu5g00980	2124.96	1.49675	0.219424	6.82129	9.02e-12	3.18e-11	N/A	Has domain(s) with predicted role in transmembrane transport and integral component of membrane localization											AFUA_5g00980		N/A
Afu6g10120	9428.38	1.49465	0.0941818	15.8699	1.02e-56	3.02e-55	toxD	Ortholog(s) have aldehyde dehydrogenase (NAD) activity, role in response to furfural and mitochondrion, nucleus localization											AFUA_6g10120		toxD
Afu6g13945	128.65	1.49223	0.276411	5.39859	6.72e-08	1.79e-07	pyr9	Has domain(s) with predicted electron carrier activity, heme binding, iron ion binding, monooxygenase activity, oxidoreductase activity, acting on paired donors, with incorporation or reduction of molecular oxygen activity											AFUA_6g13945		pyr9
Afu4g01290	13405.7	1.4914	0.13649	10.9268	8.58e-28	7.82e-27	csnB	Glycosyl hydrolase family 75 chitosanase; hydrolyzes beta-1,4-glycosidic linkage of chitosan; repressed by exposure to artemisinin											AFUA_4g01290		csnB
Afu5g03790	1135.38	1.49013	0.146429	10.1764	2.53e-24	1.9e-23	fetC	Putative ferroxidase; expression upregulated under low iron conditions; SrbA-regulated during hypoxia											AFUA_5g03790		fetC
Afu1g04870	4026.49	1.48835	0.118471	12.563	3.37e-36	4.61e-35	N/A	Ortholog(s) have putrescine transmembrane transporter activity, spermidine transmembrane transporter activity, urea transmembrane transporter activity and role in putrescine transport, spermidine transport, urea transport											AFUA_1g04870		N/A
Afu8g06080	116.374	1.48678	0.425297	3.49585	0.000472553	0.000876806	N/A	Putative flavohemoprotein											AFUA_8g06080		N/A
Afu1g01190	269.414	1.48641	0.332257	4.47367	7.69e-06	1.7e-05	N/A	Ortholog of <i>A. nidulans FGSC A4</i> : AN2649, <i>A. niger CBS 513.88</i> : An11g03730, <i>A. oryzae RIB40</i> : AO090020000652, <i>Aspergillus wentii</i> : Aspwe1_0741100 and <i>Aspergillus sydowii</i> : Aspsy1_0134175											AFUA_1g01190		N/A
Afu2g13615	591.924	1.48591	0.247993	5.99175	2.08e-09	6.24e-09	N/A	Has domain(s) with predicted catalytic activity and role in metabolic process											AFUA_2g13615		N/A
Afu3g15010	357.758	1.48567	0.187706	7.91487	2.48e-15	1.11e-14	N/A	Putative methoxylase											AFUA_3g15010		N/A
Afu6g14500	90.1925	1.48488	0.328188	4.52446	6.06e-06	1.35e-05	N/A	Has domain(s) with predicted transmembrane transporter activity, role in transmembrane transport and integral component of membrane localization											AFUA_6g14500		N/A
Afu3g03270	1474.47	1.48289	0.129341	11.465	1.98e-30	2.05e-29	N/A	Has domain(s) with predicted catalytic activity and role in metabolic process											AFUA_3g03270		N/A
Afu6g07330	19378.4	1.48286	0.0902004	16.4396	9.96e-61	3.36e-59	N/A	Putative type I methionine aminopeptidase											AFUA_6g07330		N/A
Afu1g10190	25295.4	1.47937	0.0858404	17.2339	1.48e-66	6.11e-65	N/A	Ortholog(s) have role in mRNA cis splicing, via spliceosome and U4/U6 x U5 tri-snRNP complex localization											AFUA_1g10190		N/A
Afu5g06820	130847	1.47883	0.139176	10.6256	2.27e-26	1.9e-25	N/A	Ortholog of <i>A. niger CBS 513.88</i> : An03g00400, <i>A. oryzae RIB40</i> : AO090701000306, <i>Neosartorya fischeri NRRL 181</i> : NFIA_036290 and <i>Aspergillus niger ATCC 1015</i> : 45807-mRNA											AFUA_5g06820		N/A
Afu8g00380	40.5802	1.47856	0.472523	3.12908	0.00175354	0.00303461	fma-AT	Putative alpha/beta hydrolase; encoded in the fma (fumagillin) secondary metabolite gene cluster											AFUA_8g00380		fma-AT
Afu6g02490	5294.03	1.47614	0.105876	13.9421	3.51e-44	6.64e-43	N/A	Has domain(s) with predicted catalytic activity, pyridoxal phosphate binding, transaminase activity and role in biosynthetic process, cellular amino acid metabolic process											AFUA_6g02490		N/A
Afu2g17530	153.953	1.4741	0.24985	5.89994	3.64e-09	1.07e-08	abr2	Laccase involved in conidial pigment biosynthesis											AFUA_2g17530		abr2
Afu1g07350	30093	1.46746	0.131968	11.1198	1.01e-28	9.61e-28	yme2	Ortholog(s) have role in mitochondrial genome maintenance and integral component of mitochondrial inner membrane localization											AFUA_1g07350		yme2
Afu1g07650	6648.05	1.46486	0.100556	14.5676	4.51e-48	9.91e-47	N/A	Ortholog(s) have indole-3-acetaldehyde reductase (NADH) activity, indole-3-acetaldehyde reductase (NADPH) activity, oxidoreductase activity, acting on NAD(P)H, NAD(P) as acceptor activity and cytosol, nucleus localization											AFUA_1g07650		N/A
Afu2g11170	41959.6	1.4647	0.0939666	15.5875	8.86e-55	2.46e-53	N/A	Has domain(s) with predicted nucleoside-triphosphatase activity, nucleotide binding activity											AFUA_2g11170		N/A
Afu7g00580	363.381	1.46362	0.285763	5.12179	3.03e-07	7.59e-07	N/A	Putative adhesin; expression induced in biofilm											AFUA_7g00580		N/A
Afu6g11750	305.599	1.46332	0.310061	4.71947	2.36e-06	5.5e-06	N/A	Has domain(s) with predicted DNA binding, RNA polymerase II transcription factor activity, sequence-specific DNA binding, zinc ion binding activity and role in regulation of transcription, DNA-templated, transcription, DNA-templated											AFUA_6g11750		N/A
Afu2g00830	642.975	1.4626	0.111349	13.1354	2.07e-39	3.21e-38	N/A	Has domain(s) with predicted oxidoreductase activity and role in metabolic process											AFUA_2g00830		N/A
Afu1g16610	13642.6	1.46199	0.10208	14.3219	1.6e-46	3.33e-45	swc5	Ortholog(s) have role in histone exchange and Swr1 complex, cytosol localization											AFUA_1g16610		swc5
Afu4g01060	1471.91	1.46132	0.0878346	16.6372	3.75e-62	1.32e-60	N/A	Ortholog of <i>A. nidulans FGSC A4</i> : AN6727, AN5371, AN0386, <i>A. fumigatus Af293</i> : Afu1g01610, Afu6g03180, Afu7g05880 and <i>A. niger CBS 513.88</i> : An04g08650, An07g02000											AFUA_4g01060		N/A
Afu2g00790	4393.13	1.45941	0.217772	6.70153	2.06e-11	7.1e-11	N/A	Ortholog(s) have extracellular region localization											AFUA_2g00790		N/A
Afu2g16430	4143.79	1.45908	0.133441	10.9343	7.9e-28	7.22e-27	N/A	Ortholog of <i>Aspergillus fumigatus A1163</i> : AFUB_032100 and <i>Aspergillus terreus NIH2624</i> : ATET_02294											AFUA_2g16430		N/A
Afu1g17360	3042.29	1.45449	0.338857	4.29235	1.77e-05	3.78e-05	atfC	Putative bZip-type transcription factor with similarity to atfA											AFUA_1g17360		atfC
Afu5g07850	5672.45	1.45442	0.101681	14.3038	2.07e-46	4.29e-45	N/A	Ortholog of <i>A. nidulans FGSC A4</i> : AN7746/dcp1, <i>A. niger CBS 513.88</i> : An03g03850, <i>A. oryzae RIB40</i> : AO090701000693, <i>Aspergillus wentii</i> : Aspwe1_0096890 and <i>Aspergillus sydowii</i> : Aspsy1_1044631											AFUA_5g07850		N/A
Afu5g08120	84948.8	1.45328	0.0969997	14.9824	9.58e-51	2.35e-49	argJ	Arginine biosynthesis bifunctional protein; SrbA-regulated during hypoxiano human homolog											AFUA_5g08120		argJ
Afu3g12960	2337.15	1.45082	0.0837055	17.3325	2.68e-67	1.12e-65	hasH	Putative cytochrome P450; absolutely required for hexadehydroastechrome biosynthesis; orthologous member of the "has" secondary metabolite biosynthetic gene cluster of strain A1163											AFUA_3g12960		hasH
Afu8g01460	14.8904	1.44945	0.638258	2.27095	0.0231499	0.0342994	N/A	Ortholog of <i>Aspergillus fumigatus A1163</i> : AFUB_085150											AFUA_8g01460		N/A
Afu4g14840	33.5509	1.44928	0.479086	3.02509	0.00248559	0.00420926	helD2	Putative transferase family protein with a predicted role in helvonic acid biosynthesis											AFUA_4g14840		helD2
Afu3g13610	72.23	1.44785	0.311647	4.64582	3.39e-06	7.76e-06	N/A	Ortholog(s) have intracellular localization											AFUA_3g13610		N/A
Afu2g13200	7308.2	1.44649	0.0753705	19.1917	4.34e-82	2.78e-80	N/A	Has domain(s) with predicted hydrolase activity, zinc ion binding activity											AFUA_2g13200		N/A
Afu8g02440	21266.6	1.44619	0.312996	4.62048	3.83e-06	8.74e-06	erg25	Putative c-4 methyl sterol oxidase with a predicted role in ergosterol biosynthesis; repressed by exposure to artemisinin; SrbA-regulated during hypoxia											AFUA_8g02440		erg25
Afu6g04030	4262.28	1.44414	0.122259	11.8121	3.38e-32	3.8e-31	N/A	Ortholog(s) have role in hyphal growth											AFUA_6g04030		N/A
Afu1g11910	10109.6	1.44352	0.106864	13.508	1.4e-41	2.38e-40	N/A	Histidine-rich protein of unknown function; calcium induced											AFUA_1g11910		N/A
Afu8g04570	33672.8	1.44335	0.0671896	21.4817	2.31e-102	2.2e-100	N/A	Ortholog(s) have nucleus localization											AFUA_8g04570		N/A
Afu6g00280	3991.42	1.44306	0.187509	7.69595	1.4e-14	5.99e-14	N/A	Ortholog of <i>A. nidulans FGSC A4</i> : AN5317, <i>A. oryzae RIB40</i> : AO090003000248, AO090010000078, <i>Neosartorya fischeri NRRL 181</i> : NFIA_047440 and <i>Aspergillus versicolor</i> : Aspve1_0031634											AFUA_6g00280		N/A
Afu2g04060	3190.05	1.44226	0.0930629	15.4977	3.6e-54	9.68e-53	N/A	Putative NADH:flavin oxidoreductase											AFUA_2g04060		N/A
Afu3g03500	287.667	1.44154	0.173063	8.32956	8.11e-17	4.03e-16	mdr3	Putative multidrug resistance protein; transcript upregulated in response to amphotericin B											AFUA_3g03500		mdr3
Afu5g01260	281.126	1.43798	0.247522	5.8095	6.27e-09	1.81e-08	N/A	Ortholog of <i>A. oryzae RIB40</i> : AO090138000080, <i>Aspergillus flavus NRRL 3357</i> : AFL2T_08758, <i>Neosartorya fischeri NRRL 181</i> : NFIA_040860 and <i>Aspergillus fumigatus A1163</i> : AFUB_049760											AFUA_5g01260		N/A
Afu2g08740	13648.2	1.43781	0.0669857	21.4645	3.34e-102	3.15e-100	N/A	Ortholog(s) have endoplasmic reticulum membrane localization											AFUA_2g08740		N/A
Afu2g10820	34594.9	1.43715	0.0966402	14.8711	5.08e-50	1.21e-48	N/A	Ortholog(s) have ATP-dependent 3'-5' DNA helicase activity, bubble DNA binding activity											AFUA_2g10820		N/A
Afu2g03820	7447.3	1.43642	0.105063	13.6719	1.49e-42	2.63e-41	N/A	Ortholog(s) have oxaloacetase activity and role in oxalate metabolic process, oxaloacetate metabolic process											AFUA_2g03820		N/A
Afu2g06310	80403.2	1.43541	0.111106	12.9193	3.5e-38	5.18e-37	dbp3	Ortholog(s) have ATP-dependent RNA helicase activity and role in endonucleolytic cleavage in ITS1 upstream of 5.8S rRNA from tricistronic rRNA transcript (SSU-rRNA, 5.8S rRNA, LSU-rRNA)											AFUA_2g06310		dbp3
Afu8g00530	121.514	1.43517	0.43493	3.29978	0.000967606	0.00172604	psoB	Putative alpha/beta hydrolase; member of the pseurotin A gene cluster; hypoxia induced protein											AFUA_8g00530		psoB
Afu5g01242	924.804	1.43365	0.17201	8.33469	7.77e-17	3.87e-16	N/A	Ortholog of <i>Aspergillus fumigatus A1163</i> : AFUB_049720											AFUA_5g01242		N/A
Afu4g01285	504.165	1.43284	0.140348	10.2092	1.8e-24	1.37e-23	N/A	Protein of unknown function											AFUA_4g01285		N/A
Afu1g02860	1946.5	1.43279	0.10309	13.8984	6.48e-44	1.21e-42	N/A	Putative transcription factor; putative ortholog of Fusarium graminearum TRI6											AFUA_1g02860		N/A
Afu3g01250	424.326	1.43099	0.14108	10.1431	3.56e-24	2.66e-23	N/A	Has domain(s) with predicted oxidoreductase activity and role in metabolic process											AFUA_3g01250		N/A
Afu3g03670	257.362	1.43086	0.229066	6.24649	4.2e-10	1.32e-09	N/A	ABC multidrug transporter with a predicted role in iron metabolism; part of an iron-regulated gene cluster; biofilm growth regulated protein											AFUA_3g03670		N/A
Afu7g06820	66.3417	1.43061	0.366345	3.90508	9.42e-05	0.000187563	N/A	Has domain(s) with predicted role in cell adhesion											AFUA_7g06820		N/A
Afu1g04450	11462.1	1.42955	0.0887662	16.1047	2.36e-58	7.33e-57	sidL	GNAT-type acetyltransferase; siderophore biosynthetic machinery component; essential for biosynthesis of the siderophores ferricrocin and hydroxyferricrocin in iron-replete conditions; homolog to E. coli IucB; constitutive; contains intron											AFUA_1g04450		sidL
Afu4g09190	2317.73	1.42881	0.19308	7.40008	1.36e-13	5.45e-13	smt1	Putative S-adenosyl-methionine-sterol-C methyltransferase; transcript downregulated in response to voriconazole; SrbA-regulated during hypoxia											AFUA_4g09190		smt1
Afu5g13220	19973.1	1.42869	0.0952555	14.9985	7.51e-51	1.85e-49	N/A	Ortholog(s) have crossover junction endodeoxyribonuclease activity and role in DNA repair, DNA topological change, regulation of reciprocal meiotic recombination, resolution of meiotic recombination intermediates											AFUA_5g13220		N/A
Afu1g17070	38807.9	1.42835	0.0740032	19.3011	5.25e-83	3.48e-81	N/A	Ortholog(s) have fungal-type vacuole localization											AFUA_1g17070		N/A
Afu2g03490	28257.2	1.42691	0.0880109	16.2129	4.09e-59	1.3e-57	N/A	Putative calcium/calmodulin-dependent protein kinase; calcium induced; transcript induced by exposure to human airway epithelial cells											AFUA_2g03490		N/A
Afu3g11630	2965.57	1.42451	0.0809842	17.5899	2.94e-69	1.3e-67	N/A	Ortholog(s) have role in regulation of telomere maintenance via telomerase and nucleus localization											AFUA_3g11630		N/A
Afu1g03230	37.1508	1.42221	0.441072	3.22444	0.0012622	0.0022216	N/A	Has domain(s) with predicted ATP binding, ATPase activity											AFUA_1g03230		N/A
Afu3g00500	183.409	1.42166	0.434077	3.27513	0.00105613	0.00187508	N/A	Ortholog of <i>A. nidulans FGSC A4</i> : AN2488, <i>A. fumigatus Af293</i> : Afu4g03010, <i>A. niger CBS 513.88</i> : An14g03080, <i>A. oryzae RIB40</i> : AO090012000174 and <i>Aspergillus wentii</i> : Aspwe1_0176515, Aspwe1_0622364											AFUA_3g00500		N/A
Afu6g04970	52067.9	1.41979	0.110013	12.9057	4.18e-38	6.16e-37	N/A	Ortholog(s) have O-phospho-L-serine:2-oxoglutarate aminotransferase activity, role in L-serine biosynthetic process, purine nucleobase biosynthetic process and cytosol localization											AFUA_6g04970		N/A
Afu5g14140	4401.78	1.41784	0.104314	13.592	4.47e-42	7.72e-41	N/A	Has domain(s) with predicted DNA binding, RNA polymerase II transcription factor activity, sequence-specific DNA binding, zinc ion binding activity and role in regulation of transcription, DNA-templated, transcription, DNA-templated											AFUA_5g14140		N/A
Afu3g09980	11960.1	1.41381	0.0630361	22.4285	2.07e-111	2.33e-109	N/A	Ortholog of <i>A. nidulans FGSC A4</i> : AN4989, <i>A. niger CBS 513.88</i> : An16g03710, <i>Aspergillus sydowii</i> : Aspsy1_0042878 and <i>Aspergillus terreus NIH2624</i> : ATET_04521											AFUA_3g09980		N/A
Afu3g00280	3441.92	1.4119	0.145402	9.71031	2.73e-22	1.84e-21	N/A	Ortholog(s) have extracellular region localization											AFUA_3g00280		N/A
Afu2g14960	21258.5	1.41162	0.114054	12.3768	3.49e-35	4.52e-34	N/A	Ortholog(s) have RNA polymerase II activating transcription factor binding, glutathione disulfide oxidoreductase activity											AFUA_2g14960		N/A
Afu4g14690	472.62	1.41025	0.125409	11.2452	2.44e-29	2.41e-28	N/A	Ortholog of <i>Aspergillus fumigatus A1163</i> : AFUB_071930											AFUA_4g14690		N/A
Afu3g00130	32.6757	1.40803	0.428939	3.2826	0.00102855	0.00182811	N/A	Ortholog of <i>Neosartorya fischeri NRRL 181</i> : NFIA_000660 and <i>Aspergillus fumigatus A1163</i> : AFUB_048310											AFUA_3g00130		N/A
Afu8g00230	83.8955	1.40726	0.408842	3.44207	0.00057729	0.00105716	ftmF	Non-heme Fe(II) and alpha-ketoglutarate-dependent dioxygenase; phytanoyl-CoA dioxygenase family protein; catalyses the conversion of fumitremorgin B to verruculogen											AFUA_8g00230		ftmF
Afu8g04920	10592.4	1.40438	0.165283	8.49685	1.95e-17	1e-16	N/A	LEA domain protein; transcript induced by exposure to human airway epithelial cells											AFUA_8g04920		N/A
Afu6g12650	42279.7	1.40351	0.105997	13.241	5.09e-40	8.11e-39	N/A	Ortholog of <i>A. nidulans FGSC A4</i> : AN10454, <i>A. niger CBS 513.88</i> : An06g01860, <i>A. oryzae RIB40</i> : AO090003000382, <i>Neosartorya fischeri NRRL 181</i> : NFIA_058610 and <i>Aspergillus wentii</i> : Aspwe1_0033674											AFUA_6g12650		N/A
Afu5g00710	234.938	1.40283	0.161603	8.68077	3.93e-18	2.1e-17	N/A	Putative gamma-aminobutyric acid (GABA) permease											AFUA_5g00710		N/A
Afu1g01970	20764.8	1.4026	0.0816652	17.175	4.09e-66	1.68e-64	velB	Velvet family protein; role in negative regulation of conidium formation and conidial germination; trehalose biosynthesis; resistence to UV and H2O2 stress; transcript high in conidia, during late phase of conidiation and in mature conidia											AFUA_1g01970		velB
Afu2g17900	143.109	1.40189	0.217075	6.45811	1.06e-10	3.47e-10	N/A	Ortholog of <i>A. oryzae RIB40</i> : AO090003000473, <i>Neosartorya fischeri NRRL 181</i> : NFIA_003780, NFIA_093330, <i>Aspergillus niger ATCC 1015</i> : 194898-mRNA and <i>Aspergillus tubingensis</i> : Asptu1_0189799											AFUA_2g17900		N/A
Afu2g04050	6438.52	1.4008	0.0836604	16.7439	6.28e-63	2.29e-61	N/A	Ortholog of <i>A. nidulans FGSC A4</i> : AN5229, <i>A. niger CBS 513.88</i> : An07g08750, <i>A. oryzae RIB40</i> : AO090005001534, <i>Aspergillus wentii</i> : Aspwe1_0515975 and <i>Aspergillus sydowii</i> : Aspsy1_0134382											AFUA_2g04050		N/A
Afu3g03280	61521.8	1.40055	0.0838094	16.7111	1.09e-62	3.95e-61	N/A	Putative FAD binding monooxygenase; calcium downregulated											AFUA_3g03280		N/A
Afu4g01310	236.504	1.3969	0.15731	8.87995	6.69e-19	3.73e-18	N/A	Ortholog of <i>Neosartorya fischeri NRRL 181</i> : NFIA_043970, <i>Aspergillus acidus</i> : Aspfo1_0699001, <i>Aspergillus versicolor</i> : Aspve1_0087732 and <i>Aspergillus fumigatus A1163</i> : AFUB_101800											AFUA_4g01310		N/A
Afu2g09700	9009.88	1.39532	0.0848265	16.4491	8.52e-61	2.91e-59	N/A	Ortholog(s) have superoxide dismutase copper chaperone activity, role in cellular copper ion homeostasis, cellular response to metal ion, intracellular copper ion transport and cytosol, mitochondrial inner membrane, nucleus localization											AFUA_2g09700		N/A
Afu2g17210	5632.59	1.39531	0.182116	7.66162	1.84e-14	7.75e-14	N/A	Ortholog of <i>Aspergillus fumigatus A1163</i> : AFUB_032860											AFUA_2g17210		N/A
Afu7g04920	74.0795	1.39308	0.270636	5.14741	2.64e-07	6.66e-07	N/A	Protein of unknown function											AFUA_7g04920		N/A
Afu1g15500	26340.2	1.39173	0.103514	13.4449	3.3e-41	5.44e-40	N/A	Ortholog(s) have ribosome binding activity, role in cytoplasmic translation and extrinsic component of membrane, mitochondrial inner membrane localization											AFUA_1g15500		N/A
Afu7g06380	314.906	1.3914	0.2297	6.05745	1.38e-09	4.2e-09	N/A	Putative maltase											AFUA_7g06380		N/A
Afu3g03600	5336.98	1.3911	0.0996317	13.9624	2.64e-44	5.05e-43	N/A	Has domain(s) with predicted hydrolase activity and role in metabolic process											AFUA_3g03600		N/A
Afu6g12800	3850.2	1.39103	0.122981	11.311	1.16e-29	1.16e-28	N/A	Ortholog(s) have uroporphyrinogen-III synthase activity, role in heme biosynthetic process and cytosol, nucleus localization											AFUA_6g12800		N/A
Afu1g06950	19143	1.38932	0.111899	12.4158	2.14e-35	2.81e-34	N/A	Ortholog(s) have cytoplasm localization											AFUA_1g06950		N/A
Afu5g00970	211.351	1.38895	0.231741	5.99353	2.05e-09	6.17e-09	N/A	Protein of unknown function											AFUA_5g00970		N/A
Afu6g03420	665.637	1.38621	0.535879	2.5868	0.0096873	0.0151844	cc9	Putative trehalase phosphorylase with a predicted role in the glucose-1-phosphate pathway; stuA-dependent up-regulation in developmentally competent hyphae											AFUA_6g03420		cc9
Afu6g04730	17201.6	1.38276	0.12736	10.8571	1.85e-27	1.64e-26	ade1	Ortholog(s) have phosphoribosylamine-glycine ligase activity, phosphoribosylformylglycinamidine cyclo-ligase activity											AFUA_6g04730		ade1
Afu1g14410	54993.1	1.38269	0.145884	9.478	2.59e-21	1.66e-20	rpl17	60S ribosomal protein L17											AFUA_1g14410		rpl17
Afu2g10500	78554.4	1.38149	0.132743	10.4072	2.3e-25	1.83e-24	N/A	40S ribosomal protein Rps16											AFUA_2g10500		N/A
Afu3g00250	1399.38	1.37996	0.160117	8.61844	6.79e-18	3.58e-17	N/A	Has domain(s) with predicted FAD binding, oxidoreductase activity and role in metabolic process											AFUA_3g00250		N/A
Afu6g09620	35.4978	1.37984	0.554972	2.48632	0.0129072	0.0198751	N/A	Has domain(s) with predicted transferase activity, transferring acyl groups other than amino-acyl groups activity											AFUA_6g09620		N/A
Afu5g08270	12135.1	1.37959	0.105296	13.102	3.2e-39	4.94e-38	N/A	Putative HAD superfamily hydrolase; hypoxia repressed protein											AFUA_5g08270		N/A
Afu3g03380	87.9571	1.37911	0.32966	4.18342	2.87e-05	6.04e-05	N/A	Has domain(s) with predicted acetyltransferase activity											AFUA_3g03380		N/A
Afu6g08360	457168	1.37584	0.126693	10.8597	1.79e-27	1.6e-26	thiA	Thiazole biosynthesis enzyme; hypoxia induced protein; induced by gliotoxin exposure											AFUA_6g08360		thiA
Afu2g05290	971.561	1.37127	0.122815	11.1653	6.03e-29	5.82e-28	N/A	Ortholog of <i>A. nidulans FGSC A4</i> : AN3976, <i>A. niger CBS 513.88</i> : An02g11140, <i>Neosartorya fischeri NRRL 181</i> : NFIA_082050, <i>Aspergillus wentii</i> : Aspwe1_0592927 and <i>Aspergillus versicolor</i> : Aspve1_0080485											AFUA_2g05290		N/A
Afu3g02260	95.5923	1.36898	0.333584	4.10385	4.06e-05	8.39e-05	N/A	Ortholog of <i>Aspergillus glaucus</i> : Aspgl1_0070357, <i>Neosartorya fischeri NRRL 181</i> : NFIA_003420, <i>Aspergillus wentii</i> : Aspwe1_0029607, Aspwe1_0051831 and <i>Aspergillus fumigatus A1163</i> : AFUB_046070											AFUA_3g02260		N/A
Afu6g09600	91.678	1.36885	0.267205	5.12284	3.01e-07	7.56e-07	N/A	Has domain(s) with predicted hydrolase activity and role in metabolic process											AFUA_6g09600		N/A
Afu5g01065	3576.04	1.3675	0.120491	11.3494	7.47e-30	7.53e-29	N/A	Has domain(s) with predicted DNA binding, RNA polymerase II transcription factor activity, sequence-specific DNA binding, zinc ion binding activity and role in regulation of transcription, DNA-templated, transcription, DNA-templated											AFUA_5g01065		N/A
Afu4g00940	4334.85	1.36744	0.139264	9.81906	9.32e-23	6.43e-22	N/A	Ortholog(s) have extracellular region localization											AFUA_4g00940		N/A
Afu3g10320	45497.5	1.36333	0.096366	14.1474	1.94e-45	3.87e-44	N/A	Has domain(s) with predicted zinc ion binding activity											AFUA_3g10320		N/A
Afu5g02620	1817.35	1.36315	0.173502	7.85668	3.94e-15	1.74e-14	xanG	Ortholog(s) have oxidoreductase activity, oxygen binding activity and role in ascospore wall assembly, chlamydospore formation											AFUA_5g02620		xanG
Afu4g06340	7829.14	1.35922	0.105663	12.8638	7.2e-38	1.06e-36	get1	Ortholog(s) have endoplasmic reticulum localization											AFUA_4g06340		get1
Afu2g12410	43899	1.35828	0.130189	10.4332	1.75e-25	1.4e-24	N/A	Ortholog(s) have cytoplasm localization											AFUA_2g12410		N/A
Afu5g08640	17751.7	1.3569	0.146374	9.27007	1.86e-20	1.14e-19	N/A	Ortholog of <i>A. nidulans FGSC A4</i> : AN10581, <i>A. niger CBS 513.88</i> : An07g04900, <i>Neosartorya fischeri NRRL 181</i> : NFIA_078640 and <i>Aspergillus versicolor</i> : Aspve1_0042746											AFUA_5g08640		N/A
Afu2g13970	14211	1.35255	0.101558	13.318	1.82e-40	2.96e-39	N/A	Ortholog of <i>A. nidulans FGSC A4</i> : AN11858, <i>A. oryzae RIB40</i> : AO090026000164, <i>Neosartorya fischeri NRRL 181</i> : NFIA_089160, <i>Aspergillus wentii</i> : Aspwe1_0119587 and <i>Aspergillus clavatus NRRL 1</i> : ACLA_073640											AFUA_2g13970		N/A
Afu1g10220	22726.7	1.35154	0.104584	12.923	3.34e-38	4.96e-37	N/A	Ortholog of <i>A. nidulans FGSC A4</i> : AN1250, <i>A. niger CBS 513.88</i> : An08g02090, <i>Neosartorya fischeri NRRL 181</i> : NFIA_015430 and <i>Aspergillus versicolor</i> : Aspve1_0119420											AFUA_1g10220		N/A
Afu8g06090	758.063	1.34993	0.603079	2.2384	0.0251952	0.0371219	N/A	Ortholog of <i>A. nidulans FGSC A4</i> : AN8726, <i>A. fumigatus Af293</i> : Afu7g00440, Afu8g06580 and <i>A. niger CBS 513.88</i> : An02g08340, An02g09540, An03g00430											AFUA_8g06090		N/A
Afu3g02160	75.2719	1.34975	0.594778	2.26934	0.0232475	0.0344388	N/A	Has domain(s) with predicted DNA binding, RNA polymerase II transcription factor activity, sequence-specific DNA binding, zinc ion binding activity and role in regulation of transcription, DNA-templated, transcription, DNA-templated											AFUA_3g02160		N/A
Afu4g03770	17020.1	1.34499	0.0973142	13.8211	1.9e-43	3.45e-42	N/A	Ortholog(s) have cytosol, extracellular region localization											AFUA_4g03770		N/A
Afu8g05910	84.8703	1.34414	0.356899	3.76618	0.000165765	0.000322429	plyE	Ortholog(s) have pectate lyase activity and role in pectin catabolic process											AFUA_8g05910		plyE
Afu5g00550	15.607	1.34332	0.564598	2.37924	0.0173482	0.0262271	N/A	Has domain(s) with predicted catalytic activity, hydrolase activity, hydrolyzing O-glycosyl compounds activity and role in carbohydrate metabolic process											AFUA_5g00550		N/A
Afu3g05600	70953	1.34309	0.154771	8.67796	4.03e-18	2.15e-17	N/A	60S ribosomal protein L27a											AFUA_3g05600		N/A
Afu2g12420	15036.8	1.34243	0.18726	7.16882	7.56e-13	2.89e-12	N/A	Ortholog of <i>A. nidulans FGSC A4</i> : AN6285, <i>A. niger CBS 513.88</i> : An02g04555, <i>Aspergillus wentii</i> : Aspwe1_0661381 and <i>Aspergillus sydowii</i> : Aspsy1_0089680											AFUA_2g12420		N/A
Afu1g03215	30.6168	1.33801	0.526416	2.54173	0.0110306	0.0171391	N/A	#N/A											AFUA_1g03215		N/A
Afu2g11970	12498.7	1.33729	0.10672	12.5309	5.06e-36	6.83e-35	N/A	Ortholog(s) have calcium-dependent phospholipase A2 activity, role in phospholipid metabolic process and mitochondrial intermembrane space localization											AFUA_2g11970		N/A
Afu6g10470	18278.4	1.33625	0.0711438	18.7823	1.05e-78	6.11e-77	zpr1	Putative zinc finger protein; transcript highly induced during conidial germination											AFUA_6g10470		zpr1
Afu3g14580	342.711	1.3359	0.19408	6.88323	5.85e-12	2.1e-11	N/A	Has domain(s) with predicted hydrolase activity and role in dUTP metabolic process											AFUA_3g14580		N/A
Afu2g07970	130132	1.33574	0.138141	9.6694	4.07e-22	2.71e-21	N/A	60S ribosomal protein L19											AFUA_2g07970		N/A
Afu1g17130	529.734	1.33227	0.157905	8.43716	3.25e-17	1.65e-16	N/A	Ortholog of <i>Neosartorya fischeri NRRL 181</i> : NFIA_008240, <i>Aspergillus wentii</i> : Aspwe1_0039804, <i>Aspergillus versicolor</i> : Aspve1_0079969 and <i>Aspergillus clavatus NRRL 1</i> : ACLA_018380, ACLA_052840											AFUA_1g17130		N/A
Afu7g06680	940933	1.33111	0.15912	8.36549	5.99e-17	2.99e-16	aaaA	AAA-family ATPase											AFUA_7g06680		aaaA
Afu7g01200	144.859	1.33034	0.245376	5.42163	5.91e-08	1.59e-07	N/A	Putative aspergillopepsin; predicted signal sequence for secretion											AFUA_7g01200		N/A
Afu4g07820	6682.63	1.32986	0.0788118	16.8739	7e-64	2.69e-62	N/A	Ortholog(s) have mitochondrion localization											AFUA_4g07820		N/A
Afu5g06140	15517.1	1.32846	0.0938925	14.1487	1.9e-45	3.81e-44	N/A	Ortholog(s) have histone acetyltransferase activity, role in regulation of transcription from RNA polymerase II promoter, tRNA wobble uridine modification and Elongator holoenzyme complex, cytosol, nucleus localization											AFUA_5g06140		N/A
Afu5g07980	17188.4	1.32726	0.124352	10.6734	1.36e-26	1.15e-25	N/A	Protein of unknown function; predicted gene pair with AFUA_5G14920											AFUA_5g07980		N/A
Afu5g07060	13619.3	1.32689	0.0768941	17.2561	1.01e-66	4.18e-65	N/A	Ortholog of <i>A. nidulans FGSC A4</i> : AN2214, <i>A. niger CBS 513.88</i> : An17g00280, <i>A. oryzae RIB40</i> : AO090701000278, <i>Neosartorya fischeri NRRL 181</i> : NFIA_080200 and <i>Aspergillus versicolor</i> : Aspve1_0080700											AFUA_5g07060		N/A
Afu3g15080	36426.1	1.3264	0.151427	8.75938	1.96e-18	1.07e-17	N/A	Ortholog of <i>Neosartorya fischeri NRRL 181</i> : NFIA_062000, <i>Aspergillus wentii</i> : Aspwe1_0110735, <i>Aspergillus fumigatus A1163</i> : AFUB_034130 and <i>Aspergillus clavatus NRRL 1</i> : ACLA_042370											AFUA_3g15080		N/A
Afu7g00300	99.2881	1.32627	0.31139	4.25919	2.05e-05	4.36e-05	N/A	Ortholog of <i>Neosartorya fischeri NRRL 181</i> : NFIA_112850											AFUA_7g00300		N/A
Afu5g12960	1556.51	1.32531	0.156637	8.46102	2.65e-17	1.35e-16	atfB	Putative bZip-type transcription factor with similarity to atfA											AFUA_5g12960		atfB
Afu1g04560	24439.6	1.32407	0.0546088	24.2465	7.2e-130	1.12e-127	N/A	Ortholog(s) have urease activity, role in urea catabolic process and cytosol localization											AFUA_1g04560		N/A
Afu2g04230	10446.2	1.32339	0.148267	8.92569	4.43e-19	2.5e-18	fahA	Putative fumarylacetoacetate hydrolase:induced by L-tyrosine; immunoreactive protein; repressed by gliotoxin exposure											AFUA_2g04230		fahA
Afu3g11330	33027.9	1.32336	0.123379	10.726	7.68e-27	6.61e-26	atfA	bZIP-type transcription factor; <I>A. nidulans</I> ortholog atfA has role in response to oxidative stress, response to heat											AFUA_3g11330		atfA
Afu7g02500	2216.36	1.32324	0.123182	10.7421	6.45e-27	5.58e-26	N/A	Ortholog of <i>A. nidulans FGSC A4</i> : AN9069, <i>A. niger CBS 513.88</i> : An12g00100, <i>A. oryzae RIB40</i> : AO090038000626, <i>Aspergillus wentii</i> : Aspwe1_0136265 and <i>Aspergillus sydowii</i> : Aspsy1_0061378											AFUA_7g02500		N/A
Afu6g14180	4706.29	1.32205	0.0684508	19.3138	4.11e-83	2.74e-81	N/A	Ortholog(s) have beta-1,4-mannosyltransferase activity, role in establishment or maintenance of cell polarity, oligosaccharide-lipid intermediate biosynthetic process, protein N-linked glycosylation and endoplasmic reticulum localization											AFUA_6g14180		N/A
Afu1g09700	58710.8	1.32197	0.119774	11.0372	2.53e-28	2.35e-27	N/A	Ortholog(s) have cytosol, nucleus localization											AFUA_1g09700		N/A
Afu6g09590	2279.1	1.32101	0.135275	9.76538	1.59e-22	1.08e-21	N/A	Ortholog(s) have Golgi apparatus, endoplasmic reticulum localization											AFUA_6g09590		N/A
Afu6g12990	70559.7	1.32051	0.126561	10.4338	1.74e-25	1.39e-24	N/A	Putative cytosolic large ribosomal subunit protein L7A											AFUA_6g12990		N/A
Afu4g09020	28403.8	1.31876	0.114661	11.5014	1.3e-30	1.36e-29	prp28	Ortholog(s) have nucleus localization											AFUA_4g09020		prp28
Afu5g01570	2132.8	1.31837	0.174901	7.5378	4.78e-14	1.96e-13	N/A	Ortholog of <i>A. oryzae RIB40</i> : AO090011000267, <i>Aspergillus glaucus</i> : Aspgl1_0129601, <i>Aspergillus flavus NRRL 3357</i> : AFL2T_05058 and <i>Neosartorya fischeri NRRL 181</i> : NFIA_040510											AFUA_5g01570		N/A
Afu4g00760	404.541	1.31668	0.601831	2.18779	0.0286852	0.0418237	N/A	Ortholog of <i>A. nidulans FGSC A4</i> : AN6409, <i>A. oryzae RIB40</i> : AO090020000610, <i>Aspergillus flavus NRRL 3357</i> : AFL2T_10736 and <i>Neosartorya fischeri NRRL 181</i> : NFIA_044890											AFUA_4g00760		N/A
Afu6g08930	11774	1.31616	0.115834	11.3625	6.43e-30	6.49e-29	N/A	Ortholog(s) have endoplasmic reticulum, mitochondrial outer membrane localization											AFUA_6g08930		N/A
Afu2g04440	45160	1.31355	0.0947529	13.8629	1.06e-43	1.96e-42	N/A	Ortholog(s) have cytosol localization											AFUA_2g04440		N/A
Afu3g03000	122.361	1.31216	0.275585	4.76137	1.92e-06	4.51e-06	N/A	Ortholog(s) have cytoplasm, nucleus localization											AFUA_3g03000		N/A
Afu1g13090	44752.8	1.31159	0.0785792	16.6913	1.52e-62	5.44e-61	N/A	Ortholog(s) have anthranilate synthase activity, glyceraldehyde-3-phosphate dehydrogenase (NAD+) (phosphorylating) activity and indole-3-glycerol-phosphate lyase activity, <a href="#GOsection">more</a>											AFUA_1g13090		N/A
Afu2g02210	12193.8	1.31121	0.0732742	17.8946	1.3e-71	6.21e-70	N/A	Ortholog of <i>A. nidulans FGSC A4</i> : AN4600, <i>A. niger CBS 513.88</i> : An07g06630, <i>Aspergillus wentii</i> : Aspwe1_0104597, <i>Aspergillus sydowii</i> : Aspsy1_0180963 and <i>Aspergillus terreus NIH2624</i> : ATET_05692											AFUA_2g02210		N/A
Afu1g16990	9410.35	1.31033	0.0766588	17.0931	1.67e-65	6.77e-64	N/A	Ortholog(s) have nucleus localization											AFUA_1g16990		N/A
Afu8g06510	172.587	1.31032	0.280286	4.67493	2.94e-06	6.78e-06	N/A	Ortholog of <i>A. oryzae RIB40</i> : AO090103000096, <i>Aspergillus flavus NRRL 3357</i> : AFL2T_12273, <i>Aspergillus niger ATCC 1015</i> : 127757-mRNA and <i>Aspergillus terreus NIH2624</i> : ATET_04327											AFUA_8g06510		N/A
Afu4g01280	682.261	1.30955	0.287723	4.55143	5.33e-06	1.2e-05	N/A	Ortholog of <i>A. nidulans FGSC A4</i> : AN10390, AN3286, <i>A. fumigatus Af293</i> : Afu5g00830, <i>A. niger CBS 513.88</i> : An12g00980, An11g04090, An06g00150 and <i>A. oryzae RIB40</i> : AO090138000050, AO090010000179											AFUA_4g01280		N/A
Afu3g12920	1515.3	1.30878	0.121628	10.7605	5.29e-27	4.6e-26	nrps5	Nonribosomal peptide synthase (NRPS); hexadehydroastechrome biosynthesis; orthologous member of the "has" secondary metabolite biosynthetic gene cluster of strain A1163; crosstalk with fumitremorgin pathway when the has pathway is disrupted											AFUA_3g12920		nrps5
Afu1g04530	43091.4	1.30862	0.163286	8.01431	1.11e-15	5.07e-15	N/A	Ribosomal L18ae protein family											AFUA_1g04530		N/A
Afu1g04320	78154.7	1.30804	0.128479	10.1809	2.41e-24	1.82e-23	N/A	Ribosomal protein S8											AFUA_1g04320		N/A
Afu4g08810	6626.5	1.30799	0.070881	18.4534	4.9e-76	2.68e-74	N/A	Ortholog(s) have cytosol, nucleus, ribosome localization											AFUA_4g08810		N/A
Afu2g14090	30764.7	1.3057	0.0563275	23.1804	7.17e-119	9.37e-117	N/A	Ortholog(s) have cytosol localization											AFUA_2g14090		N/A
Afu1g02580	8605.91	1.30451	0.123716	10.5444	5.39e-26	4.44e-25	erdH	Putative lipase; induced by exposure to artemisinin											AFUA_1g02580		erdH
Afu5g01500	2803.42	1.30296	0.116365	11.1972	4.21e-29	4.09e-28	N/A	Homocysteine S-methyltransferase activity, role in L-methionine biosynthetic process from S-adenosylmethionine; SrbA-regulated during hypoxia											AFUA_5g01500		N/A
Afu2g16440	504.048	1.30042	0.167458	7.76565	8.12e-15	3.51e-14	N/A	Ortholog of <i>Aspergillus fumigatus A1163</i> : AFUB_032110											AFUA_2g16440		N/A
Afu4g01300	132.596	1.30037	0.251314	5.17428	2.29e-07	5.8e-07	N/A	Has domain(s) with predicted ATP binding, phosphotransferase activity, alcohol group as acceptor activity and role in amino sugar metabolic process, peptidoglycan turnover											AFUA_4g01300		N/A
Afu2g01990	5681.55	1.29942	0.128	10.1517	3.26e-24	2.44e-23	N/A	Ortholog(s) have nucleolus localization											AFUA_2g01990		N/A
Afu5g03020	83900.3	1.29942	0.120076	10.8216	2.72e-27	2.4e-26	N/A	60S ribosomal protein L4											AFUA_5g03020		N/A
Afu3g06760	47777.5	1.29896	0.139375	9.31994	1.16e-20	7.2e-20	N/A	Ribosomal protein L37											AFUA_3g06760		N/A
Afu1g04710	13314	1.29887	0.0937465	13.8551	1.18e-43	2.16e-42	N/A	Ortholog(s) have role in regulation of cell shape, regulation of translational fidelity, tRNA wobble position uridine thiolation and cytosolic tRNA wobble base thiouridylase complex localization											AFUA_1g04710		N/A
Afu8g00550	294.88	1.29875	0.341067	3.80789	0.000140158	0.000274514	psoC	Putative methyl transferase; member of the pseurotin A gene cluster; conidia-enriched protein; hypoxia induced protein											AFUA_8g00550		psoC
Afu3g10780	9521.79	1.29827	0.0984164	13.1916	9.8e-40	1.53e-38	N/A	Ortholog of <i>A. nidulans FGSC A4</i> : AN4911, <i>A. niger CBS 513.88</i> : An02g06450, <i>Neosartorya fischeri NRRL 181</i> : NFIA_066470, <i>Aspergillus wentii</i> : Aspwe1_0362213 and <i>Aspergillus versicolor</i> : Aspve1_0127307											AFUA_3g10780		N/A
Afu7g01460	106171	1.2963	0.146293	8.86096	7.93e-19	4.41e-18	N/A	Ribosomal protein S5											AFUA_7g01460		N/A
Afu2g10310	21535	1.29622	0.0814927	15.906	5.76e-57	1.72e-55	N/A	Ortholog of <i>A. nidulans FGSC A4</i> : AN5980, <i>A. niger CBS 513.88</i> : An16g04680, <i>A. oryzae RIB40</i> : AO090011000607, <i>Aspergillus wentii</i> : Aspwe1_0116525 and <i>Aspergillus sydowii</i> : Aspsy1_0045000											AFUA_2g10310		N/A
Afu3g12930	1927.24	1.29564	0.111995	11.5688	5.93e-31	6.32e-30	hasE	7-dimethylallyl tryptophan synthase; hexadehydroastechrome biosynthesis; catalyses the prenylation of L-tryptophan of the indole ring; orthologous member of the "has" secondary metabolite biosynthetic gene cluster of strain A1163											AFUA_3g12930		hasE
Afu3g00790	537.105	1.29505	0.150873	8.58368	9.19e-18	4.82e-17	N/A	Has domain(s) with predicted methylaspartate ammonia-lyase activity											AFUA_3g00790		N/A
Afu1g15300	7883.39	1.29392	0.106657	12.1316	7.18e-34	8.79e-33	N/A	Ortholog of <i>A. nidulans FGSC A4</i> : AN0856, <i>A. niger CBS 513.88</i> : An01g13290, <i>A. oryzae RIB40</i> : AO090005001212, <i>Aspergillus wentii</i> : Aspwe1_0171741 and <i>Aspergillus sydowii</i> : Aspsy1_0083924											AFUA_1g15300		N/A
Afu4g01040	1169.98	1.29373	0.176841	7.31578	2.56e-13	1.01e-12	N/A	Has domain(s) with predicted oxidoreductase activity and role in metabolic process											AFUA_4g01040		N/A
Afu1g03090	24006.6	1.29186	0.157594	8.19743	2.46e-16	1.18e-15	N/A	Putative mitochondrial integral membrane protein											AFUA_1g03090		N/A
Afu2g08830	24499.4	1.29088	0.104224	12.3857	3.12e-35	4.06e-34	N/A	Ortholog(s) have high-affinity nickel cation transmembrane transporter activity, role in nickel cation import across plasma membrane, regulation of urea catabolic process and endoplasmic reticulum, plasma membrane localization											AFUA_2g08830		N/A
Afu1g15110	11979.2	1.29044	0.090762	14.2178	7.1e-46	1.46e-44	N/A	Ortholog of <i>A. nidulans FGSC A4</i> : AN0854, <i>A. niger CBS 513.88</i> : An01g13270, <i>A. oryzae RIB40</i> : AO090005001214, <i>Neosartorya fischeri NRRL 181</i> : NFIA_010310 and <i>Aspergillus wentii</i> : Aspwe1_0051140											AFUA_1g15110		N/A
Afu3g10620	57432.7	1.29035	0.11666	11.0608	1.94e-28	1.82e-27	N/A	Ortholog(s) have RNA polymerase II transcription factor activity, TBP-class protein binding RNA activity and role in regulation of transcription from RNA polymerase II promoter, transcription initiation from RNA polymerase II promoter											AFUA_3g10620		N/A
Afu4g01550	33.3699	1.29026	0.477013	2.70488	0.00683287	0.0109556	N/A	Has domain(s) with predicted oxidoreductase activity, oxidoreductase activity, acting on the aldehyde or oxo group of donors, NAD or NADP as acceptor activity and role in oxidation-reduction process											AFUA_4g01550		N/A
Afu5g08800	7919.85	1.29022	0.101341	12.7315	3.95e-37	5.63e-36	N/A	Ortholog(s) have role in conidiophore development, hyphal growth, regulation of MAP kinase activity, response to cold, response to heat, sporocarp development involved in sexual reproduction, syncytium formation by plasma membrane fusion											AFUA_5g08800		N/A
Afu4g01480	18.5975	1.28972	0.58037	2.22224	0.0262669	0.0385806	N/A	Has domain(s) with predicted role in transmembrane transport and integral component of membrane localization											AFUA_4g01480		N/A
Afu2g07760	160.04	1.28682	0.254458	5.05712	4.26e-07	1.05e-06	N/A	Ortholog of <i>Aspergillus fumigatus A1163</i> : AFUB_023800											AFUA_2g07760		N/A
Afu4g12920	25636.6	1.28653	0.0849867	15.138	9.1e-52	2.3e-50	N/A	Putative mitochondrial histidyl-tRNA synthetase; protein induced by heat shock											AFUA_4g12920		N/A
Afu6g08570	23838	1.28555	0.1358	9.4665	2.89e-21	1.84e-20	N/A	Ortholog(s) have role in error-prone translesion synthesis and mitotic spindle, nucleolus, site of double-strand break localization											AFUA_6g08570		N/A
Afu2g12830	359.891	1.28533	0.179027	7.17955	6.99e-13	2.68e-12	N/A	Has domain(s) with predicted transferase activity, transferring hexosyl groups activity and role in metabolic process											AFUA_2g12830		N/A
Afu3g06597	9722.05	1.28474	0.129415	9.92723	3.17e-23	2.23e-22	N/A	Ortholog of <i>A. nidulans FGSC A4</i> : AN12223, <i>A. oryzae RIB40</i> : AO090020000340, <i>Neosartorya fischeri NRRL 181</i> : NFIA_070660, <i>Aspergillus versicolor</i> : Aspve1_0040154 and <i>Aspergillus sydowii</i> : Aspsy1_0043228											AFUA_3g06597		N/A
Afu2g02190	9948.03	1.28411	0.0724579	17.7221	2.83e-70	1.29e-68	grc3	Ortholog(s) have role in chromatin silencing at centromere, cleavage in ITS2 between 5.8S rRNA and LSU-rRNA of tricistronic rRNA transcript (SSU-rRNA, 5.8S rRNA, LSU-rRNA)											AFUA_2g02190		grc3
Afu1g06940	23038.9	1.28406	0.081311	15.7919	3.54e-56	1.03e-54	N/A	Ortholog(s) have FMN binding, chorismate synthase activity, riboflavin reductase (NADPH) activity, role in aromatic amino acid family biosynthetic process and cytosol, nucleus localization											AFUA_1g06940		N/A
Afu3g10160	20082.1	1.2835	0.0829278	15.4773	4.94e-54	1.31e-52	N/A	Has domain(s) with predicted DNA binding, RNA polymerase II transcription factor activity, sequence-specific DNA binding, zinc ion binding activity and role in regulation of transcription, DNA-templated, transcription, DNA-templated											AFUA_3g10160		N/A
Afu4g04430	4519.87	1.2813	0.132153	9.69563	3.15e-22	2.11e-21	N/A	Ortholog of <i>A. nidulans FGSC A4</i> : AN7006, <i>A. niger CBS 513.88</i> : An14g00400, <i>A. oryzae RIB40</i> : AO090206000050, <i>Aspergillus wentii</i> : Aspwe1_0115358 and <i>Aspergillus sydowii</i> : Aspsy1_0092883											AFUA_4g04430		N/A
Afu1g04750	3653.3	1.28121	0.388083	3.30137	0.000962124	0.00171658	pcl1	Putative G1/S cyclin											AFUA_1g04750		pcl1
Afu2g13860	91658.7	1.28053	0.0949218	13.4903	1.78e-41	3e-40	N/A	Histone H4											AFUA_2g13860		N/A
Afu4g01350	6951.59	1.27974	0.097114	13.1778	1.18e-39	1.84e-38	gprK	G-protein coupled receptor; RGS domain unique to filamentous fungi											AFUA_4g01350		gprK
Afu3g14650	2248.21	1.2792	0.0766692	16.6847	1.69e-62	6.05e-61	N/A	Ortholog of <i>A. nidulans FGSC A4</i> : AN2326, <i>A. niger CBS 513.88</i> : An09g01220, <i>Neosartorya fischeri NRRL 181</i> : NFIA_062630 and <i>Aspergillus versicolor</i> : Aspve1_0050509											AFUA_3g14650		N/A
Afu4g12590	9157.02	1.27784	0.199361	6.40969	1.46e-10	4.73e-10	N/A	Conidia-enriched protein of unknown function; calcium downregulated											AFUA_4g12590		N/A
Afu3g00240	4977.83	1.27509	0.0894301	14.258	4e-46	8.26e-45	N/A	Ortholog(s) have intracellular localization											AFUA_3g00240		N/A
Afu1g17320	234.76	1.27475	0.465098	2.74081	0.00612875	0.00989469	N/A	Has domain(s) with predicted hydrolase activity, hydrolyzing O-glycosyl compounds activity and role in carbohydrate metabolic process											AFUA_1g17320		N/A
Afu7g05090	253.476	1.27131	0.253286	5.01928	5.19e-07	1.28e-06	N/A	Has domain(s) with predicted catalytic activity											AFUA_7g05090		N/A
Afu2g02890	498894	1.26923	0.140048	9.06281	1.27e-19	7.41e-19	N/A	Ortholog(s) have tRNA 2'-phosphotransferase activity, role in tRNA splicing, via endonucleolytic cleavage and ligation and cytoplasm, nucleus localization											AFUA_2g02890		N/A
Afu1g11250	2360.11	1.26895	0.360283	3.52209	0.000428162	0.000797915	N/A	Putative amidohydrolase; predicted signal sequence for secretion											AFUA_1g11250		N/A
Afu5g01050	1186.26	1.2685	0.11418	11.1097	1.13e-28	1.07e-27	N/A	Ortholog of <i>Aspergillus fumigatus A1163</i> : AFUB_049530											AFUA_5g01050		N/A
Afu8g00820	496.374	1.26718	0.177075	7.15621	8.29e-13	3.16e-12	N/A	Ortholog of <i>A. oryzae RIB40</i> : AO090138000119, <i>Aspergillus flavus NRRL 3357</i> : AFL2T_08794, <i>Neosartorya fischeri NRRL 181</i> : NFIA_094270 and <i>Aspergillus wentii</i> : Aspwe1_0052750											AFUA_8g00820		N/A
Afu1g01430	592.373	1.26444	0.232721	5.43328	5.53e-08	1.49e-07	N/A	Has domain(s) with predicted catalytic activity and role in metabolic process											AFUA_1g01430		N/A
Afu1g10780	6452.23	1.26203	0.213739	5.90454	3.54e-09	1.04e-08	N/A	Glycine cleavage system T protein; SrbA-regulated during hypoxia											AFUA_1g10780		N/A
Afu3g11960	16340.3	1.2572	0.0703237	17.8773	1.77e-71	8.35e-70	N/A	Ortholog(s) have RNA polymerase II core promoter proximal region sequence-specific DNA binding, transcriptional activator activity and RNA polymerase II core promoter proximal region sequence-specific binding, <a href="#GOsection">more</a>											AFUA_3g11960		N/A
Afu2g13160	39486.1	1.25703	0.0892993	14.0766	5.29e-45	1.03e-43	N/A	Ortholog of <i>A. nidulans FGSC A4</i> : AN6241, <i>A. niger CBS 513.88</i> : An02g01890, <i>A. oryzae RIB40</i> : AO090026000276, <i>Aspergillus wentii</i> : Aspwe1_0663843 and <i>Aspergillus sydowii</i> : Aspsy1_0151393											AFUA_2g13160		N/A
Afu2g05780	5089.5	1.25692	0.0843806	14.8958	3.51e-50	8.43e-49	N/A	Ortholog(s) have mRNA guanylyltransferase activity, role in 7-methylguanosine RNA capping and nucleus localization											AFUA_2g05780		N/A
Afu4g11280	5879.19	1.25615	0.126265	9.94857	2.56e-23	1.81e-22	N/A	Ortholog(s) have dolichyl-phosphate-mannose-glycolipid alpha-mannosyltransferase activity and role in GPI anchor biosynthetic process											AFUA_4g11280		N/A
Afu4g11490	353.249	1.25541	0.162534	7.72399	1.13e-14	4.84e-14	N/A	Ortholog of <i>Aspergillus fumigatus A1163</i> : AFUB_068510											AFUA_4g11490		N/A
Afu3g08440	5894.45	1.25506	0.121665	10.3157	5.98e-25	4.67e-24	N/A	Protein of unknown function; hypoxia induced protein											AFUA_3g08440		N/A
Afu2g00470	185.577	1.25479	0.220148	5.69974	1.2e-08	3.41e-08	N/A	Has domain(s) with predicted RNA polymerase II transcription factor activity, sequence-specific DNA binding, zinc ion binding activity, role in regulation of transcription, DNA-templated and nucleus localization											AFUA_2g00470		N/A
Afu5g00700	216.985	1.25402	0.187149	6.70062	2.08e-11	7.14e-11	N/A	Ortholog of <i>Aspergillus fumigatus A1163</i> : AFUB_049170 and <i>Aspergillus niger ATCC 1015</i> : 127191-mRNA											AFUA_5g00700		N/A
Afu1g12660	9098.22	1.25072	0.0802524	15.5848	9.23e-55	2.55e-53	N/A	Ortholog of <i>A. nidulans FGSC A4</i> : AN1027, <i>A. niger CBS 513.88</i> : An08g05410, <i>A. oryzae RIB40</i> : AO090012000716, <i>Aspergillus wentii</i> : Aspwe1_0040406 and <i>Aspergillus sydowii</i> : Aspsy1_0038316											AFUA_1g12660		N/A
Afu6g12900	50608.3	1.25052	0.0661213	18.9125	9e-80	5.44e-78	N/A	Has domain(s) with predicted role in transmembrane transport											AFUA_6g12900		N/A
Afu2g07810	41995.6	1.24961	0.140102	8.91934	4.69e-19	2.64e-18	N/A	Putative cytosolic hydroxymethyltransferase											AFUA_2g07810		N/A
Afu5g04255	42171.9	1.24784	0.100096	12.4665	1.14e-35	1.51e-34	N/A	Protein of unknown function											AFUA_5g04255		N/A
Afu3g10730	60630	1.24752	0.141586	8.81101	1.24e-18	6.81e-18	N/A	40S ribosomal protein S7e											AFUA_3g10730		N/A
Afu7g00960	33.4233	1.24677	0.512924	2.4307	0.0150695	0.0230078	N/A	Ortholog of <i>Aspergillus fumigatus A1163</i> : AFUB_087550											AFUA_7g00960		N/A
Afu6g03320	827.359	1.24613	0.239835	5.19578	2.04e-07	5.19e-07	N/A	Has domain(s) with predicted role in transmembrane transport and integral component of membrane localization											AFUA_6g03320		N/A
Afu5g13100	3701.86	1.24552	0.176934	7.03947	1.93e-12	7.16e-12	N/A	Ortholog of <i>A. nidulans FGSC A4</i> : AN6856, <i>A. niger CBS 513.88</i> : An14g06050, <i>A. oryzae RIB40</i> : AO090120000435, <i>Aspergillus wentii</i> : Aspwe1_0107169 and <i>Aspergillus sydowii</i> : Aspsy1_0040420											AFUA_5g13100		N/A
Afu3g01880	347.172	1.24364	0.256558	4.84739	1.25e-06	2.99e-06	N/A	Has domain(s) with predicted DNA binding, RNA polymerase II transcription factor activity, sequence-specific DNA binding, transcription factor activity, sequence-specific DNA binding, zinc ion binding activity											AFUA_3g01880		N/A
Afu5g06760	20410.2	1.24346	0.0712831	17.4439	3.83e-68	1.66e-66	cwc2	Ortholog(s) have role in mRNA cis splicing, via spliceosome and Prp19 complex, spliceosomal complex localization											AFUA_5g06760		cwc2
Afu8g02030	344.342	1.23995	0.258815	4.79088	1.66e-06	3.92e-06	N/A	Ortholog of <i>A. oryzae RIB40</i> : AO090038000195, AO090012000751, <i>Aspergillus flavus NRRL 3357</i> : AFL2T_03620, <i>Neosartorya fischeri NRRL 181</i> : NFIA_095700 and <i>Aspergillus wentii</i> : Aspwe1_0032065											AFUA_8g02030		N/A
Afu4g09070	6491.89	1.23873	0.0938162	13.2038	8.34e-40	1.32e-38	N/A	Ortholog(s) have cytosol, nucleus localization											AFUA_4g09070		N/A
Afu5g14780	135.104	1.2386	0.198306	6.2459	4.21e-10	1.32e-09	N/A	Putative trehalase phosphorylase with a predicted role in the glucose-1-phosphate pathway											AFUA_5g14780		N/A
Afu1g09100	72868	1.23764	0.134626	9.1932	3.81e-20	2.29e-19	N/A	60S ribosomal protein L9											AFUA_1g09100		N/A
Afu8g01730	13289.2	1.23751	0.145432	8.50919	1.75e-17	9.02e-17	N/A	Has domain(s) with predicted transferase activity, transferring glycosyl groups activity											AFUA_8g01730		N/A
Afu5g09190	180450	1.23411	0.115831	10.6544	1.66e-26	1.41e-25	N/A	Ortholog(s) have bile acid-exporting ATPase activity, role in bile acid and bile salt transport and fungal-type vacuole localization											AFUA_5g09190		N/A
Afu2g02610	24824.6	1.23381	0.0743664	16.591	8.1e-62	2.83e-60	N/A	Ortholog(s) have role in Golgi to vacuole transport, vacuole fusion and fungal-type vacuole, late endosome, vacuolar membrane localization											AFUA_2g02610		N/A
Afu5g14770	6132.35	1.23359	0.0914722	13.486	1.89e-41	3.18e-40	N/A	Has domain(s) with predicted oxidoreductase activity, pyrroline-5-carboxylate reductase activity and role in oxidation-reduction process, proline biosynthetic process											AFUA_5g14770		N/A
Afu2g04310	63355.9	1.23296	0.0905761	13.6124	3.38e-42	5.86e-41	N/A	Argininosuccinate synthase; hypoxia induced protein											AFUA_2g04310		N/A
Afu7g00540	3275.39	1.23014	0.204828	6.00573	1.9e-09	5.74e-09	N/A	Has domain(s) with predicted peptidase activity											AFUA_7g00540		N/A
Afu2g15660	10828	1.22749	0.083872	14.6353	1.67e-48	3.75e-47	N/A	Has domain(s) with predicted oxidoreductase activity, oxidoreductase activity, acting on the aldehyde or oxo group of donors, NAD or NADP as acceptor activity and role in oxidation-reduction process											AFUA_2g15660		N/A
Afu1g09440	56015.7	1.22735	0.141669	8.6635	4.57e-18	2.43e-17	rps23	40S ribosomal protein S23											AFUA_1g09440		rps23
Afu2g15200	11064.2	1.22633	0.175941	6.97014	3.17e-12	1.16e-11	N/A	Has domain(s) with predicted methyltransferase activity and role in metabolic process											AFUA_2g15200		N/A
Afu6g00750	912.561	1.22521	0.229222	5.34507	9.04e-08	2.39e-07	pdcB	Putative pyruvate decarboxylase; transcript levels decrease during conidial germination											AFUA_6g00750		pdcB
Afu6g12220	36034.1	1.22518	0.0972304	12.6008	2.09e-36	2.88e-35	N/A	Has domain(s) with predicted catalytic activity and role in metabolic process											AFUA_6g12220		N/A
Afu3g09280	17989.7	1.22483	0.079087	15.4871	4.24e-54	1.13e-52	N/A	Has domain(s) with predicted ribosome binding, translation initiation factor activity, role in regulation of translational initiation and eukaryotic translation initiation factor 3 complex localization											AFUA_3g09280		N/A
Afu1g13120	3325.03	1.22445	0.119955	10.2075	1.83e-24	1.39e-23	N/A	Protein of unknown function; transcript induced by voriconazole											AFUA_1g13120		N/A
Afu7g04860	12904.2	1.22391	0.0850426	14.3917	5.83e-47	1.23e-45	N/A	Ortholog(s) have role in maturation of SSU-rRNA from tricistronic rRNA transcript (SSU-rRNA, 5.8S rRNA, LSU-rRNA), rRNA modification and 90S preribosome, mitotic spindle, nucleolus localization											AFUA_7g04860		N/A
Afu3g15330	699.375	1.22131	0.200762	6.08337	1.18e-09	3.59e-09	N/A	Protein of unknown function identified by mass spectrometry											AFUA_3g15330		N/A
Afu5g08235	4276.18	1.22094	0.0902952	13.5216	1.17e-41	1.99e-40	N/A	Has domain(s) with predicted hydrolase activity											AFUA_5g08235		N/A
Afu5g09360	19860.7	1.22016	0.0601185	20.296	1.4e-91	1.09e-89	calA	Calcineurin A catalytic subunit; required for normal growth, cell wall integrity, conidiation and virulence											AFUA_5g09360		calA
Afu4g11960	28200.9	1.21893	0.046553	26.1836	4.08e-151	7.84e-149	nar1	Ortholog(s) have iron-sulfur cluster binding activity, role in iron-sulfur cluster assembly and cytosol, membrane, nucleus localization											AFUA_4g11960		nar1
Afu2g01920	55873.6	1.21886	0.0861784	14.1434	2.05e-45	4.09e-44	N/A	Ortholog(s) have cytosol localization											AFUA_2g01920		N/A
Afu1g11130	95424.1	1.21879	0.128667	9.47249	2.73e-21	1.74e-20	N/A	60S ribosomal protein L6											AFUA_1g11130		N/A
Afu1g14790	20501.8	1.21708	0.10145	11.9968	3.69e-33	4.4e-32	mdm12	Ortholog(s) have role in establishment or maintenance of cell polarity, mitochondrial outer membrane translocase complex assembly, mitochondrion inheritance, mitochondrion-ER tethering, phospholipid transport											AFUA_1g14790		mdm12
Afu1g05630	55931.8	1.21682	0.153029	7.95158	1.84e-15	8.3e-15	N/A	40S ribosomal protein S3											AFUA_1g05630		N/A
Afu2g03380	34036.4	1.21398	0.128054	9.48022	2.54e-21	1.62e-20	N/A	Ortholog(s) have cytosolic large ribosomal subunit, hyphal cell wall, mitochondrion, nucleus localization											AFUA_2g03380		N/A
Afu4g04270	10630.7	1.21376	0.110208	11.0133	3.3e-28	3.04e-27	N/A	Ortholog(s) have thymidylate synthase activity, role in dTMP biosynthetic process and cytosol, nuclear periphery localization											AFUA_4g04270		N/A
Afu1g00480	832.501	1.21168	0.130821	9.26208	2e-20	1.22e-19	N/A	Putative glucosamine-6-phosphate deaminase; transcript up-regulated in conidia exposed to neutrophils											AFUA_1g00480		N/A
Afu2g11850	129327	1.21134	0.122659	9.87567	5.31e-23	3.7e-22	rpL3	Allergenic ribosomal L3 protein; allergen Asp f 23; transcript induced in response to dibutyryl cyclic AMP											AFUA_2g11850		rpL3
Afu2g02590	55823.4	1.21108	0.0861291	14.0612	6.58e-45	1.28e-43	dps1	Aspartyl-tRNA synthetase											AFUA_2g02590		dps1
Afu1g07730	4207.49	1.21106	0.0962161	12.5868	2.49e-36	3.43e-35	mep1	Putative secreted pappalysin-like endoprotease; predicted signal sequence for secretion; induced by growth on BSA as a sole nitrogen source											AFUA_1g07730		mep1
Afu2g08580	22314.8	1.21105	0.0826902	14.6456	1.44e-48	3.23e-47	N/A	Ortholog(s) have glutaminase activity, role in negative regulation of apoptotic process, pyridoxine biosynthetic process and cytoplasm, glutaminase complex localization											AFUA_2g08580		N/A
Afu1g03390	63422.5	1.20988	0.120212	10.0646	7.92e-24	5.79e-23	N/A	Putative 60S ribosomal protein L12											AFUA_1g03390		N/A
Afu1g13820	2558.37	1.20963	0.135028	8.95837	3.3e-19	1.87e-18	N/A	Ortholog of <i>Aspergillus glaucus</i> : Aspgl1_0038114, <i>Neosartorya fischeri NRRL 181</i> : NFIA_011700 and <i>Aspergillus fumigatus A1163</i> : AFUB_013300											AFUA_1g13820		N/A
Afu4g14730	5825.61	1.20883	0.38146	3.16897	0.00152982	0.0026689	N/A	Has domain(s) with predicted N-acetyltransferase activity											AFUA_4g14730		N/A
Afu1g08930	14487.6	1.20748	0.0934309	12.9238	3.31e-38	4.91e-37	cia1	Ortholog(s) have role in iron-sulfur cluster assembly, tRNA wobble uridine modification and cytosol, nucleus localization											AFUA_1g08930		cia1
Afu8g06780	49.4981	1.20494	0.547579	2.20048	0.0277727	0.0406021	aclF	Ortholog of <i>Aspergillus fumigatus A1163</i> : AFUB_081020											AFUA_8g06780		aclF
Afu5g06270	61558.8	1.20452	0.121762	9.89241	4.49e-23	3.14e-22	hemA	5-aminolevulinic acid synthase											AFUA_5g06270		hemA
Afu2g00230	992.254	1.20349	0.117729	10.2225	1.57e-24	1.2e-23	N/A	Ortholog(s) have mitochondrion localization											AFUA_2g00230		N/A
Afu1g06380	7614.79	1.20204	0.116983	10.2754	9.1e-25	7.02e-24	N/A	Ortholog(s) have RNA polymerase III activity and role in tRNA 3'-trailer cleavage, tRNA transcription from RNA polymerase III promoter, termination of RNA polymerase III transcription											AFUA_1g06380		N/A
Afu5g09260	10440.9	1.20174	0.0681819	17.6255	1.57e-69	7.02e-68	N/A	Ortholog of <i>A. nidulans FGSC A4</i> : AN0243, <i>A. niger CBS 513.88</i> : An07g03750, <i>A. oryzae RIB40</i> : AO090020000523, <i>Aspergillus wentii</i> : Aspwe1_0101961 and <i>Aspergillus sydowii</i> : Aspsy1_0055067											AFUA_5g09260		N/A
Afu4g00770	1440.98	1.20167	0.542024	2.217	0.0266232	0.0390439	N/A	Ortholog of <i>A. nidulans FGSC A4</i> : AN6410, <i>A. oryzae RIB40</i> : AO090020000611, <i>Neosartorya fischeri NRRL 181</i> : NFIA_044880, <i>Aspergillus wentii</i> : Aspwe1_0116251 and <i>Aspergillus clavatus NRRL 1</i> : ACLA_078300											AFUA_4g00770		N/A
Afu8g02520	2029.21	1.20145	0.134948	8.90304	5.43e-19	3.05e-18	N/A	Has domain(s) with predicted catalytic activity, sulfuric ester hydrolase activity and role in metabolic process											AFUA_8g02520		N/A
Afu6g11780	120.006	1.20096	0.305496	3.93118	8.45e-05	0.000169213	N/A	Ortholog of <i>Aspergillus tubingensis</i> : Asptu1_0169431, <i>Aspergillus brasiliensis</i> : Aspbr1_0051505, <i>Aspergillus kawachii</i> : Aspka1_0174733 and <i>Aspergillus acidus</i> : Aspfo1_0204257											AFUA_6g11780		N/A
Afu6g09505	471.945	1.2003	0.239224	5.01748	5.24e-07	1.29e-06	N/A	Protein of unknown function											AFUA_6g09505		N/A
Afu3g00860	93.8417	1.20012	0.272632	4.40198	1.07e-05	2.34e-05	N/A	Transcript up-regulated in conidia exposed to neutrophils											AFUA_3g00860		N/A
Afu1g01380	11994.4	1.19989	0.0751404	15.9686	2.11e-57	6.41e-56	och4	Putative alpha-1,6-mannosyltransferase											AFUA_1g01380		och4
Afu8g02750	9805.33	1.19947	0.0763469	15.7108	1.28e-55	3.64e-54	cgrA	Nucleolar rRNA processing protein; primarily localized to the nucleolus at low temps, cytoplasmic levels increase at higher temps; required for rapid growth and establishment of cell polarity at elevated temps; SrbA-regulated during hypoxia											AFUA_8g02750		cgrA
Afu8g04650	4005.58	1.19824	0.131166	9.13531	6.52e-20	3.87e-19	bna1	Ortholog(s) have 3-hydroxyanthranilate 3,4-dioxygenase activity, role in 'de novo' NAD biosynthetic process from tryptophan and cytoplasm localization											AFUA_8g04650		bna1
Afu4g10280	10450.3	1.1973	0.133444	8.97229	2.9e-19	1.66e-18	ypd1	Putative histidine-containing phosphotransfer intermediate protein											AFUA_4g10280		ypd1
Afu8g01485	322.909	1.19686	0.210249	5.69255	1.25e-08	3.55e-08	N/A	Protein of unknown function											AFUA_8g01485		N/A
Afu2g02350	20771.8	1.19606	0.13053	9.16309	5.04e-20	3.02e-19	N/A	Has domain(s) with predicted DNA binding, chromatin binding activity											AFUA_2g02350		N/A
Afu2g04170	111657	1.19462	0.0976409	12.2348	2.03e-34	2.55e-33	N/A	Ortholog(s) have cytosol localization											AFUA_2g04170		areA
Afu6g02440	63709.9	1.19409	0.142264	8.39352	4.72e-17	2.37e-16	N/A	60s ribosomal protein L24; ortholog of <i>S. cerevisiae</i> RPL24A and RPL24B; transcript induced by exposure to human airway epithelial cells											AFUA_6g02440		N/A
Afu2g01900	31872.8	1.19342	0.0990485	12.0489	1.97e-33	2.37e-32	N/A	Ortholog(s) have RNA binding, RNA polymerase II C-terminal domain phosphoserine binding, transcription factor activity, RNA polymerase II transcription factor binding activity											AFUA_2g01900		N/A
Afu5g02690	4346.15	1.19208	0.112226	10.6221	2.35e-26	1.97e-25	N/A	Ortholog(s) have role in conidiophore development											AFUA_5g02690		N/A
Afu6g08140	1299.35	1.19174	0.126518	9.41952	4.53e-21	2.85e-20	N/A	Ortholog(s) have catalytic activity and role in steroid metabolic process											AFUA_6g08140		N/A
Afu1g12250	37663.7	1.19151	0.117133	10.1723	2.64e-24	1.99e-23	rcfB	Mitochondrial hypoxia response domain protein; protein and transcript levels downregulated by caspofungin treatmen											AFUA_1g12250		rcfB
Afu3g09990	53292.3	1.19104	0.114801	10.3749	3.23e-25	2.55e-24	N/A	Protein of unknown function identified by mass spectrometry; calcium downregulated											AFUA_3g09990		N/A
Afu8g05000	1363.62	1.18992	0.164932	7.21458	5.41e-13	2.08e-12	N/A	Ortholog(s) have bis(5'-nucleosyl)-tetraphosphatase activity, role in nucleoside catabolic process and cytoplasm, nucleus localization											AFUA_8g05000		N/A
Afu6g04920	35906.2	1.18983	0.12706	9.36437	7.65e-21	4.78e-20	fdh	Putative NAD-dependent formate dehydrogenase; protein more abundant in conidia than mycelia; transcript up-regulated in conidia exposed to neutrophils; protein induced by heat shock; SrbA-regulated during hypoxia											AFUA_6g04920		fdh
Afu1g10510	42131	1.18852	0.130819	9.08524	1.03e-19	6.07e-19	N/A	60S ribosomal protein L35											AFUA_1g10510		N/A
Afu8g00200	72.6982	1.18828	0.317709	3.74015	0.000183907	0.000356283	ftmD	O-methyltransferase with a role in fumitremorgin B synthesis; catalyzes the conversion of 6-hydroxytryprostatin B into tryprostatin A; R202L mutation in strain Af293 blocks fumitremorgin B synthesis in this strain											AFUA_8g00200		ftmD
Afu2g08090	65960.7	1.18681	0.0991838	11.9657	5.37e-33	6.35e-32	N/A	Protein of unknown function, phoB-regulated											AFUA_2g08090		N/A
Afu1g05990	69260.4	1.18535	0.155076	7.64367	2.11e-14	8.88e-14	N/A	Ribosomal protein L16a											AFUA_1g05990		N/A
Afu5g10640	23574.4	1.18453	0.0905918	13.0754	4.55e-39	6.96e-38	N/A	Ortholog(s) have mRNA binding, tyrosine-tRNA ligase activity, role in tyrosyl-tRNA aminoacylation and cytosol, nucleus localization											AFUA_5g10640		N/A
Afu1g04660	84606.5	1.18398	0.129107	9.17054	4.71e-20	2.82e-19	N/A	Ribosomal protein L15											AFUA_1g04660		N/A
Afu2g04130	71381.4	1.18261	0.124281	9.51561	1.81e-21	1.16e-20	N/A	40S ribosomal protein S11											AFUA_2g04130		N/A
Afu6g07700	5219.69	1.18153	0.0832986	14.1842	1.15e-45	2.33e-44	N/A	Has domain(s) with predicted ubiquitin-protein transferase activity, role in protein ubiquitination and ubiquitin ligase complex localization											AFUA_6g07700		N/A
Afu2g16370	62628	1.18083	0.124351	9.4959	2.18e-21	1.4e-20	N/A	60S ribosomal protein L32											AFUA_2g16370		N/A
Afu3g00170	98.0472	1.17971	0.385675	3.05881	0.00222216	0.00378869	N/A	Has domain(s) with predicted transferase activity, transferring glycosyl groups activity and membrane localization											AFUA_3g00170		N/A
Afu2g14780	2276.45	1.1787	0.133515	8.82819	1.06e-18	5.87e-18	N/A	Ortholog of <i>A. niger CBS 513.88</i> : An15g03500, <i>Neosartorya fischeri NRRL 181</i> : NFIA_090010, <i>Aspergillus wentii</i> : Aspwe1_0693082 and <i>Aspergillus clavatus NRRL 1</i> : ACLA_072700											AFUA_2g14780		N/A
Afu6g13330	9910.82	1.17786	0.186163	6.32705	2.5e-10	7.96e-10	N/A	Putative RNA binding protein of unknown function; conidia-enriched protein; transcript up-regulated in conidia exposed to neutrophils											AFUA_6g13330		N/A
Afu5g05960	124390	1.17673	0.0861067	13.6659	1.62e-42	2.84e-41	N/A	Putative serine/threonine protein kinase											AFUA_5g05960		N/A
Afu1g17000	6728.5	1.17261	0.0747935	15.6779	2.14e-55	6.06e-54	N/A	Ortholog of <i>A. nidulans FGSC A4</i> : AN0631, <i>A. niger CBS 513.88</i> : An01g09850, <i>A. oryzae RIB40</i> : AO090005000975, <i>Aspergillus wentii</i> : Aspwe1_0068188 and <i>Aspergillus sydowii</i> : Aspsy1_0041402											AFUA_1g17000		N/A
Afu6g03670	4126.34	1.17231	0.112465	10.4238	1.93e-25	1.54e-24	N/A	Ortholog(s) have biotin synthase activity, role in biotin biosynthetic process and mitochondrion localization											AFUA_6g03670		N/A
Afu8g01480	83.2459	1.17064	0.307342	3.80893	0.00013957	0.000273472	N/A	Has domain(s) with predicted potassium channel activity, role in potassium ion transmembrane transport and membrane localization											AFUA_8g01480		N/A
Afu4g13170	79378.6	1.17013	0.129545	9.03265	1.68e-19	9.71e-19	cpcB	G-protein complex beta subunit; conidia-enriched protein; immunoreactive											AFUA_4g13170		cpcB
Afu6g13500	9961.78	1.16983	0.0850797	13.7498	5.11e-43	9.16e-42	N/A	Ortholog of <i>A. nidulans FGSC A4</i> : AN5446, <i>A. niger CBS 513.88</i> : An08g08820, <i>A. oryzae RIB40</i> : AO090103000340, <i>Neosartorya fischeri NRRL 181</i> : NFIA_059450 and <i>Aspergillus versicolor</i> : Aspve1_0084095											AFUA_6g13500		N/A
Afu4g12600	15377.3	1.16897	0.0742033	15.7536	6.49e-56	1.86e-54	N/A	Phosphoribosylaminoimidazole carboxylase; role in purine base metabolism; no human homolog											AFUA_4g12600		N/A
Afu7g04710	229415	1.16719	0.149031	7.83184	4.81e-15	2.11e-14	N/A	Ortholog(s) have Golgi apparatus, cytosol localization											AFUA_7g04710		N/A
Afu6g02380	44104.3	1.16667	0.0767154	15.2078	3.14e-52	8.07e-51	N/A	Ortholog(s) have ubiquitin-specific protease activity, role in protein deubiquitination and nucleoplasm localization											AFUA_6g02380		N/A
Afu8g00580	118.37	1.16653	0.305585	3.81737	0.000134879	0.000264493	psoE	Putative elongation factor ElfB											AFUA_8g00580		psoE
Afu4g11730	31355.3	1.16509	0.120364	9.67967	3.68e-22	2.45e-21	gldB	Putative glycerol dehydrogenase; calcium induced; transcript induced by exposure to human airway epithelial cells											AFUA_4g11730		gldB
Afu6g13450	14255	1.16491	0.0758284	15.3624	2.92e-53	7.66e-52	N/A	Has domain(s) with predicted hydrolase activity, acting on carbon-nitrogen (but not peptide) bonds activity and role in nitrogen compound metabolic process											AFUA_6g13450		N/A
Afu3g03350	28473.5	1.16484	0.147989	7.87112	3.51e-15	1.56e-14	sidE	Non-ribosomal peptide synthetase involved in production of fumarylalanine											AFUA_3g03350		sidE
Afu6g07100	10322.4	1.16469	0.0757289	15.3797	2.24e-53	5.88e-52	dph2	Ortholog(s) have role in peptidyl-diphthamide biosynthetic process from peptidyl-histidine and cytosol localization											AFUA_6g07100		dph2
Afu6g12430	44082.8	1.16419	0.129099	9.01785	1.92e-19	1.11e-18	mog1	Ortholog of <i>A. nidulans FGSC A4</i> : AN11730, <i>A. niger CBS 513.88</i> : An06g01590, <i>A. oryzae RIB40</i> : AO090009000169, <i>Neosartorya fischeri NRRL 181</i> : NFIA_058400 and <i>Aspergillus wentii</i> : Aspwe1_0166417											AFUA_6g12430		mog1
Afu7g05730	22963.3	1.16239	0.16905	6.87602	6.15e-12	2.2e-11	N/A	Ortholog of <i>Neosartorya fischeri NRRL 181</i> : NFIA_026960, <i>Aspergillus wentii</i> : Aspwe1_0101000, <i>Aspergillus versicolor</i> : Aspve1_0046472 and <i>Aspergillus niger ATCC 1015</i> : 200329-mRNA											AFUA_7g05730		N/A
Afu1g04210	20119.8	1.1604	0.08313	13.9588	2.78e-44	5.3e-43	N/A	Ortholog(s) have cytosol, nuclear envelope localization											AFUA_1g04210		N/A
Afu1g03180	685.429	1.16036	0.252256	4.59994	4.23e-06	9.6e-06	N/A	Has domain(s) with predicted carbon-sulfur lyase activity and role in metabolic process											AFUA_1g03180		N/A
Afu5g00790	66598.5	1.15999	0.127945	9.06627	1.23e-19	7.19e-19	N/A	Has domain(s) with predicted ATP binding, ATPase activity, ATPase activity, coupled to transmembrane movement of substances, nucleoside-triphosphatase activity, nucleotide binding activity and role in transport											AFUA_5g00790		N/A
Afu8g05770	296.497	1.15964	0.20065	5.7794	7.5e-09	2.16e-08	N/A	Ortholog of <i>Aspergillus acidus</i> : Aspfo1_0053584 and <i>Aspergillus fumigatus A1163</i> : AFUB_081780											AFUA_8g05770		N/A
Afu5g00520	244.889	1.15904	0.245103	4.72879	2.26e-06	5.26e-06	N/A	Has domain(s) with predicted DNA binding, RNA polymerase II transcription factor activity, sequence-specific DNA binding, zinc ion binding activity and role in regulation of transcription, DNA-templated, transcription, DNA-templated											AFUA_5g00520		N/A
Afu4g06780	28881.5	1.15898	0.088644	13.0745	4.61e-39	7.04e-38	N/A	Ortholog(s) have NAD transporter activity, pyruvate secondary active transmembrane transporter activity, role in NAD transmembrane transport, mitochondrial pyruvate transport and endoplasmic reticulum, mitochondrion localization											AFUA_4g06780		N/A
Afu2g10370	14116.3	1.1587	0.0949487	12.2035	2.98e-34	3.72e-33	N/A	Has domain(s) with predicted iron-sulfur cluster binding, structural molecule activity and role in iron-sulfur cluster assembly											AFUA_2g10370		N/A
Afu5g03600	3989.26	1.15849	0.0784958	14.7586	2.71e-49	6.25e-48	cfd1	Ortholog(s) have 4 iron, 4 sulfur cluster binding, ATPase activity, role in iron-sulfur cluster assembly, tRNA wobble uridine modification and Nbp35-Cfd1 ATPase complex, cytoplasm localization											AFUA_5g03600		cfd1
Afu8g01670	10325.5	1.15764	0.0950658	12.1773	4.11e-34	5.1e-33	cat2	Putative bifunctional catalase-peroxidase; induction in response to hydrogen peroxide Yap1-dependent; transcript induced by exposure to human airway epithelial cells; SrbA-regulated during hypoxia											AFUA_8g01670		cat2
Afu1g09160	1809.81	1.15749	0.127805	9.05668	1.34e-19	7.83e-19	N/A	Ortholog of <i>A. nidulans FGSC A4</i> : AN1371, <i>A. oryzae RIB40</i> : AO090005001607, <i>Aspergillus wentii</i> : Aspwe1_0104655 and <i>Aspergillus terreus NIH2624</i> : ATET_08540											AFUA_1g09160		N/A
Afu1g13710	60082.7	1.1574	0.0809017	14.3063	2e-46	4.15e-45	N/A	Isoleucyl-tRNA synthetase, cytoplasmic											AFUA_1g13710		N/A
Afu1g15020	156586	1.15578	0.117241	9.85812	6.32e-23	4.39e-22	N/A	40S ribosomal protein S5; reacts with rabbit immunosera exposed to A. fumigatus conidia											AFUA_1g15020		N/A
Afu3g12160	13580.2	1.15412	0.0601776	19.1785	5.6e-82	3.56e-80	N/A	Has domain(s) with predicted DNA binding, sequence-specific DNA binding, transcription factor activity, sequence-specific DNA binding activity and role in regulation of transcription, DNA-templated											AFUA_3g12160		N/A
Afu7g06590	1753.81	1.15391	0.143834	8.02251	1.04e-15	4.76e-15	N/A	Ortholog of <i>A. nidulans FGSC A4</i> : AN7942, AN7872, AN5510, AN3420, AN2700, AN9050, AN8973, AN11222, AN10911, AN1749 and <i>A. fumigatus Af293</i> : Afu1g12450, Afu2g00880, Afu2g17800, Afu2g17880, Afu5g14720											AFUA_7g06590		N/A
Afu5g03850	8078.71	1.15353	0.109753	10.5102	7.76e-26	6.31e-25	N/A	Ortholog(s) have role in conidiophore development, conidium formation, hyphal growth, regulation of protein secretion, response to salt stress, sporocarp development involved in sexual reproduction											AFUA_5g03850		N/A
Afu8g00430	90.1595	1.15337	0.329262	3.50288	0.00046026	0.000855056	N/A	Ortholog of <i>A. nidulans</i> AN1088; hypoxia induced protein; encoded in the fma (fumagillin) secondary metabolite gene cluster											AFUA_8g00430		N/A
Afu6g11870	124.45	1.15241	0.217338	5.30239	1.14e-07	2.99e-07	N/A	Protein of unknown function											AFUA_6g11870		N/A
Afu1g06770	57754.4	1.1524	0.147349	7.82092	5.24e-15	2.3e-14	N/A	40S ribosomal protein S26											AFUA_1g06770		N/A
Afu3g09290	16122.1	1.1514	0.0842115	13.6728	1.48e-42	2.6e-41	N/A	Putative 2,3-bisphosphoglycerate-independent phosphoglycerate mutase; protein abundant in conidia; reacts with rabbit immunosera exposed to A. fumigatus conidia; transcript induced by exposure to human airway epithelial cells											AFUA_3g09290		N/A
Afu3g00560	3610.68	1.1506	0.113497	10.1377	3.76e-24	2.8e-23	N/A	Has domain(s) with predicted catalytic activity, molybdenum ion binding, pyridoxal phosphate binding activity											AFUA_3g00560		N/A
Afu5g01510	4324.04	1.14982	0.0967441	11.8852	1.41e-32	1.63e-31	N/A	Ortholog(s) have L-proline transmembrane transporter activity, role in proline transport and fungal-type vacuole, plasma membrane localization											AFUA_5g01510		N/A
Afu6g11260	70177.6	1.14947	0.120792	9.51611	1.8e-21	1.16e-20	N/A	Ribosomal protein L26; transcript induced by exposure to human airway epithelial cells											AFUA_6g11260		N/A
Afu2g08640	32410.6	1.14927	0.104337	11.015	3.24e-28	2.99e-27	N/A	Ortholog of <i>A. nidulans FGSC A4</i> : AN6137, <i>A. niger CBS 513.88</i> : An12g03990, <i>Aspergillus wentii</i> : Aspwe1_0176126, <i>Aspergillus sydowii</i> : Aspsy1_0058040 and <i>Aspergillus terreus NIH2624</i> : ATET_09699											AFUA_2g08640		N/A
Afu4g00950	7894.38	1.14886	0.0880115	13.0536	6.06e-39	9.22e-38	srb4	Ortholog(s) have activating transcription factor binding, structural molecule activity, transcription factor activity, core RNA polymerase II recruiting activity											AFUA_4g00950		srb4
Afu4g07435	47209.8	1.14833	0.142641	8.05045	8.25e-16	3.81e-15	N/A	60S ribosomal protein L36											AFUA_4g07435		N/A
Afu5g14160	2021.12	1.14809	0.0979001	11.7271	9.25e-32	1.02e-30	N/A	Ortholog of <i>Aspergillus fumigatus A1163</i> : AFUB_061850											AFUA_5g14160		N/A
Afu1g04430	7244.88	1.14802	0.0752219	15.2617	1.38e-52	3.57e-51	N/A	Ortholog of <i>A. nidulans FGSC A4</i> : AN10090, <i>A. oryzae RIB40</i> : AO090003000908, <i>Neosartorya fischeri NRRL 181</i> : NFIA_020340, <i>Aspergillus wentii</i> : Aspwe1_0169406 and <i>Aspergillus clavatus NRRL 1</i> : ACLA_030470											AFUA_1g04430		N/A
Afu3g13900	7416.34	1.14677	0.139431	8.22469	1.96e-16	9.48e-16	N/A	Ortholog(s) have glutamate-cysteine ligase activity, role in cellular response to cadmium ion, detoxification of cadmium ion, glutathione biosynthetic process, phytochelatin biosynthetic process and cytosol, nucleus localization											AFUA_3g13900		N/A
Afu2g15360	55.3235	1.1461	0.403139	2.84295	0.00446982	0.0073361	N/A	Ortholog of <i>Aspergillus fumigatus A1163</i> : AFUB_031020											AFUA_2g15360		N/A
Afu4g01242	3169.28	1.14577	0.136742	8.3791	5.33e-17	2.67e-16	N/A	Ortholog of <i>A. nidulans FGSC A4</i> : AN3303, AN3346, AN3348, AN2044, AN8727 and <i>A. fumigatus Af293</i> : Afu4g10080, Afu7g00420, Afu8g06100											AFUA_4g01242		N/A
Afu3g14290	3802.97	1.14511	0.0799383	14.325	1.53e-46	3.19e-45	bud32	Ortholog(s) have role in asexual sporulation resulting in formation of a cellular spore, hyphal growth and cytosol, nucleus localization											AFUA_3g14290		bud32
Afu4g14300	41035.6	1.14471	0.0809839	14.1351	2.31e-45	4.56e-44	N/A	Has domain(s) with predicted GTP binding, GTPase activity											AFUA_4g14300		N/A
Afu3g14240	48450.7	1.1445	0.0726413	15.7555	6.29e-56	1.81e-54	N/A	Ortholog of S. cerevisiae NFS1; putative novel ncRNA Afu-203 encoded within the intron											AFUA_3g14240		N/A
Afu6g11820	75.4747	1.14408	0.341045	3.35464	0.000794678	0.00143148	N/A	Ortholog(s) have endo-1,4-beta-xylanase activity, role in xylan catabolic process and extracellular region localization											AFUA_6g11820		N/A
Afu7g05840	3362.7	1.14341	0.384154	2.97643	0.00291627	0.00489795	N/A	Amidohydrolase family protein; ortholog of <i>A. nidulans</i> dhbD; transcript induced by exposure to human airway epithelial cells											AFUA_7g05840		N/A
Afu6g13250	44354.7	1.14212	0.122567	9.31833	1.18e-20	7.3e-20	N/A	60S ribosomal protein L31e; transcript induced by exposure to human airway epithelial cells											AFUA_6g13250		N/A
Afu3g05890	33538.3	1.14158	0.0623784	18.3008	8.15e-75	4.27e-73	spt6	Ortholog(s) have role in CLRC ubiquitin ligase complex localization to heterochromatin, chromatin maintenance, chromatin silencing at centromere and chromatin silencing at rDNA, <a href="#GOsection">more</a>											AFUA_3g05890		spt6
Afu7g04140	10936.2	1.14138	0.0750876	15.2006	3.5e-52	8.99e-51	N/A	Ortholog(s) have D-arabinose 1-dehydrogenase [NAD(P)+] activity and role in dehydro-D-arabinono-1,4-lactone biosynthetic process											AFUA_7g04140		N/A
Afu3g07560	4649.62	1.14067	0.0734134	15.5376	1.93e-54	5.28e-53	N/A	Has domain(s) with predicted catalytic activity and role in metabolic process											AFUA_3g07560		N/A
Afu2g13470	81474.7	1.14017	0.115108	9.90525	3.95e-23	2.77e-22	N/A	Ortholog(s) have nucleotidase activity, role in pyrimidine nucleobase metabolic process and cytosol, nucleus localization											AFUA_2g13470		N/A
Afu5g12550	28744.5	1.13987	0.129541	8.79934	1.38e-18	7.54e-18	N/A	Ortholog(s) have endoplasmic reticulum localization											AFUA_5g12550		N/A
Afu6g06410	240.494	1.13969	0.162525	7.01236	2.34e-12	8.64e-12	N/A	Ortholog of <i>Aspergillus fumigatus A1163</i> : AFUB_072330											AFUA_6g06410		N/A
Afu2g07380	77253.1	1.13947	0.140594	8.10471	5.29e-16	2.47e-15	N/A	Ribosomal protein L18											AFUA_2g07380		N/A
Afu7g02140	71426.1	1.13925	0.128735	8.84963	8.78e-19	4.87e-18	N/A	40S ribosomal protein S24											AFUA_7g02140		N/A
Afu3g01060	290.212	1.13861	0.169855	6.70346	2.04e-11	7.02e-11	N/A	Protein of unknown function											AFUA_3g01060		N/A
Afu5g02470	237789	1.13818	0.0828808	13.7327	6.47e-43	1.15e-41	nmt1	Thiamine biosynthesis protein, phoB-regulated; protein induced by H2O2; reacts with rabbit immunosera exposed to conidia; hypoxia induced protein; transcript induced by exposure to human airway epithelial cells; induced by gliotoxin											AFUA_5g02470		nmt1
Afu4g03760	67598.9	1.13683	0.139667	8.13961	3.97e-16	1.87e-15	N/A	Putative glycine dehydrogenase											AFUA_4g03760		N/A
Afu3g09390	8187.82	1.13679	0.100717	11.287	1.52e-29	1.51e-28	N/A	AMMECR1 family protein; transcript up-regulated in conidia exposed to neutrophils											AFUA_3g09390		N/A
Afu8g01440	292.417	1.1355	0.253508	4.47914	7.49e-06	1.66e-05	N/A	Has domain(s) with predicted RNA polymerase II transcription factor activity, sequence-specific DNA binding, zinc ion binding activity, role in regulation of transcription, DNA-templated and nucleus localization											AFUA_8g01440		N/A
Afu3g07860	35939.6	1.13505	0.0733277	15.4791	4.8e-54	1.28e-52	gtb3	Has domain(s) with predicted role in biosynthetic process											AFUA_3g07860		gtb3
Afu7g05250	30613.6	1.13489	0.0951178	11.9314	8.12e-33	9.5e-32	N/A	Ortholog(s) have methylated histone binding activity, role in histone acetylation and NuA3a histone acetyltransferase complex, NuA3b histone acetyltransferase complex, cytoplasm localization											AFUA_7g05250		N/A
Afu4g04710	24656	1.13477	0.132211	8.58305	9.24e-18	4.84e-17	ptpA	Putative protein tyrosine phosphatase											AFUA_4g04710		ptpA
Afu7g05940	10661	1.13446	0.103926	10.916	9.66e-28	8.8e-27	N/A	Ortholog of <i>A. nidulans FGSC A4</i> : AN10851, <i>A. niger CBS 513.88</i> : An07g01650, <i>A. oryzae RIB40</i> : AO090005000458, <i>Aspergillus wentii</i> : Aspwe1_0291638 and <i>Aspergillus sydowii</i> : Aspsy1_0159486											AFUA_7g05940		N/A
Afu2g16750	45489.2	1.13402	0.0732011	15.4918	3.94e-54	1.06e-52	N/A	Putative nonsense-mediated mRNA decay protein											AFUA_2g16750		N/A
Afu7g04490	21176.2	1.13299	0.135469	8.36348	6.09e-17	3.04e-16	N/A	Ortholog(s) have structural constituent of ribosome activity											AFUA_7g04490		N/A
Afu3g08460	78828.5	1.13256	0.142423	7.95214	1.83e-15	8.26e-15	N/A	60S ribosomal protein L35Ae											AFUA_3g08460		N/A
Afu5g07090	14360.4	1.13197	0.0839963	13.4764	2.15e-41	3.61e-40	N/A	Ortholog of <i>A. nidulans FGSC A4</i> : AN2216, <i>A. niger CBS 513.88</i> : An17g00310, <i>A. oryzae RIB40</i> : AO090701000273, <i>Aspergillus wentii</i> : Aspwe1_0035021 and <i>Aspergillus sydowii</i> : Aspsy1_0142341											AFUA_5g07090		N/A
Afu4g10270	15839.5	1.13015	0.138713	8.1474	3.72e-16	1.76e-15	N/A	Ortholog(s) have 3-hydroxyacyl-CoA dehydratase activity, enoyl-CoA hydratase activity and role in fatty acid elongation, sphingolipid biosynthetic process, vacuolar transport											AFUA_4g10270		N/A
Afu4g01340	70.3976	1.12852	0.304275	3.70888	0.000208177	0.00040116	N/A	Has domain(s) with predicted substrate-specific transmembrane transporter activity, transmembrane transporter activity, role in transmembrane transport and integral component of membrane, membrane localization											AFUA_4g01340		N/A
Afu7g04840	172.277	1.12832	0.200315	5.63275	1.77e-08	4.97e-08	N/A	Ortholog of <i>Aspergillus fumigatus A1163</i> : AFUB_090390											AFUA_7g04840		N/A
Afu6g04200	9328.86	1.12779	0.071141	15.8529	1.34e-56	3.95e-55	N/A	Ortholog(s) have nucleus localization											AFUA_6g04200		N/A
Afu2g04270	8013.7	1.12715	0.077198	14.6008	2.78e-48	6.17e-47	N/A	Ortholog(s) have protein channel activity, role in mitochondrial genome maintenance, protein import into mitochondrial matrix and mitochondrial inner membrane presequence translocase complex localization											AFUA_2g04270		N/A
Afu8g01637	186.245	1.12662	0.24275	4.64108	3.47e-06	7.94e-06	N/A	Protein of unknown function											AFUA_8g01637		N/A
Afu5g06360	90698.8	1.12571	0.144812	7.77357	7.63e-15	3.3e-14	N/A	60S ribosomal protein L8; transcript induced by exposure to human airway epithelial cells											AFUA_5g06360		N/A
Afu6g11220	13120.2	1.12528	0.0926433	12.1464	6e-34	7.38e-33	N/A	Has domain(s) with predicted intracellular localization											AFUA_6g11220		N/A
Afu4g08250	3166.14	1.12502	0.112404	10.0087	1.4e-23	1e-22	N/A	Has domain(s) with predicted catalytic activity											AFUA_4g08250		N/A
Afu6g12660	57655	1.12393	0.149078	7.53921	4.73e-14	1.94e-13	N/A	40S ribosomal protein S10b; protein level decreases upon heat shock											AFUA_6g12660		N/A
Afu2g09550	11776.1	1.12355	0.0685811	16.3828	2.54e-60	8.42e-59	N/A	Ortholog(s) have biotin-[acetyl-CoA-carboxylase] ligase activity, biotin-[pyruvate-carboxylase] ligase activity, role in protein biotinylation and cytoplasm, nucleus localization											AFUA_2g09550		N/A
Afu7g04930	88.0506	1.12174	0.391715	2.86367	0.00418762	0.00689374	pr1	Putative alkaline serine protease; allergen F18-like; predicted signal sequence for secretion											AFUA_7g04930		pr1
Afu3g08750	24216.5	1.12167	0.0825506	13.5876	4.74e-42	8.18e-41	N/A	Ortholog(s) have cytosol, nuclear envelope localization											AFUA_3g08750		N/A
Afu3g00270	364362	1.12151	0.0875646	12.8078	1.48e-37	2.15e-36	bgt2	Cell wall glucanase; predicted glycophosphatidylinositol (GPI)-anchor; secreted protein											AFUA_3g00270		bgt2
Afu3g11530	25251.2	1.12045	0.118492	9.45593	3.2e-21	2.03e-20	N/A	Ortholog(s) have mitochondrion localization											AFUA_3g11530		N/A
Afu7g00180	60.938	1.12025	0.397857	2.8157	0.0048671	0.00795592	nscE	NAD-dependent epimerase/dehydratase; encoded within the nsc/fcc secondary metabolite gene cluster; role in neosartoricin and fumicycline A biosynthesis; induced by contact with the bacterium Streptomyces rapamycinicus											AFUA_7g00180		nscE
Afu6g11930	56.7369	1.12022	0.368597	3.03914	0.00237253	0.00403104	N/A	Protein of unknown function											AFUA_6g11930		N/A
Afu8g06470	342.269	1.12021	0.15888	7.05064	1.78e-12	6.62e-12	N/A	Has domain(s) with predicted aminomethyltransferase activity, oxidoreductase activity, role in glycine catabolic process, oxidation-reduction process and cytoplasm localization											AFUA_8g06470		N/A
Afu6g04430	6420.36	1.11901	0.0913253	12.253	1.62e-34	2.05e-33	N/A	Ortholog(s) have acireductone dioxygenase (Ni2+-requiring) activity, role in L-methionine biosynthetic process from methylthioadenosine and cytosol, nucleus localization											AFUA_6g04430		N/A
Afu2g14670	46711.4	1.11737	0.0877377	12.7353	3.76e-37	5.37e-36	N/A	Ortholog(s) have role in eukaryotic translation initiation factor 3 complex assembly, gamma-tubulin complex localization											AFUA_2g14670		N/A
Afu5g03900	4783.54	1.11656	0.0608065	18.3624	2.63e-75	1.39e-73	N/A	Ortholog(s) have oxidoreductase activity, acting on NAD(P)H, heme protein as acceptor activity, role in heme a biosynthetic process, iron-sulfur cluster assembly, ubiquinone biosynthetic process and mitochondrial matrix localization											AFUA_5g03900		N/A
Afu1g09710	15495.3	1.11627	0.135765	8.22203	2e-16	9.67e-16	N/A	Ortholog of <i>Aspergillus fumigatus A1163</i> : AFUB_009160											AFUA_1g09710		N/A
Afu3g00810	931.657	1.11553	0.216182	5.16012	2.47e-07	6.24e-07	hyd1	Putative cholestenol delta-isomerase; transcript up-regulated in conidia exposed to neutrophils; SrbA-regulated during hypoxia											AFUA_3g00810		hyd1
Afu2g14880	8722.66	1.11527	0.104275	10.6955	1.07e-26	9.16e-26	N/A	Ortholog(s) have cytosol, transcription factor TFIID complex localization											AFUA_2g14880		N/A
Afu4g10520	18633.3	1.1147	0.113221	9.84537	7.18e-23	4.97e-22	dph3	Ortholog(s) have electron carrier activity, iron ion binding, zinc ion binding activity, role in peptidyl-diphthamide biosynthetic process from peptidyl-histidine, tRNA wobble uridine modification and cytosol, nucleus localization											AFUA_4g10520		dph3
Afu3g13000	10759.8	1.11361	0.081306	13.6966	1.06e-42	1.88e-41	N/A	Ortholog(s) have protein transmembrane transporter activity and role in chaperone-mediated protein complex assembly, mitochondrial respiratory chain complex III assembly, protein insertion into mitochondrial membrane from inner side											AFUA_3g13000		N/A
Afu1g17030	994.877	1.11358	0.206298	5.39791	6.74e-08	1.8e-07	N/A	Putative glycosyl transferase, phoB-regulated											AFUA_1g17030		N/A
Afu1g03790	3849.27	1.11288	0.082349	13.5141	1.29e-41	2.19e-40	N/A	Ortholog of <i>A. nidulans FGSC A4</i> : AN10496, <i>A. niger CBS 513.88</i> : An18g03940, <i>A. oryzae RIB40</i> : AO090003000968, <i>Neosartorya fischeri NRRL 181</i> : NFIA_020880 and <i>Aspergillus versicolor</i> : Aspve1_0030612											AFUA_1g03790		N/A
Afu4g13600	1932.22	1.11279	0.369257	3.0136	0.00258169	0.0043622	N/A	Has domain(s) with predicted nucleic acid binding, zinc ion binding activity											AFUA_4g13600		N/A
Afu2g11990	11453.9	1.11218	0.122487	9.08001	1.09e-19	6.36e-19	N/A	Putative pten 3-phosphoinositide phosphatase alpha with a predicted role in lipid metabolism; induced by exposure to artemisinin											AFUA_2g11990		N/A
Afu4g06570	2752.92	1.11107	0.124051	8.95653	3.35e-19	1.9e-18	N/A	Ortholog(s) have hyphal tip localization											AFUA_4g06570		N/A
Afu1g06340	90552.9	1.11081	0.136207	8.15531	3.48e-16	1.65e-15	N/A	Putative 60S ribosomal protein L27											AFUA_1g06340		N/A
Afu2g05880	39113.1	1.11077	0.12353	8.9919	2.43e-19	1.39e-18	meaA	Putative ammonium transporter; transcript downregulated in response to voriconazole											AFUA_2g05880		meaA
Afu4g02650	91.9818	1.11024	0.402823	2.75615	0.00584867	0.00945654	N/A	Has domain(s) with predicted substrate-specific transmembrane transporter activity, transmembrane transporter activity, role in transmembrane transport and integral component of membrane, membrane localization											AFUA_4g02650		N/A
Afu2g02490	37005.7	1.10943	0.0886409	12.5159	6.11e-36	8.21e-35	N/A	Ortholog of <i>A. nidulans FGSC A4</i> : AN0401, <i>Aspergillus flavus NRRL 3357</i> : AFL2T_08730, <i>Aspergillus versicolor</i> : Aspve1_0035846 and <i>Aspergillus fumigatus A1163</i> : AFUB_019590											AFUA_2g02490		N/A
Afu1g13750	654667	1.10825	0.0913392	12.1333	7.03e-34	8.62e-33	N/A	C2H2 transcription factor; calcium induced											AFUA_1g13750		N/A
Afu1g07000	9017.89	1.10812	0.125996	8.79494	1.43e-18	7.84e-18	N/A	Ortholog(s) have role in DNA repair, G2 DNA damage checkpoint											AFUA_1g07000		N/A
Afu3g10300	5391.69	1.10518	0.159029	6.94953	3.66e-12	1.33e-11	N/A	Putative galactokinase with a role in galactose catabolism; transcript up-regulated in conidia exposed to neutrophils											AFUA_3g10300		N/A
Afu1g09190	11310.1	1.10506	0.087021	12.6987	6.01e-37	8.51e-36	N/A	Has domain(s) with predicted RNA polymerase II transcription factor activity, sequence-specific DNA binding, zinc ion binding activity, role in regulation of transcription, DNA-templated and nucleus localization											AFUA_1g09190		N/A
Afu5g08790	626.845	1.1049	0.186908	5.91146	3.39e-09	1e-08	N/A	Ortholog of <i>A. nidulans FGSC A4</i> : AN4701, <i>A. niger CBS 513.88</i> : An07g04640, <i>A. oryzae RIB40</i> : AO090020000437, <i>Aspergillus wentii</i> : Aspwe1_0035231 and <i>Aspergillus sydowii</i> : Aspsy1_0047329											AFUA_5g08790		N/A
Afu1g02340	27780.3	1.10374	0.0978909	11.2752	1.74e-29	1.73e-28	N/A	Ortholog of <i>A. nidulans FGSC A4</i> : AN0334, <i>A. oryzae RIB40</i> : AO090005000866, <i>Aspergillus wentii</i> : Aspwe1_0169667 and <i>Aspergillus sydowii</i> : Aspsy1_0145773											AFUA_1g02340		N/A
Afu5g05850	22173	1.10326	0.0874255	12.6194	1.65e-36	2.29e-35	N/A	Ortholog of <i>A. nidulans FGSC A4</i> : AN8841, <i>A. niger CBS 513.88</i> : An17g02070, <i>A. oryzae RIB40</i> : AO090009000680, <i>Aspergillus wentii</i> : Aspwe1_0101449 and <i>Aspergillus sydowii</i> : Aspsy1_0159430											AFUA_5g05850		N/A
Afu2g17050	12453.9	1.10305	0.0918584	12.0082	3.22e-33	3.85e-32	N/A	Ortholog(s) have chromatin binding activity and role in DNA replication initiation, pre-replicative complex assembly involved in nuclear cell cycle DNA replication, rRNA processing, response to drug											AFUA_2g17050		N/A
Afu1g13740	37449.2	1.10295	0.0529621	20.8252	2.56e-96	2.14e-94	N/A	Predicted pentafunctional polypeptide; predicted essential gene											AFUA_1g13740		N/A
Afu1g13370	2475.32	1.10157	0.0972738	11.3245	9.93e-30	9.99e-29	N/A	Putative aldo-keto reductase; transcript up-regulated in conidia exposed to neutrophils											AFUA_1g13370		N/A
Afu5g09620	7855.05	1.10097	0.0790212	13.9326	4.01e-44	7.57e-43	trm61	Ortholog(s) have cytosol, nucleus localization											AFUA_5g09620		trm61
Afu5g14120	218.191	1.10074	0.253428	4.34341	1.4e-05	3.03e-05	N/A	Ortholog(s) have cytosol, nucleus localization											AFUA_5g14120		N/A
Afu5g12440	15194.2	1.10071	0.0784252	14.0352	9.49e-45	1.83e-43	N/A	Ortholog(s) have nucleolus localization											AFUA_5g12440		N/A
Afu5g08330	19678.8	1.10012	0.0651825	16.8776	6.58e-64	2.54e-62	N/A	Has domain(s) with predicted nucleic acid binding, nucleotide binding activity											AFUA_5g08330		N/A
Afu5g11080	33558.1	1.09989	0.0832072	13.2187	6.84e-40	1.08e-38	N/A	Has domain(s) with predicted role in transmembrane transport and integral component of membrane localization											AFUA_5g11080		N/A
Afu4g02740	47.2829	1.09931	0.391382	2.8088	0.00497268	0.00811384	N/A	Ortholog of <i>Aspergillus fumigatus A1163</i> : AFUB_100410											AFUA_4g02740		N/A
Afu4g10800	105354	1.09882	0.138667	7.92418	2.3e-15	1.03e-14	N/A	40S ribosomal protein S6											AFUA_4g10800		N/A
Afu3g07900	19736.5	1.09818	0.11073	9.91767	3.49e-23	2.45e-22	sph3	Ortholog of <i>A. nidulans FGSC A4</i> : AN8368, AN2952, <i>A. fumigatus Af293</i> : Afu4g14080, Afu8g00900, <i>A. niger CBS 513.88</i> : An02g11330, An03g05560 and <i>A. oryzae RIB40</i> : AO090120000471											AFUA_3g07900		sph3
Afu4g07000	11788.1	1.09817	0.12863	8.53744	1.37e-17	7.12e-17	yphA	Ortholog(s) have role in actin filament organization, endocytosis and cytosol, nucleus localization											AFUA_4g07000		yphA
Afu8g07160	363.576	1.0971	0.192701	5.69325	1.25e-08	3.54e-08	N/A	Ortholog of <i>A. nidulans FGSC A4</i> : AN6881, <i>A. niger CBS 513.88</i> : An03g01630, <i>Neosartorya fischeri NRRL 181</i> : NFIA_099950 and <i>Aspergillus versicolor</i> : Aspve1_0035247											AFUA_8g07160		N/A
Afu1g10150	887.471	1.09605	0.175645	6.24012	4.37e-10	1.37e-09	N/A	Ortholog of <i>A. nidulans FGSC A4</i> : AN3975, AN9193/llmJ, AN2891 and <i>A. fumigatus Af293</i> : Afu2g04380, Afu3g15150, Afu3g15280, Afu6g03300											AFUA_1g10150		N/A
Afu3g11640	3223.32	1.0956	0.117328	9.33787	9.83e-21	6.11e-20	N/A	Homoserine dehydrogenase; no human homolog											AFUA_3g11640		N/A
Afu4g02730	314.635	1.09547	0.181627	6.03143	1.63e-09	4.92e-09	N/A	Has domain(s) with predicted electron carrier activity, heme binding, iron ion binding, oxidoreductase activity, acting on paired donors, with incorporation or reduction of molecular oxygen activity and role in oxidation-reduction process											AFUA_4g02730		N/A
Afu8g02250	97.0068	1.09488	0.34066	3.214	0.00130897	0.00229898	N/A	Ortholog of <i>Neosartorya fischeri NRRL 181</i> : NFIA_095820, <i>Aspergillus versicolor</i> : Aspve1_0152402, <i>Aspergillus clavatus NRRL 1</i> : ACLA_043370 and <i>Aspergillus niger ATCC 1015</i> : 177036-mRNA											AFUA_8g02250		N/A
Afu2g01100	3353.89	1.09268	0.099665	10.9636	5.72e-28	5.25e-27	N/A	Ortholog of <i>A. nidulans FGSC A4</i> : AN6420, <i>A. niger CBS 513.88</i> : An09g04970, <i>A. oryzae RIB40</i> : AO090005001149, <i>Aspergillus wentii</i> : Aspwe1_0033340 and <i>Aspergillus sydowii</i> : Aspsy1_0178541											AFUA_2g01100		N/A
Afu3g04020	1757.21	1.09215	0.105199	10.3818	3e-25	2.38e-24	N/A	Ortholog of <i>A. nidulans FGSC A4</i> : AN12386, <i>A. oryzae RIB40</i> : AO090124000070, <i>Aspergillus wentii</i> : Aspwe1_0041008 and <i>Aspergillus sydowii</i> : Aspsy1_0150607											AFUA_3g04020		N/A
Afu8g06550	3201.98	1.0914	0.134431	8.11869	4.71e-16	2.21e-15	cafB	Putative carbonic anhydrase											AFUA_8g06550		cafB
Afu6g13550	88934	1.09131	0.148641	7.34191	2.11e-13	8.33e-13	N/A	Ribosomal protein S13p/S18e											AFUA_6g13550		N/A
Afu1g11710	89085.4	1.0912	0.137572	7.93186	2.16e-15	9.69e-15	N/A	Ribosomal protein L1											AFUA_1g11710		N/A
Afu2g17120	3458.72	1.09102	0.0937589	11.6364	2.69e-31	2.9e-30	N/A	Ortholog of <i>Aspergillus fumigatus A1163</i> : AFUB_032780											AFUA_2g17120		N/A
Afu8g07050	1005.45	1.09095	0.18045	6.04574	1.49e-09	4.51e-09	N/A	Ortholog of <i>A. niger CBS 513.88</i> : An11g00330/pynE, An07g00480, <i>A. oryzae RIB40</i> : AO090001000371, <i>Aspergillus wentii</i> : Aspwe1_0044827, Aspwe1_0167836 and <i>Aspergillus sydowii</i> : Aspsy1_0091667											AFUA_8g07050		N/A
Afu1g03250	28.0647	1.09083	0.473462	2.30395	0.0212253	0.0316008	N/A	Putative oxidoreductase, short chain dehydrogenase/reductase family member											AFUA_1g03250		N/A
Afu1g12210	4461.12	1.09033	0.155133	7.02838	2.09e-12	7.74e-12	N/A	Putative NADH oxidase											AFUA_1g12210		N/A
Afu2g12720	89.0806	1.08913	0.286313	3.80399	0.000142384	0.000278708	N/A	Ortholog of <i>Aspergillus fumigatus A1163</i> : AFUB_028360											AFUA_2g12720		N/A
Afu2g00170	95.9461	1.08881	0.425132	2.56111	0.0104339	0.0162921	N/A	Has domain(s) with predicted oxidoreductase activity, transferase activity, transferring acyl groups other than amino-acyl groups activity and role in oxidation-reduction process											AFUA_2g00170		N/A
Afu6g13580	2166.62	1.08848	0.0918024	11.8568	1.99e-32	2.26e-31	N/A	Ortholog of <i>Aspergillus glaucus</i> : Aspgl1_1494480, <i>Aspergillus flavus NRRL 3357</i> : AFL2T_12068, <i>Neosartorya fischeri NRRL 181</i> : NFIA_059540 and <i>Aspergillus wentii</i> : Aspwe1_0033539											AFUA_6g13580		N/A
Afu2g14870	1606.38	1.08845	0.0875316	12.4349	1.69e-35	2.23e-34	N/A	Ortholog of <i>A. nidulans FGSC A4</i> : AN7558, <i>A. niger CBS 513.88</i> : An15g03380, <i>A. oryzae RIB40</i> : AO090012000398, <i>Aspergillus wentii</i> : Aspwe1_0693466 and <i>Aspergillus sydowii</i> : Aspsy1_0153287											AFUA_2g14870		N/A
Afu5g04440	20278.2	1.08743	0.138008	7.8795	3.29e-15	1.46e-14	N/A	Ortholog(s) have RNA stem-loop binding, double-stranded RNA binding, ribonuclease III activity											AFUA_5g04440		N/A
Afu1g16375	28314	1.08727	0.0701426	15.5009	3.42e-54	9.25e-53	N/A	Ortholog(s) have nitrate reductase (NADPH) activity and role in molybdopterin cofactor biosynthetic process											AFUA_1g16375		N/A
Afu8g07130	4549.5	1.08647	0.077468	14.0248	1.1e-44	2.11e-43	N/A	AhpC/TSA family thioredoxin peroxidase; conidia-enriched protein; transcript up-regulated in conidia exposed to neutrophils and to human airway epithelial cells											AFUA_8g07130		N/A
Afu4g07550	14895.7	1.08609	0.0733357	14.8098	1.27e-49	2.98e-48	spp2	G-patch domain protein; calcium induced											AFUA_4g07550		spp2
Afu2g16880	48433.5	1.08595	0.142561	7.61742	2.59e-14	1.08e-13	N/A	60S ribosomal protein L37a											AFUA_2g16880		N/A
Afu5g13750	1416.21	1.08517	0.0917664	11.8253	2.89e-32	3.27e-31	N/A	Has domain(s) with predicted calcium ion binding activity											AFUA_5g13750		N/A
Afu4g04220	28234.8	1.0846	0.116277	9.32775	1.08e-20	6.7e-20	N/A	Ortholog of <i>A. nidulans FGSC A4</i> : AN7025, <i>A. oryzae RIB40</i> : AO090206000072, <i>Aspergillus wentii</i> : Aspwe1_0114911, <i>Aspergillus sydowii</i> : Aspsy1_0060635 and <i>Aspergillus terreus NIH2624</i> : ATET_10114											AFUA_4g04220		N/A
Afu7g00370	2504.02	1.08437	0.113754	9.53258	1.53e-21	9.96e-21	N/A	Ortholog of <i>A. nidulans FGSC A4</i> : AN7941, <i>A. fumigatus Af293</i> : Afu2g12680, <i>A. niger CBS 513.88</i> : An03g01770, <i>Aspergillus sydowii</i> : Aspsy1_0156290 and <i>Aspergillus terreus NIH2624</i> : ATET_07370											AFUA_7g00370		N/A
Afu1g09670	64911.4	1.08397	0.122672	8.83634	9.89e-19	5.47e-18	N/A	Putative HLH transcription factor; calcium induced											AFUA_1g09670		N/A
Afu1g06220	12301.1	1.08393	0.0772647	14.0287	1.04e-44	2.01e-43	rrp3	Ortholog(s) have cytosol, nucleus localization											AFUA_1g06220		rrp3
Afu1g05340	27532.1	1.0839	0.141765	7.64574	2.08e-14	8.74e-14	N/A	40S ribosomal protein S19											AFUA_1g05340		N/A
Afu2g04180	528.96	1.08386	0.242392	4.47154	7.77e-06	1.72e-05	N/A	Predicted adhesin-like protein											AFUA_2g04180		N/A
Afu6g00412	196.575	1.08101	0.195603	5.52654	3.27e-08	8.95e-08	N/A	Ortholog of <i>Aspergillus fumigatus A1163</i> : AFUB_097110											AFUA_6g00412		N/A
Afu4g07845	34908.8	1.0804	0.153412	7.04245	1.89e-12	7.01e-12	N/A	Ortholog(s) have cytosolic large ribosomal subunit, hyphal cell wall, yeast-form cell wall localization											AFUA_4g07845		N/A
Afu6g09060	10856.1	1.08007	0.0593962	18.1842	6.89e-74	3.55e-72	N/A	Ortholog(s) have structural constituent of ribosome activity and mitochondrial large ribosomal subunit, nucleus localization											AFUA_6g09060		N/A
Afu3g00640	2490.16	1.07946	0.219734	4.91258	8.99e-07	2.17e-06	N/A	Protein of unknown function identified by mass spectrometry											AFUA_3g00640		N/A
Afu8g06850	564.571	1.07892	0.213356	5.0569	4.26e-07	1.06e-06	N/A	Ortholog(s) have cytosol, nucleus localization											AFUA_8g06850		N/A
Afu3g03295	7024.49	1.07789	0.191456	5.62998	1.8e-08	5.04e-08	N/A	Ortholog(s) have intracellular localization											AFUA_3g03295		N/A
Afu5g06520	17301.5	1.07643	0.0895457	12.021	2.76e-33	3.32e-32	N/A	Ortholog(s) have role in cellular response to oxidative stress, response to osmotic stress, ribosomal small subunit biogenesis, ribosomal small subunit export from nucleus											AFUA_5g06520		N/A
Afu3g03490	177.559	1.07529	0.236771	4.54149	5.59e-06	1.26e-05	N/A	Has domain(s) with predicted O-methyltransferase activity											AFUA_3g03490		N/A
Afu2g13540	18315.9	1.07492	0.0601556	17.869	2.06e-71	9.64e-70	N/A	Ortholog(s) have role in regulation of heterochromatin domain assembly and NURS complex, nuclear body, nuclear chromatin localization											AFUA_2g13540		N/A
Afu5g04333	15459.2	1.07397	0.0876003	12.2599	1.49e-34	1.89e-33	N/A	Ortholog(s) have cytosol, nucleus localization											AFUA_5g04333		N/A
Afu7g04480	20670.7	1.07371	0.089927	11.9398	7.34e-33	8.61e-32	msh3	Ortholog(s) have role in gene conversion at mating-type locus, termination of copy-synthesis, maintenance of DNA repeat elements, reciprocal meiotic recombination and nucleus, site of double-strand break localization											AFUA_7g04480		msh3
Afu1g13060	44961.9	1.07172	0.0824564	12.9974	1.27e-38	1.9e-37	N/A	Ortholog(s) have role in circadian rhythm, hyphal growth, regulation of mRNA stability involved in response to oxidative stress and cytosol localization											AFUA_1g13060		N/A
Afu2g09200	35488	1.07149	0.146158	7.33103	2.28e-13	9.02e-13	N/A	60S ribosomal protein L30											AFUA_2g09200		N/A
Afu8g01430	52.4329	1.07023	0.392738	2.72506	0.00642901	0.0103488	N/A	Has domain(s) with predicted oxidoreductase activity, transferase activity, transferring acyl groups other than amino-acyl groups activity and role in oxidation-reduction process											AFUA_8g01430		N/A
Afu2g16200	6790.44	1.06618	0.0887119	12.0184	2.84e-33	3.41e-32	N/A	Ortholog(s) have cytosol, nucleus localization											AFUA_2g16200		N/A
Afu6g07090	1074.26	1.06559	0.0960036	11.0995	1.26e-28	1.2e-27	N/A	Putative maleylacetate reductase; transcript up-regulated in conidia exposed to neutrophils											AFUA_6g07090		N/A
Afu5g06620	953.996	1.06549	0.150793	7.06588	1.6e-12	5.96e-12	N/A	Ortholog of <i>A. oryzae RIB40</i> : AO090701000194, <i>Aspergillus glaucus</i> : Aspgl1_0023188, <i>Aspergillus flavus NRRL 3357</i> : AFL2T_05842 and <i>Neosartorya fischeri NRRL 181</i> : NFIA_036500											AFUA_5g06620		N/A
Afu8g04340	21713.4	1.06366	0.0612494	17.366	1.49e-67	6.3e-66	N/A	Putative cystathionine gamma-lyase; transcript induced by exposure to human airway epithelial cells											AFUA_8g04340		N/A
Afu3g06960	58631.4	1.0632	0.131214	8.10278	5.37e-16	2.51e-15	N/A	60S ribosomal protein L21											AFUA_3g06960		N/A
Afu5g07230	4550.61	1.06248	0.0879274	12.0835	1.29e-33	1.57e-32	N/A	Has domain(s) with predicted catalytic activity											AFUA_5g07230		N/A
Afu5g03390	24098.1	1.06103	0.0748333	14.1786	1.24e-45	2.51e-44	N/A	Ortholog of <i>A. nidulans FGSC A4</i> : AN8208, <i>A. niger CBS 513.88</i> : An09g05710, <i>A. oryzae RIB40</i> : AO090102000544, <i>Aspergillus wentii</i> : Aspwe1_0174422 and <i>Aspergillus sydowii</i> : Aspsy1_0050671											AFUA_5g03390		N/A
Afu6g08410	13769.3	1.06017	0.0601119	17.6366	1.29e-69	5.8e-68	N/A	Has domain(s) with predicted nucleus localization											AFUA_6g08410		N/A
Afu1g06830	43991.3	1.05994	0.12569	8.43292	3.37e-17	1.7e-16	rpp1	Putative 60s acidic ribosomal protein superfamily member; putative ribosomal stalk protein											AFUA_1g06830		rpp1
Afu2g16340	37717.3	1.05907	0.175149	6.04668	1.48e-09	4.49e-09	N/A	Ortholog of <i>A. nidulans FGSC A4</i> : AN7357, <i>A. niger CBS 513.88</i> : An15g06710, <i>Aspergillus wentii</i> : Aspwe1_0026925, <i>Aspergillus sydowii</i> : Aspsy1_0369947 and <i>Aspergillus terreus NIH2624</i> : ATET_02316											AFUA_2g16340		N/A
Afu5g14530	348.632	1.05906	0.199264	5.31485	1.07e-07	2.8e-07	N/A	Ortholog(s) have hydrolase activity, hydrolyzing O-glycosyl compounds activity and role in cellulose catabolic process, positive regulation of cellulose catabolic process, regulation of glycogen metabolic process											AFUA_5g14530		N/A
Afu5g05920	48685.7	1.05871	0.0927498	11.4147	3.53e-30	3.6e-29	N/A	Putative glycyl-tRNA synthetase; protein induced by heat shock											AFUA_5g05920		N/A
Afu2g16300	6307.11	1.05857	0.467098	2.26627	0.023435	0.0347061	ilv3D	Putative dihydroxy acid dehydratase											AFUA_2g16300		ilv3D
Afu3g12560	2308.74	1.05803	0.0979323	10.8037	3.3e-27	2.91e-26	N/A	Putative allantoicase; induced by gliotoxin exposure											AFUA_3g12560		N/A
Afu3g12270	10848.2	1.05691	0.0543918	19.4314	4.19e-84	2.83e-82	N/A	Putative glutathione peroxidase; peroxiredoxin; transcript upregulated in hyphae exposed to neutrophils											AFUA_3g12270		N/A
Afu2g02570	9993	1.05679	0.0775447	13.6282	2.72e-42	4.75e-41	N/A	Ortholog(s) have mitochondrion localization											AFUA_2g02570		N/A
Afu3g03130	405.073	1.05651	0.149416	7.07091	1.54e-12	5.75e-12	N/A	Ortholog of <i>Aspergillus fumigatus A1163</i> : AFUB_045120											AFUA_3g03130		N/A
Afu3g08570	1730.5	1.05643	0.181733	5.81307	6.13e-09	1.78e-08	N/A	Protein of unknown function											AFUA_3g08570		N/A
Afu1g13810	38.1103	1.05641	0.494992	2.1342	0.0328265	0.0474241	N/A	Ortholog of <i>Aspergillus fumigatus A1163</i> : AFUB_013290											AFUA_1g13810		N/A
Afu6g03850	23021.2	1.05624	0.0915598	11.536	8.68e-31	9.19e-30	N/A	Ortholog(s) have GTP binding, signal recognition particle binding activity, role in protein targeting to ER and cytosol, nucleus, signal recognition particle receptor complex localization											AFUA_6g03850		N/A
Afu4g02810	15019.5	1.05555	0.0867747	12.1643	4.82e-34	5.96e-33	N/A	Has domain(s) with predicted catalytic activity, coenzyme binding activity and role in cellular metabolic process											AFUA_4g02810		N/A
Afu3g06840	101142	1.05531	0.109512	9.63648	5.61e-22	3.72e-21	N/A	Putative cytosolic small ribosomal subunit S4											AFUA_3g06840		N/A
Afu4g03880	80366.4	1.05453	0.130247	8.09641	5.66e-16	2.64e-15	N/A	60S ribosomal protein L7											AFUA_4g03880		N/A
Afu2g00940	27632.6	1.05442	0.121258	8.69565	3.45e-18	1.85e-17	N/A	Ortholog of <i>A. nidulans FGSC A4</i> : AN10483, AN2809, AN2115, AN0033, AN12460, <i>A. fumigatus Af293</i> : Afu2g16560, Afu3g15340, Afu7g00460, Afu7g06360 and <i>A. niger CBS 513.88</i> : An14g02830, An16g00830											AFUA_2g00940		N/A
Afu2g13850	71625.3	1.05399	0.0921459	11.4383	2.69e-30	2.76e-29	N/A	Ortholog of <i>A. nidulans FGSC A4</i> : AN2425, <i>A. niger CBS 513.88</i> : An02g05260, <i>A. oryzae RIB40</i> : AO090026000188, <i>Aspergillus wentii</i> : Aspwe1_0054675 and <i>Aspergillus sydowii</i> : Aspsy1_0075212											AFUA_2g13850		N/A
Afu1g17200	9165.2	1.05233	0.132863	7.9204	2.37e-15	1.06e-14	sidC	Putative non-ribosomal peptide synthetase (NRPS) involved in ferricrocin siderophore biosynthesis; expression is up-regulated by iron starvation and downregulated under iron-replete conditions											AFUA_1g17200		sidC
Afu1g03280	100.299	1.05211	0.272641	3.85896	0.00011387	0.000224781	N/A	Has domain(s) with predicted transmembrane transporter activity, role in transmembrane transport and integral component of membrane localization											AFUA_1g03280		N/A
Afu5g07860	6372.8	1.05158	0.091984	11.4322	2.89e-30	2.96e-29	N/A	Putative phosphatase family protein; transcript induced by exposure to human airway epithelial cells											AFUA_5g07860		N/A
Afu3g02940	478.616	1.04853	0.132678	7.9028	2.73e-15	1.22e-14	N/A	Putative allergen; transcript up-regulated in conidia exposed to neutrophils											AFUA_3g02940		N/A
Afu2g15440	2346.23	1.04837	0.147057	7.12899	1.01e-12	3.82e-12	N/A	Ortholog of <i>A. oryzae RIB40</i> : AO090005001100, <i>Aspergillus glaucus</i> : Aspgl1_0125786, <i>Aspergillus flavus NRRL 3357</i> : AFL2T_11935 and <i>Neosartorya fischeri NRRL 181</i> : NFIA_090680											AFUA_2g15440		N/A
Afu1g14180	11330.7	1.04693	0.122733	8.53012	1.46e-17	7.56e-17	N/A	Ortholog(s) have tRNA (cytosine-5-)-methyltransferase activity, tRNA binding activity, role in cellular response to hydrogen peroxide, wobble base cytosine methylation and nucleus localization											AFUA_1g14180		N/A
Afu1g05870	20177.4	1.04526	0.121879	8.57625	9.8e-18	5.12e-17	N/A	Putative phospholipid biosynthesis protein; induced by exposure to artemisinin											AFUA_1g05870		N/A
Afu1g05500	47140.6	1.04326	0.126992	8.2151	2.12e-16	1.02e-15	N/A	40S ribosomal protein S12											AFUA_1g05500		N/A
Afu7g06450	133.363	1.04281	0.342231	3.0471	0.00231062	0.00392993	N/A	Ortholog of <i>Aspergillus fumigatus A1163</i> : AFUB_092010											AFUA_7g06450		N/A
Afu4g13220	184.528	1.04216	0.323066	3.22585	0.00125597	0.00221224	N/A	Ortholog of <i>Aspergillus fumigatus A1163</i> : AFUB_070130											AFUA_4g13220		N/A
Afu6g13350	2242.88	1.04092	0.225456	4.61694	3.89e-06	8.88e-06	N/A	Ortholog(s) have superoxide-generating NADPH oxidase activity											AFUA_6g13350		N/A
Afu3g00330	4827.4	1.0407	0.0773403	13.4561	2.83e-41	4.71e-40	N/A	Has domain(s) with predicted NAD binding, catalytic activity, coenzyme binding, oxidoreductase activity, acting on the aldehyde or oxo group of donors, NAD or NADP as acceptor activity											AFUA_3g00330		N/A
Afu6g11660	1565.31	1.04039	0.107037	9.71993	2.48e-22	1.67e-21	N/A	Has domain(s) with predicted hydrolase activity and role in metabolic process											AFUA_6g11660		N/A
Afu2g04810	10155.1	1.04029	0.082451	12.617	1.7e-36	2.36e-35	N/A	Protein of unknown function											AFUA_2g04810		N/A
Afu5g04030	12327.9	1.03966	0.0769758	13.5063	1.44e-41	2.43e-40	N/A	Ortholog(s) have structural constituent of ribosome activity and mitochondrial large ribosomal subunit localization											AFUA_5g04030		N/A
Afu4g10420	17134.2	1.03875	0.0829992	12.5152	6.16e-36	8.27e-35	N/A	Ortholog(s) have role in mRNA cis splicing, via spliceosome and U4/U6 x U5 tri-snRNP complex localization											AFUA_4g10420		N/A
Afu3g05740	11619.5	1.03864	0.217651	4.77203	1.82e-06	4.28e-06	N/A	Aldose 1-epimerase											AFUA_3g05740		N/A
Afu3g02920	3098.61	1.03774	0.146935	7.06259	1.63e-12	6.1e-12	N/A	Has domain(s) with predicted RNA polymerase II transcription factor activity, sequence-specific DNA binding, zinc ion binding activity, role in regulation of transcription, DNA-templated and nucleus localization											AFUA_3g02920		N/A
Afu3g13500	58.6023	1.03698	0.301147	3.44343	0.000574382	0.00105239	N/A	Protein of unknown function; SrbA-regulated during hypoxia											AFUA_3g13500		N/A
Afu4g01510	342.451	1.03626	0.250587	4.13531	3.54e-05	7.37e-05	N/A	Ortholog(s) have role in sporocarp development involved in sexual reproduction											AFUA_4g01510		N/A
Afu5g13392	51794.3	1.03596	0.0966338	10.7204	8.16e-27	7.01e-26	N/A	Ortholog(s) have GTPase activity, protein homodimerization activity, role in mitochondrial fusion, mitochondrion localization and integral component of mitochondrial outer membrane, mitochondrial inner membrane localization											AFUA_5g13392		N/A
Afu3g01840	12080.4	1.03558	0.199406	5.1933	2.07e-07	5.26e-07	N/A	Has domain(s) with predicted role in transmembrane transport and integral component of membrane localization											AFUA_3g01840		N/A
Afu2g10090	95890	1.03556	0.138398	7.48252	7.29e-14	2.95e-13	N/A	40S ribosomal protein S15											AFUA_2g10090		N/A
Afu7g01490	96900.5	1.03526	0.109768	9.43131	4.05e-21	2.56e-20	ptr2	Major facilitator superfamily (MFS) peptide transporter											AFUA_7g01490		ptr2
Afu3g10840	70907.8	1.03483	0.0922948	11.2122	3.55e-29	3.47e-28	bbp	Putative zinc knuckle transcription factor; transcript induced by exposure to human airway epithelial cells											AFUA_3g10840		bbp
Afu5g08600	6310.59	1.03473	0.0610387	16.952	1.86e-64	7.26e-63	N/A	Ortholog(s) have serine O-acetyltransferase activity, role in cysteine biosynthetic process and mitochondrion localization											AFUA_5g08600		N/A
Afu5g05630	64874.1	1.03446	0.130146	7.94847	1.89e-15	8.5e-15	N/A	60S ribosomal protein L23											AFUA_5g05630		N/A
Afu2g16740	35730.9	1.03307	0.0897747	11.5073	1.21e-30	1.27e-29	atp25	Ortholog of <i>A. nidulans FGSC A4</i> : AN10923, <i>A. niger CBS 513.88</i> : An04g08750, <i>Neosartorya fischeri NRRL 181</i> : NFIA_092040, <i>Aspergillus clavatus NRRL 1</i> : ACLA_075650 and <i>Aspergillus zonatus</i> : Aspzo1_0127291											AFUA_2g16740		atp25
Afu4g09840	3609.42	1.03285	0.105454	9.79436	1.19e-22	8.16e-22	bna5-2	Has domain(s) with predicted catalytic activity, kynureninase activity, pyridoxal phosphate binding activity, role in NAD biosynthetic process, metabolic process, tryptophan catabolic process and cytoplasm localization											AFUA_4g09840		bna5-2
Afu2g11640	7134.09	1.03247	0.110488	9.34464	9.22e-21	5.74e-20	N/A	Ortholog of <i>A. nidulans FGSC A4</i> : AN12049, <i>A. niger CBS 513.88</i> : An02g03700, <i>Aspergillus wentii</i> : Aspwe1_0044384, <i>Aspergillus sydowii</i> : Aspsy1_0058083 and <i>Aspergillus terreus NIH2624</i> : ATET_01091											AFUA_2g11640		N/A
Afu4g07710	54531.8	1.03173	0.0833817	12.3736	3.63e-35	4.69e-34	N/A	Putative pyruvate carboxylase; protein induced by heat shock											AFUA_4g07710		N/A
Afu7g04550	19728.1	1.03145	0.157046	6.56781	5.11e-11	1.71e-10	N/A	Has domain(s) with predicted ATP binding, protein kinase activity, protein tyrosine kinase activity and role in protein phosphorylation											AFUA_7g04550		N/A
Afu3g14600	2311.96	1.03122	0.115655	8.91635	4.82e-19	2.71e-18	N/A	Has domain(s) with predicted DNA binding, zinc ion binding activity, role in transcription, DNA-templated and nucleus localization											AFUA_3g14600		N/A
Afu4g01530	75.3458	1.03072	0.448834	2.29643	0.0216515	0.032201	N/A	Has domain(s) with predicted FAD binding, oxidoreductase activity and role in metabolic process											AFUA_4g01530		N/A
Afu3g07910	15944.9	1.03039	0.0931755	11.0586	1.99e-28	1.87e-27	uge3	UDP-glucose 4-epimerase involved in synthesis of galactosaminogalactan which is required for tissue adherence and virulence; transcript induced by voriconazole											AFUA_3g07910		uge3
Afu4g04460	50287.9	1.03027	0.10378	9.92746	3.16e-23	2.23e-22	N/A	60S ribosomal protein L13											AFUA_4g04460		N/A
Afu8g00360	117.19	1.0294	0.392249	2.62436	0.00868125	0.0137172	N/A	Ortholog of <i>Neosartorya fischeri NRRL 181</i> : NFIA_093900, <i>Aspergillus versicolor</i> : Aspve1_0045862, <i>Aspergillus fumigatus A1163</i> : AFUB_086210 and <i>Aspergillus sydowii</i> : Aspsy1_0048601											AFUA_8g00360		N/A
Afu5g03290	22130.2	1.02928	0.102837	10.0089	1.39e-23	1e-22	N/A	Ortholog of <i>A. nidulans FGSC A4</i> : AN8197, <i>A. niger CBS 513.88</i> : An09g05540, <i>A. oryzae RIB40</i> : AO090102000532, <i>Aspergillus wentii</i> : Aspwe1_0115831 and <i>Aspergillus sydowii</i> : Aspsy1_0211779											AFUA_5g03290		N/A
Afu1g15260	26171.1	1.02852	0.202724	5.0735	3.91e-07	9.71e-07	N/A	Ortholog of <i>A. nidulans FGSC A4</i> : AN0860, <i>A. niger CBS 513.88</i> : An01g13370, <i>A. oryzae RIB40</i> : AO090103000449, AO090005001207, <i>Aspergillus wentii</i> : Aspwe1_0111296 and <i>Aspergillus sydowii</i> : Aspsy1_0273264											AFUA_1g15260		N/A
Afu2g13400	50688.3	1.02845	0.0876576	11.7326	8.67e-32	9.58e-31	N/A	Ortholog(s) have fungal-type vacuole membrane localization											AFUA_2g13400		N/A
Afu1g07590	18075.4	1.02833	0.0577385	17.8101	5.9e-71	2.75e-69	N/A	Ortholog(s) have centromeric DNA binding activity											AFUA_1g07590		N/A
Afu6g11590	268.23	1.02785	0.160465	6.40544	1.5e-10	4.85e-10	N/A	Has domain(s) with predicted peroxiredoxin activity and role in oxidation-reduction process											AFUA_6g11590		N/A
Afu6g02450	91616.6	1.02772	0.114038	9.0121	2.02e-19	1.16e-18	N/A	Ortholog(s) have cytoplasmic stress granule, cytosol, nucleus localization											AFUA_6g02450		N/A
Afu4g01230	2097.65	1.02727	0.116042	8.85257	8.55e-19	4.74e-18	N/A	Ortholog of <i>A. nidulans FGSC A4</i> : AN3304, AN2043, <i>A. fumigatus Af293</i> : Afu4g10090 and <i>A. niger CBS 513.88</i> : An03g00230, An04g06970, An16g01920, An13g01860, An05g01440											AFUA_4g01230		N/A
Afu2g03590	38890.2	1.0271	0.124207	8.26924	1.35e-16	6.61e-16	rps21	Putative ribosomal protein S21e; transcript induced by exposure to human airway epithelial cells											AFUA_2g03590		rps21
Afu3g05670	5861.83	1.02661	0.0983007	10.4436	1.57e-25	1.26e-24	N/A	Ortholog of <i>A. nidulans FGSC A4</i> : AN10411, <i>A. niger CBS 513.88</i> : An11g10960, <i>A. oryzae RIB40</i> : AO090020000037, <i>Neosartorya fischeri NRRL 181</i> : NFIA_071520 and <i>Aspergillus wentii</i> : Aspwe1_0173697											AFUA_3g05670		N/A
Afu8g07180	1312.34	1.02549	0.116471	8.80471	1.31e-18	7.19e-18	N/A	Ortholog(s) have sequence-specific DNA binding, transcription factor activity, sequence-specific DNA binding activity and role in response to xenobiotic stimulus											AFUA_8g07180		N/A
Afu5g00510	151.719	1.02503	0.258317	3.9681	7.24e-05	0.000146312	N/A	Ortholog of <i>A. niger CBS 513.88</i> : An06g02400, <i>Aspergillus brasiliensis</i> : Aspbr1_0031922, <i>Neosartorya fischeri NRRL 181</i> : NFIA_042000 and <i>Aspergillus fumigatus A1163</i> : AFUB_048980											AFUA_5g00510		N/A
Afu1g04440	12204.6	1.02452	0.0982895	10.4235	1.94e-25	1.55e-24	N/A	Ortholog of <i>A. nidulans FGSC A4</i> : AN0454, <i>A. niger CBS 513.88</i> : An01g03310, <i>A. oryzae RIB40</i> : AO090003000907, <i>Aspergillus wentii</i> : Aspwe1_0150842 and <i>Aspergillus sydowii</i> : Aspsy1_0086117											AFUA_1g04440		N/A
Afu2g15340	209.013	1.02416	0.225701	4.53769	5.69e-06	1.28e-05	N/A	Has domain(s) with predicted RNA polymerase II transcription factor activity, sequence-specific DNA binding, transcription factor activity, sequence-specific DNA binding, zinc ion binding activity											AFUA_2g15340		N/A
Afu3g01260	956.422	1.02274	0.0965721	10.5905	3.3e-26	2.76e-25	N/A	Has domain(s) with predicted N-acetyltransferase activity											AFUA_3g01260		N/A
Afu1g15510	5738.31	1.02091	0.116409	8.77004	1.79e-18	9.73e-18	N/A	Ortholog of <i>A. nidulans FGSC A4</i> : AN0888, <i>A. niger CBS 513.88</i> : An01g13820, <i>A. oryzae RIB40</i> : AO090005001158, <i>Neosartorya fischeri NRRL 181</i> : NFIA_009900 and <i>Aspergillus wentii</i> : Aspwe1_0039986											AFUA_1g15510		N/A
Afu4g11110	1467.22	1.02077	0.163938	6.22654	4.77e-10	1.49e-09	N/A	Ortholog(s) have cytosol, endoplasmic reticulum, mitotic spindle pole body, nucleus localization											AFUA_4g11110		N/A
Afu4g07730	68318	1.02051	0.125813	8.11132	5.01e-16	2.34e-15	N/A	60S ribosomal protein L11; transcript induced by exposure to human airway epithelial cells											AFUA_4g07730		N/A
Afu1g17750	6885.73	1.01937	0.102177	9.97647	1.93e-23	1.37e-22	N/A	Ortholog of <i>A. nidulans FGSC A4</i> : AN4541, <i>A. niger CBS 513.88</i> : An07g07090, <i>A. oryzae RIB40</i> : AO090026000620, <i>Aspergillus wentii</i> : Aspwe1_0049093 and <i>Aspergillus sydowii</i> : Aspsy1_0032953											AFUA_1g17750		N/A
Afu8g01222	516.059	1.01705	0.135205	7.52232	5.38e-14	2.2e-13	tmpL	Putative transmembrane protein											AFUA_8g01222		tmpL
Afu8g02170	573.99	1.01596	0.133943	7.58503	3.32e-14	1.38e-13	N/A	Has domain(s) with predicted RNA polymerase II transcription factor activity, sequence-specific DNA binding, zinc ion binding activity, role in regulation of transcription, DNA-templated and nucleus localization											AFUA_8g02170		N/A
Afu8g05950	8416.82	1.0158	0.0869367	11.6844	1.53e-31	1.67e-30	N/A	Ortholog of <i>A. nidulans FGSC A4</i> : AN1574, AN0682, <i>A. fumigatus Af293</i> : Afu1g13430, <i>A. niger CBS 513.88</i> : An09g02840 and <i>A. oryzae RIB40</i> : AO090012000536											AFUA_8g05950		N/A
Afu1g03970	49010.7	1.01484	0.0797629	12.7233	4.39e-37	6.24e-36	N/A	Putative mitochondrial translation initiation factor IF-2											AFUA_1g03970		N/A
Afu2g13150	2221.41	1.01452	0.0930169	10.9068	1.07e-27	9.68e-27	N/A	Ortholog of <i>Aspergillus fumigatus A1163</i> : AFUB_028780											AFUA_2g13150		N/A
Afu7g06440	297.691	1.01445	0.217341	4.66758	3.05e-06	7.02e-06	N/A	Ortholog of <i>Neosartorya fischeri NRRL 181</i> : NFIA_027730, <i>Aspergillus fumigatus A1163</i> : AFUB_092000 and <i>Aspergillus clavatus NRRL 1</i> : ACLA_008180											AFUA_7g06440		N/A
Afu4g06520	16848.6	1.01417	0.0701975	14.4473	2.61e-47	5.56e-46	N/A	Ortholog of <i>A. nidulans FGSC A4</i> : AN4364, <i>A. niger CBS 513.88</i> : An04g00860, <i>A. oryzae RIB40</i> : AO090023000934, <i>Aspergillus wentii</i> : Aspwe1_0252118 and <i>Aspergillus sydowii</i> : Aspsy1_0062282											AFUA_4g06520		N/A
Afu7g00950	5995.02	1.01298	0.113449	8.92892	4.3e-19	2.43e-18	N/A	Has domain(s) with predicted substrate-specific transmembrane transporter activity, transmembrane transporter activity, role in transmembrane transport and integral component of membrane, membrane localization											AFUA_7g00950		N/A
Afu5g06610	12351.9	1.01294	0.0602462	16.8134	1.95e-63	7.28e-62	N/A	Ortholog(s) have glutathione synthase activity and role in cellular response to cadmium ion, detoxification of cadmium ion, glutathione biosynthetic process, phytochelatin biosynthetic process, phytochelatin-metal complex formation											AFUA_5g06610		N/A
Afu1g10710	25377.5	1.0127	0.090056	11.2452	2.44e-29	2.41e-28	prp46	Ortholog(s) have role in mRNA cis splicing, via spliceosome and Prp19 complex, spliceosomal complex localization											AFUA_1g10710		prp46
Afu2g04800	2724.94	1.01207	0.110817	9.13284	6.67e-20	3.96e-19	N/A	Ortholog(s) have role in maturation of SSU-rRNA from tricistronic rRNA transcript (SSU-rRNA, 5.8S rRNA, LSU-rRNA) and cytoplasm, nucleus localization											AFUA_2g04800		N/A
Afu3g01070	4111.65	1.01071	0.194284	5.20221	1.97e-07	5.03e-07	N/A	Ortholog(s) have catechol oxidase activity											AFUA_3g01070		N/A
Afu4g11880	7969.01	1.01005	0.0798948	12.6422	1.23e-36	1.72e-35	N/A	Ortholog(s) have U2 snRNP, cytosol localization											AFUA_4g11880		N/A
Afu8g07200	31820.4	1.00939	0.109817	9.19159	3.87e-20	2.32e-19	N/A	Ortholog(s) have role in response to amino acid											AFUA_8g07200		N/A
Afu6g02820	9278.31	1.00914	0.125293	8.05428	7.99e-16	3.7e-15	N/A	Putative metalloreductase; transcript up-regulated in hyphae upon exposure to neutrophils											AFUA_6g02820		N/A
Afu2g11290	9579.48	1.00903	0.0900508	11.2051	3.85e-29	3.75e-28	N/A	Orotate phosphoribosyltransferase 1; role in pyrimidine base biosynthesis; no human homolog											AFUA_2g11290		N/A
Afu2g16360	30342.5	1.00776	0.0903387	11.1554	6.74e-29	6.49e-28	N/A	Ortholog(s) have 2,5-diamino-6-ribitylamino-4(3H)-pyrimidinone 5'-phosphate deaminase activity, pseudouridine synthase activity, role in riboflavin biosynthetic process, tRNA pseudouridine synthesis and cytosol localization											AFUA_2g16360		N/A
Afu6g05140	19618	1.00761	0.115637	8.71358	2.94e-18	1.58e-17	erg3A	Putative sterol delta 5,6-desaturase-like protein with similarity to Erg3; upregulated in 24h biofilm vs planktonic culture; SrbA-regulated during hypoxia											AFUA_6g05140		erg3A
Afu6g08330	20329.8	1.00692	0.0746032	13.497	1.63e-41	2.75e-40	N/A	Ortholog of <i>A. nidulans FGSC A4</i> : AN3930, <i>A. niger CBS 513.88</i> : An11g01740, <i>A. oryzae RIB40</i> : AO090003000085, <i>Aspergillus wentii</i> : Aspwe1_0045965 and <i>Aspergillus sydowii</i> : Aspsy1_0918419											AFUA_6g08330		N/A
Afu6g01940	15040	1.00682	0.104651	9.62077	6.53e-22	4.32e-21	N/A	Dienelactone hydrolase family protein; transcript up-regulated in conidia exposed to neutrophils											AFUA_6g01940		N/A
Afu1g04420	3674.16	1.00679	0.115174	8.74144	2.3e-18	1.24e-17	N/A	Ortholog of <i>Aspergillus glaucus</i> : Aspgl1_1237776, <i>Neosartorya fischeri NRRL 181</i> : NFIA_020350, <i>Aspergillus wentii</i> : Aspwe1_0037371 and <i>Aspergillus fumigatus A1163</i> : AFUB_004760											AFUA_1g04420		N/A
Afu3g06970	50696.6	1.00506	0.113991	8.81696	1.18e-18	6.47e-18	N/A	40S ribosomal protein S9; transcript induced by exposure to human airway epithelial cells											AFUA_3g06970		N/A
Afu2g03770	2926.4	1.0039	0.107828	9.31023	1.28e-20	7.87e-20	N/A	Ortholog(s) have nicotinamidase activity, role in chromatin silencing at rDNA, chromatin silencing at telomere, negative regulation of DNA amplification, replicative cell aging and cytosol, nucleus, peroxisome localization											AFUA_2g03770		N/A
Afu8g01360	1812.22	1.00355	0.115055	8.72234	2.73e-18	1.47e-17	N/A	Has domain(s) with predicted carbon-nitrogen ligase activity, with glutamine as amido-N-donor activity											AFUA_8g01360		N/A
Afu8g07040	33.7092	1.0034	0.444714	2.25627	0.0240538	0.0355633	N/A	Putative monooxygenase; transcript repressed by exposure to human airway epithelial cells											AFUA_8g07040		N/A
Afu8g05130	1082.42	1.0033	0.137637	7.28943	3.11e-13	1.22e-12	N/A	Ortholog of <i>Aspergillus fumigatus A1163</i> : AFUB_082370											AFUA_8g05130		N/A
Afu3g07680	21154	1.00289	0.0998136	10.0476	9.41e-24	6.86e-23	N/A	Putative ran GTPase activating protein											AFUA_3g07680		N/A
Afu1g12890	58100.4	1.00246	0.155046	6.46559	1.01e-10	3.31e-10	N/A	Putative 60S Ribosomal protein L5											AFUA_1g12890		N/A
Afu6g11880	83.7421	1.00205	0.357589	2.80223	0.00507511	0.00826996	N/A	Ortholog of <i>A. nidulans FGSC A4</i> : AN1835, <i>A. oryzae RIB40</i> : AO090701000551, <i>Neosartorya fischeri NRRL 181</i> : NFIA_057460, <i>Aspergillus wentii</i> : Aspwe1_0120396 and <i>Aspergillus versicolor</i> : Aspve1_0122785											AFUA_6g11880		N/A
Afu3g00820	1440.93	1.00196	0.20152	4.972	6.63e-07	1.62e-06	N/A	Has domain(s) with predicted poly(beta-D-mannuronate) lyase activity, role in alginic acid catabolic process and periplasmic space localization											AFUA_3g00820		N/A
Afu7g04830	2159.99	1.00141	0.109615	9.13571	6.5e-20	3.86e-19	N/A	Ortholog of <i>Aspergillus fumigatus A1163</i> : AFUB_090380											AFUA_7g04830		N/A
Afu6g08640	17939	1.00107	0.0842165	11.8869	1.38e-32	1.6e-31	45200	Ortholog(s) have metalloendopeptidase activity, role in cellular iron ion homeostasis, protein processing involved in protein targeting to mitochondrion, protein stabilization and mitochondrial matrix localization											AFUA_6g08640		45200
Afu1g03110	29893.2	1.00042	0.131065	7.63299	2.29e-14	9.61e-14	N/A	Ortholog(s) have structural constituent of ribosome activity, role in cytoplasmic translation and cytosolic large ribosomal subunit, nucleolus localization											AFUA_1g03110		N/A
Afu4g07380	15333.9	1.00002	0.0682422	14.6541	1.27e-48	2.87e-47	N/A	Ortholog(s) have role in histone exchange and NuA4 histone acetyltransferase complex, Swr1 complex localization											AFUA_4g07380		N/A
Afu7g05600	16261	0.999675	0.101717	9.82801	8.53e-23	5.9e-22	N/A	Ortholog(s) have cytosol, nucleus localization											AFUA_7g05600		N/A
Afu3g03910	9207.77	0.997544	0.128273	7.77675	7.44e-15	3.23e-14	N/A	Ortholog of <i>A. nidulans FGSC A4</i> : AN9192, <i>A. niger CBS 513.88</i> : An13g01790, <i>A. oryzae RIB40</i> : AO090038000138, <i>Neosartorya fischeri NRRL 181</i> : NFIA_006190 and <i>Aspergillus kawachii</i> : Aspka1_0177086											AFUA_3g03910		N/A
Afu2g12800	185.115	0.996657	0.222693	4.47548	7.62e-06	1.69e-05	N/A	Ortholog of <i>Aspergillus fumigatus A1163</i> : AFUB_028430											AFUA_2g12800		N/A
Afu6g07940	26702.3	0.996502	0.109015	9.14095	6.19e-20	3.68e-19	N/A	Putative lactoylglutathione lyase											AFUA_6g07940		N/A
Afu3g12200	887.585	-0.995892	0.153139	-6.50321	7.86e-11	2.6e-10	optC	OPT family small oligopeptide transporter; 14 transmembrane domains											AFUA_3g12200		optC
Afu4g03620	3711.11	-0.996302	0.0957312	-10.4073	2.3e-25	1.83e-24	N/A	Ortholog(s) have role in nucleobase-containing compound transport and plasma membrane localization											AFUA_4g03620		N/A
Afu5g01320	306.488	-0.996488	0.213755	-4.66182	3.13e-06	7.21e-06	N/A	Has domain(s) with predicted transmembrane transporter activity, role in transmembrane transport and integral component of membrane localization											AFUA_5g01320		N/A
Afu1g00420	488.916	-0.996495	0.192232	-5.18383	2.17e-07	5.52e-07	N/A	Carboxypeptidase S1; induced by growth on BSA as a sole nitrogen source; predicted gene pair with AFUA_8G04120											AFUA_1g00420		N/A
Afu2g10670	760.786	-0.997115	0.137456	-7.25406	4.04e-13	1.57e-12	N/A	Has domain(s) with predicted plasma membrane localization											AFUA_2g10670		N/A
Afu1g01940	1885.34	-0.998012	0.132786	-7.51594	5.65e-14	2.3e-13	N/A	Ortholog of <i>A. nidulans FGSC A4</i> : AN8644, <i>A. niger CBS 513.88</i> : An04g08240 and <i>A. oryzae RIB40</i> : AO090026000236, AO090010000588, AO090011000050, AO090009000101											AFUA_1g01940		N/A
Afu6g06610	13853.7	-0.998985	0.0608128	-16.4272	1.22e-60	4.08e-59	N/A	Ortholog(s) have role in protein folding and endoplasmic reticulum localization											AFUA_6g06610		N/A
Afu7g06170	445.211	-0.999752	0.145383	-6.87667	6.13e-12	2.19e-11	N/A	Has domain(s) with predicted hydrolase activity											AFUA_7g06170		N/A
Afu1g09730	28138.4	-1.00005	0.115068	-8.69092	3.6e-18	1.92e-17	N/A	Has domain(s) with predicted catalytic activity and membrane localization											AFUA_1g09730		N/A
Afu1g10730	3661.69	-1.00104	0.0918745	-10.8958	1.21e-27	1.09e-26	N/A	Ortholog of <i>A. niger CBS 513.88</i> : An08g02820, <i>Aspergillus wentii</i> : Aspwe1_0180394, <i>Aspergillus sydowii</i> : Aspsy1_0190859 and <i>Aspergillus terreus NIH2624</i> : ATET_00264											AFUA_1g10730		N/A
Afu8g04050	10880.1	-1.0013	0.0647296	-15.4689	5.62e-54	1.49e-52	N/A	Putative DNA binding transcription factor; predicted gene pair with AFUA_1G00580											AFUA_8g04050		N/A
Afu3g07660	1052.99	-1.00209	0.137949	-7.26423	3.75e-13	1.46e-12	N/A	Ortholog of <i>A. nidulans FGSC A4</i> : AN11766, <i>A. oryzae RIB40</i> : AO090020000405, <i>Neosartorya fischeri NRRL 181</i> : NFIA_069490, <i>Aspergillus wentii</i> : Aspwe1_0173499 and <i>Aspergillus clavatus NRRL 1</i> : ACLA_035620											AFUA_3g07660		N/A
Afu5g08130	31344	-1.00224	0.0822292	-12.1884	3.58e-34	4.46e-33	N/A	Ortholog(s) have P-P-bond-hydrolysis-driven protein transmembrane transporter activity, peptide transporter activity, signal sequence binding activity											AFUA_5g08130		N/A
Afu6g01910	3234.71	-1.00258	0.203165	-4.93479	8.02e-07	1.94e-06	N/A	Has domain(s) with predicted nucleic acid binding activity											AFUA_6g01910		N/A
Afu5g01700	2991.33	-1.0033	0.18739	-5.35405	8.6e-08	2.28e-07	N/A	Has domain(s) with predicted DNA binding, RNA polymerase II transcription factor activity, sequence-specific DNA binding, zinc ion binding activity and role in regulation of transcription, DNA-templated, transcription, DNA-templated											AFUA_5g01700		N/A
Afu4g03150	752.543	-1.00337	0.141967	-7.06763	1.58e-12	5.89e-12	N/A	Ortholog(s) have O6-alkylguanine-DNA binding activity, role in DNA dealkylation involved in DNA repair and cytosol, nucleus localization											AFUA_4g03150		N/A
Afu5g13670	569.241	-1.00355	0.234574	-4.27818	1.88e-05	4.02e-05	N/A	Ortholog of <i>Aspergillus fumigatus A1163</i> : AFUB_061380											AFUA_5g13670		N/A
Afu2g01800	652.369	-1.00481	0.173961	-5.77604	7.65e-09	2.2e-08	N/A	Ortholog of <i>A. oryzae RIB40</i> : AO090011000437, <i>Aspergillus glaucus</i> : Aspgl1_0037232, <i>Aspergillus flavus NRRL 3357</i> : AFL2T_05209 and <i>Neosartorya fischeri NRRL 181</i> : NFIA_034150											AFUA_2g01800		N/A
Afu3g12780	1483.33	-1.00561	0.146409	-6.86851	6.49e-12	2.32e-11	N/A	Has domain(s) with predicted DNA binding, RNA polymerase II transcription factor activity, sequence-specific DNA binding, zinc ion binding activity and role in regulation of transcription, DNA-templated, transcription, DNA-templated											AFUA_3g12780		N/A
Afu2g02910	88053.9	-1.00607	0.169651	-5.93021	3.03e-09	8.97e-09	N/A	Ortholog(s) have catechol 1,2-dioxygenase activity and role in catechol catabolic process, ortho-cleavage											AFUA_2g02910		N/A
Afu3g08250	494.256	-1.00654	0.12769	-7.88269	3.2e-15	1.42e-14	N/A	Ortholog of <i>A. nidulans FGSC A4</i> : AN5437, AN2941, <i>A. fumigatus Af293</i> : Afu6g13630, <i>A. niger CBS 513.88</i> : An02g11860 and <i>A. oryzae RIB40</i> : AO090005001453, AO090103000325											AFUA_3g08250		N/A
Afu2g14420	321.624	-1.00687	0.162761	-6.18618	6.16e-10	1.92e-09	N/A	Putative cutinase with a predicted role in cutin degradation; repressed by exposure to artemisinin											AFUA_2g14420		N/A
Afu2g14860	2050.19	-1.00689	0.109866	-9.16471	4.97e-20	2.97e-19	N/A	Has domain(s) with predicted catalytic activity											AFUA_2g14860		N/A
Afu5g06290	1092.54	-1.00828	0.163212	-6.17775	6.5e-10	2.02e-09	N/A	Ortholog(s) have plasma membrane localization											AFUA_5g06290		N/A
Afu3g10110	27670.7	-1.00836	0.0645668	-15.6174	5.54e-55	1.55e-53	N/A	Electron transfer flavoprotein-ubiquinone oxidoreductase; hypoxia repressed protein											AFUA_3g10110		N/A
Afu2g17250	1225.07	-1.00891	0.135175	-7.46375	8.41e-14	3.39e-13	N/A	Has domain(s) with predicted hydrolase activity											AFUA_2g17250		N/A
Afu6g06460	6272.96	-1.00982	0.103608	-9.74659	1.91e-22	1.29e-21	N/A	Has domain(s) with predicted catalytic activity and role in metabolic process											AFUA_6g06460		N/A
Afu4g14150	159.791	-1.01039	0.194446	-5.19625	2.03e-07	5.19e-07	N/A	Has domain(s) with predicted transferase activity, transferring acyl groups other than amino-acyl groups, transferase activity, transferring hexosyl groups activity and role in metabolic process											AFUA_4g14150		N/A
Afu6g07855	591.667	-1.01137	0.160085	-6.31769	2.66e-10	8.45e-10	N/A	Ortholog of <i>A. nidulans FGSC A4</i> : AN1941, <i>A. niger CBS 513.88</i> : An11g02730, <i>Neosartorya fischeri NRRL 181</i> : NFIA_053540 and <i>Aspergillus versicolor</i> : Aspve1_0025340											AFUA_6g07855		N/A
Afu5g04310	19263	-1.0114	0.0679323	-14.8883	3.93e-50	9.4e-49	pmp47	Putative peroxisome membrane protein; transcript up-regulated in conidia exposed to neutrophils											AFUA_5g04310		pmp47
Afu1g16690	4024.9	-1.01222	0.159399	-6.35021	2.15e-10	6.88e-10	N/A	Ortholog(s) have role in cellular response to drug											AFUA_1g16690		N/A
Afu3g13440	37859.4	-1.01222	0.375664	-2.69449	0.00704959	0.0112773	N/A	Stomatin family protein; hypoxia induced protein											AFUA_3g13440		N/A
Afu7g04250	7551.14	-1.01235	0.117288	-8.63135	6.06e-18	3.21e-17	N/A	Protein-ER retention protein with a predicted role in protein glycosylation; transcript induced by exposure to human airway epithelial cells											AFUA_7g04250		N/A
Afu1g12630	3707.79	-1.01372	0.142611	-7.10829	1.17e-12	4.43e-12	N/A	Ortholog of <i>A. nidulans FGSC A4</i> : AN1048, <i>A. niger CBS 513.88</i> : An08g05380, <i>A. oryzae RIB40</i> : AO090113000130, <i>Aspergillus wentii</i> : Aspwe1_0111448 and <i>Aspergillus terreus NIH2624</i> : ATET_00454											AFUA_1g12630		N/A
Afu8g04330	3142.81	-1.01413	0.146428	-6.9258	4.34e-12	1.57e-11	N/A	Ortholog(s) have protein-histidine N-methyltransferase activity, role in peptidyl-histidine methylation, to form tele-methylhistidine and cytosol, nucleus localization											AFUA_8g04330		N/A
Afu1g04910	15361	-1.01424	0.075439	-13.4445	3.32e-41	5.46e-40	N/A	Has domain(s) with predicted myosin binding activity											AFUA_1g04910		N/A
Afu8g05620	17581.2	-1.01438	0.0790486	-12.8323	1.08e-37	1.58e-36	chs3	Ortholog(s) have enzyme activator activity and role in barrier septum assembly, cellular protein localization, fungal-type cell wall chitin biosynthetic process, regulation of fungal-type cell wall beta-glucan biosynthetic process											AFUA_8g05620		chs3
Afu1g12205	1988.21	-1.01485	0.129948	-7.80963	5.74e-15	2.5e-14	N/A	#N/A											AFUA_1g12205		N/A
Afu1g14480	2671.67	-1.01604	0.10119	-10.0409	1.01e-23	7.31e-23	N/A	Ortholog of <i>Aspergillus fumigatus A1163</i> : AFUB_014010											AFUA_1g14480		N/A
Afu2g05070	3106.25	-1.017	0.13243	-7.67947	1.6e-14	6.79e-14	N/A	Ortholog of <i>A. nidulans FGSC A4</i> : AN2100, <i>A. niger CBS 513.88</i> : An11g04820, <i>Aspergillus wentii</i> : Aspwe1_0120231, <i>Aspergillus sydowii</i> : Aspsy1_0054017 and <i>Aspergillus terreus NIH2624</i> : ATET_05993											AFUA_2g05070		N/A
Afu6g02300	3522.17	-1.01738	0.124986	-8.13993	3.95e-16	1.87e-15	N/A	Ortholog(s) have protein kinase activity, role in budding cell bud growth, morphogenesis checkpoint, protein autophosphorylation, septin ring assembly and cellular bud neck localization											AFUA_6g02300		N/A
Afu8g01650	161.204	-1.01753	0.301283	-3.37731	0.000731988	0.00132456	N/A	Protein of unknown function											AFUA_8g01650		N/A
Afu2g16630	450.821	-1.01794	0.170693	-5.96356	2.47e-09	7.37e-09	N/A	Has domain(s) with predicted acyl-CoA dehydrogenase activity, flavin adenine dinucleotide binding, oxidoreductase activity, acting on the CH-CH group of donors activity and role in oxidation-reduction process											AFUA_2g16630		N/A
Afu4g04510	568.289	-1.01813	0.141015	-7.22001	5.2e-13	2.01e-12	N/A	Ortholog of <i>A. nidulans FGSC A4</i> : AN6999, <i>A. niger CBS 513.88</i> : An14g00320, <i>Aspergillus wentii</i> : Aspwe1_0174570, <i>Aspergillus sydowii</i> : Aspsy1_0158040 and <i>Aspergillus terreus NIH2624</i> : ATET_02743											AFUA_4g04510		N/A
Afu5g12930	1561.78	-1.0188	0.0901651	-11.2992	1.32e-29	1.32e-28	N/A	Has domain(s) with predicted RNA polymerase II transcription factor activity, sequence-specific DNA binding, zinc ion binding activity, role in regulation of transcription, DNA-templated and nucleus localization											AFUA_5g12930		N/A
Afu7g04970	904.956	-1.02025	0.135117	-7.55085	4.32e-14	1.78e-13	N/A	Has domain(s) with predicted oxidoreductase activity and role in oxidation-reduction process											AFUA_7g04970		N/A
Afu3g14770	68.5717	-1.02114	0.306445	-3.33222	0.000861559	0.00154645	N/A	Has domain(s) with predicted catalytic activity, coenzyme binding activity and role in cellular metabolic process											AFUA_3g14770		N/A
Afu2g14300	5779.14	-1.02245	0.115032	-8.88839	6.2e-19	3.47e-18	N/A	Has domain(s) with predicted carbon-sulfur lyase activity and role in metabolic process											AFUA_2g14300		N/A
Afu1g04990	79630.8	-1.02417	0.097244	-10.532	6.15e-26	5.03e-25	vts1	Ortholog of <i>A. nidulans FGSC A4</i> : AN0406, <i>A. niger CBS 513.88</i> : An01g04080, <i>A. oryzae RIB40</i> : AO090003000834, <i>Aspergillus wentii</i> : Aspwe1_0104266 and <i>Aspergillus sydowii</i> : Aspsy1_0639570											AFUA_1g04990		vts1
Afu1g17520	203.45	-1.02422	0.203568	-5.03137	4.87e-07	1.2e-06	N/A	Has domain(s) with predicted UDP-N-acetylmuramate dehydrogenase activity, catalytic activity, flavin adenine dinucleotide binding activity and role in oxidation-reduction process											AFUA_1g17520		N/A
Afu3g09150	1636.79	-1.02426	0.130461	-7.85112	4.12e-15	1.82e-14	N/A	Has domain(s) with predicted oxidoreductase activity and role in metabolic process											AFUA_3g09150		N/A
Afu2g05180	40407.7	-1.0248	0.311997	-3.28465	0.00102108	0.00181548	N/A	Has domain(s) with predicted nucleic acid binding, transcription factor activity, sequence-specific DNA binding, zinc ion binding activity, role in regulation of transcription, DNA-templated and nucleus localization											AFUA_2g05180		N/A
Afu7g05370	47124.7	-1.02552	0.071573	-14.3283	1.46e-46	3.05e-45	aspB	Putative septin; Yap1-dependent induction in response to hydrogen peroxide; localizes to septa and to rings at the base of developing phialides; hypoxia repressed protein											AFUA_7g05370		aspB
Afu5g09530	891.378	-1.02576	0.0925177	-11.0872	1.45e-28	1.37e-27	N/A	Protein of unknown function, phoB-regulated											AFUA_5g09530		N/A
Afu2g09920	1752.84	-1.02595	0.0830436	-12.3544	4.61e-35	5.94e-34	N/A	Ortholog of <i>Aspergillus fumigatus A1163</i> : AFUB_025760											AFUA_2g09920		N/A
Afu2g14610	6618.14	-1.02614	0.0825456	-12.4312	1.77e-35	2.33e-34	N/A	Has domain(s) with predicted nutrient reservoir activity											AFUA_2g14610		N/A
Afu2g11240	3982.92	-1.0267	0.175586	-5.84732	5e-09	1.45e-08	N/A	Ortholog(s) have UDP-N-acetylglucosamine-dolichyl-phosphate N-acetylglucosaminephosphotransferase activity and role in N-glycan processing, aerobic respiration, cellular response to drug, dolichyl diphosphate biosynthetic process											AFUA_2g11240		N/A
Afu3g04180	8344.3	-1.02723	0.078573	-13.0736	4.66e-39	7.11e-38	N/A	Has domain(s) with predicted nucleic acid binding, zinc ion binding activity											AFUA_3g04180		N/A
Afu2g04560	13588.8	-1.02728	0.080477	-12.7649	2.57e-37	3.71e-36	N/A	Has domain(s) with predicted oxidoreductase activity and role in metabolic process											AFUA_2g04560		N/A
Afu2g00620	1659.3	-1.02789	0.172478	-5.95954	2.53e-09	7.54e-09	N/A	Ortholog(s) have acetylxylan esterase activity and role in xylan catabolic process											AFUA_2g00620		N/A
Afu7g01560	4102.85	-1.02807	0.106487	-9.65442	4.71e-22	3.13e-21	N/A	Has domain(s) with predicted UDP-N-acetylmuramate dehydrogenase activity, flavin adenine dinucleotide binding activity and role in oxidation-reduction process											AFUA_7g01560		N/A
Afu4g06085	2573.4	-1.02817	0.0891943	-11.5273	9.61e-31	1.01e-29	N/A	Ortholog of <i>A. niger CBS 513.88</i> : An04g00350, <i>Neosartorya fischeri NRRL 181</i> : NFIA_110060, <i>Aspergillus wentii</i> : Aspwe1_0023360 and <i>Aspergillus clavatus NRRL 1</i> : ACLA_045390											AFUA_4g06085		N/A
Afu3g07510	4983.05	-1.02821	0.0920614	-11.1687	5.8e-29	5.6e-28	N/A	Ortholog of <i>A. nidulans FGSC A4</i> : AN10603, <i>A. niger CBS 513.88</i> : An02g13190, <i>A. oryzae RIB40</i> : AO090020000145, <i>Neosartorya fischeri NRRL 181</i> : NFIA_069680 and <i>Aspergillus wentii</i> : Aspwe1_0029255											AFUA_3g07510		N/A
Afu2g04500	315.585	-1.02829	0.165382	-6.21763	5.05e-10	1.58e-09	N/A	Ortholog of <i>Aspergillus fumigatus A1163</i> : AFUB_021530											AFUA_2g04500		N/A
Afu3g11890	547.567	-1.02841	0.183817	-5.59478	2.21e-08	6.14e-08	N/A	Ortholog of <i>A. nidulans FGSC A4</i> : AN9195, <i>A. niger CBS 513.88</i> : An01g14950, <i>A. oryzae RIB40</i> : AO090010000214, <i>Neosartorya fischeri NRRL 181</i> : NFIA_065430 and <i>Aspergillus wentii</i> : Aspwe1_0130022											AFUA_3g11890		N/A
Afu2g17450	670.045	-1.02927	0.114188	-9.01382	1.99e-19	1.15e-18	N/A	Has domain(s) with predicted 3-hydroxyanthranilate 3,4-dioxygenase activity, iron ion binding activity and role in oxidation-reduction process											AFUA_2g17450		N/A
Afu6g08830	15044.3	-1.03021	0.0776075	-13.2747	3.25e-40	5.25e-39	N/A	2-oxoisovalerate dehydrogenase complex alpha subunit											AFUA_6g08830		N/A
Afu6g02980	206.387	-1.03116	0.32008	-3.22159	0.00127482	0.00224141	N/A	Ortholog(s) have polygalacturonase activity and role in pectin catabolic process											AFUA_6g02980		N/A
Afu1g02770	893.228	-1.03155	0.150413	-6.8581	6.98e-12	2.49e-11	N/A	Ortholog of <i>A. nidulans FGSC A4</i> : AN0301, <i>A. niger CBS 513.88</i> : An01g05370, <i>A. oryzae RIB40</i> : AO090005000817, <i>Aspergillus wentii</i> : Aspwe1_0169626 and <i>Aspergillus sydowii</i> : Aspsy1_0144698											AFUA_1g02770		N/A
Afu8g01100	235.727	-1.03211	0.211919	-4.8703	1.11e-06	2.67e-06	N/A	Has domain(s) with predicted alpha-galactosidase activity, catalytic activity, hydrolase activity, hydrolyzing O-glycosyl compounds activity and role in carbohydrate metabolic process											AFUA_8g01100		N/A
Afu4g12150	258.655	-1.03309	0.172015	-6.00585	1.9e-09	5.74e-09	N/A	Has domain(s) with predicted catalytic activity											AFUA_4g12150		N/A
Afu2g08000	10901.6	-1.03382	0.0849213	-12.1739	4.28e-34	5.31e-33	N/A	Ortholog of <i>A. nidulans FGSC A4</i> : AN5847, <i>A. niger CBS 513.88</i> : An05g00550, <i>Neosartorya fischeri NRRL 181</i> : NFIA_083670 and <i>Aspergillus wentii</i> : Aspwe1_0175059, Aspwe1_0670697											AFUA_2g08000		N/A
Afu8g04630	3029.63	-1.03483	0.0829174	-12.4802	9.57e-36	1.27e-34	N/A	Ortholog(s) have malate:proton symporter activity, malonic acid uptake transmembrane transporter activity, succinate:proton symporter activity											AFUA_8g04630		N/A
Afu1g14040	1749.05	-1.03577	0.113241	-9.14656	5.88e-20	3.5e-19	N/A	Has domain(s) with predicted FMN binding, oxidoreductase activity, pyridoxamine-phosphate oxidase activity and role in oxidation-reduction process											AFUA_1g14040		N/A
Afu4g06370	7524.78	-1.03589	0.169873	-6.09802	1.07e-09	3.29e-09	N/A	Ortholog of <i>A. niger CBS 513.88</i> : An04g00710, <i>Neosartorya fischeri NRRL 181</i> : NFIA_109780, <i>Aspergillus wentii</i> : Aspwe1_0023332 and <i>Aspergillus clavatus NRRL 1</i> : ACLA_045680											AFUA_4g06370		N/A
Afu1g15410	2753	-1.03601	0.078251	-13.2396	5.18e-40	8.25e-39	N/A	Has domain(s) with predicted zinc ion binding activity											AFUA_1g15410		N/A
Afu7g01680	4729.41	-1.03694	0.0864838	-11.99	4.01e-33	4.77e-32	N/A	Ortholog of <i>A. niger CBS 513.88</i> : An12g01030, <i>Neosartorya fischeri NRRL 181</i> : NFIA_114400, <i>Aspergillus wentii</i> : Aspwe1_0582797 and <i>Aspergillus versicolor</i> : Aspve1_0057666											AFUA_7g01680		N/A
Afu1g05770	2959.64	-1.0373	0.102579	-10.1122	4.88e-24	3.61e-23	exg12	Secreted beta-glucosidase; predicted secretory signal sequence; fibrinogen-binding											AFUA_1g05770		exg12
Afu4g09380	1131.65	-1.03765	0.123384	-8.40994	4.1e-17	2.07e-16	N/A	Ortholog of <i>A. nidulans FGSC A4</i> : AN3529, AN4144, AN8311, AN9211, AN4846 and <i>A. fumigatus Af293</i> : Afu1g17260, Afu4g07950, Afu6g00560, Afu6g12140, Afu8g01900											AFUA_4g09380		N/A
Afu1g15100	778.056	-1.03795	0.11358	-9.13852	6.33e-20	3.76e-19	N/A	Has domain(s) with predicted cholestenol delta-isomerase activity, role in sterol metabolic process and endoplasmic reticulum, integral component of membrane localization											AFUA_1g15100		N/A
Afu3g12520	7142.03	-1.03818	0.0670512	-15.4835	4.49e-54	1.2e-52	N/A	Ortholog of <i>A. nidulans FGSC A4</i> : AN3100, <i>A. niger CBS 513.88</i> : An02g08470, <i>A. oryzae RIB40</i> : AO090005000716, <i>Aspergillus wentii</i> : Aspwe1_0169235 and <i>Aspergillus sydowii</i> : Aspsy1_0029176											AFUA_3g12520		N/A
Afu7g04220	4661.7	-1.039	0.111309	-9.33442	1.02e-20	6.3e-20	N/A	Ortholog of <i>A. nidulans FGSC A4</i> : AN5685, <i>A. niger CBS 513.88</i> : An13g00770, <i>A. oryzae RIB40</i> : AO090005000107, <i>Aspergillus wentii</i> : Aspwe1_0170355 and <i>Aspergillus sydowii</i> : Aspsy1_0148814											AFUA_7g04220		N/A
Afu5g05700	6579.45	-1.03925	0.0906455	-11.465	1.98e-30	2.05e-29	N/A	Ortholog(s) have 3-hydroxyacyl-[acyl-carrier-protein] dehydratase activity, role in fatty acid biosynthetic process and mitochondrion localization											AFUA_5g05700		N/A
Afu5g13290	694.79	-1.04028	0.127772	-8.14168	3.9e-16	1.84e-15	N/A	Has domain(s) with predicted role in transmembrane transport and integral component of membrane localization											AFUA_5g13290		N/A
Afu2g04480	4071.89	-1.04143	0.092565	-11.2508	2.3e-29	2.27e-28	N/A	Has domain(s) with predicted hydrolase activity, hydrolyzing O-glycosyl compounds activity and role in carbohydrate metabolic process											AFUA_2g04480		N/A
Afu2g00760	9980.78	-1.04211	0.131898	-7.90092	2.77e-15	1.23e-14	plyA	Putative secreted pectate lyase; fibrinogen-binding protein; immunoreactive											AFUA_2g00760		plyA
Afu8g05630	45791.2	-1.04247	0.0993357	-10.4945	9.16e-26	7.44e-25	chsF	Putative chitin synthase											AFUA_8g05630		chsF
Afu6g14400	101.205	-1.04331	0.305678	-3.4131	0.000642279	0.00116979	plyC	Ortholog of <i>A. nidulans FGSC A4</i> : AN5333/plyC, <i>A. oryzae RIB40</i> : AO090102000072, <i>Aspergillus flavus NRRL 3357</i> : AFL2T_09523 and <i>Neosartorya fischeri NRRL 181</i> : NFIA_060270											AFUA_6g14400		plyC
Afu8g06520	36.908	-1.04404	0.370577	-2.81733	0.00484248	0.00791855	N/A	Has domain(s) with predicted protein-arginine deiminase activity and role in putrescine biosynthetic process											AFUA_8g06520		N/A
Afu5g08030	7184.11	-1.04431	0.174718	-5.97712	2.27e-09	6.8e-09	N/A	Ortholog(s) have spore wall localization											AFUA_5g08030		N/A
Afu3g07290	35830.6	-1.04473	0.060051	-17.3973	8.64e-68	3.7e-66	N/A	Protein of unknown function; transcript induced by exposure to human airway epithelial cells											AFUA_3g07290		N/A
Afu4g09440	321.135	-1.04534	0.211224	-4.94895	7.46e-07	1.81e-06	N/A	Putative P-type ATPase sodium transporter; predicted gene pair with AFUA_6G03690 (ena1)											AFUA_4g09440		N/A
Afu2g08340	3819.5	-1.0461	0.13647	-7.66545	1.78e-14	7.54e-14	N/A	Ortholog of <i>A. nidulans FGSC A4</i> : AN6172, <i>A. niger CBS 513.88</i> : An05g00970, <i>A. oryzae RIB40</i> : AO090011000871, <i>Aspergillus wentii</i> : Aspwe1_0176098 and <i>Aspergillus sydowii</i> : Aspsy1_0151670											AFUA_2g08340		N/A
Afu5g01720	42.3105	-1.04688	0.396749	-2.63866	0.00832351	0.0131902	N/A	Ortholog of <i>Aspergillus fumigatus A1163</i> : AFUB_050250											AFUA_5g01720		N/A
Afu2g08410	3323.05	-1.04689	0.117163	-8.93531	4.06e-19	2.3e-18	pex8	Ortholog of <i>A. nidulans FGSC A4</i> : AN6161, <i>A. niger CBS 513.88</i> : An12g03650, <i>A. oryzae RIB40</i> : AO090011000861, <i>Aspergillus wentii</i> : Aspwe1_0031690 and <i>Aspergillus sydowii</i> : Aspsy1_0089578											AFUA_2g08410		pex8
Afu2g14230	1171.71	-1.04878	0.160756	-6.52406	6.84e-11	2.27e-10	N/A	Has domain(s) with predicted role in transmembrane transport and integral component of membrane localization											AFUA_2g14230		N/A
Afu2g17270	2969.61	-1.0492	0.103167	-10.17	2.7e-24	2.03e-23	N/A	Has domain(s) with predicted role in transmembrane transport and integral component of membrane localization											AFUA_2g17270		N/A
Afu2g16000	6312.44	-1.0497	0.111918	-9.37919	6.65e-21	4.16e-20	N/A	Ortholog of <i>A. nidulans FGSC A4</i> : AN2151, <i>A. niger CBS 513.88</i> : An15g06350, <i>A. oryzae RIB40</i> : AO090012000201, <i>Aspergillus wentii</i> : Aspwe1_0077396 and <i>Aspergillus sydowii</i> : Aspsy1_0366918											AFUA_2g16000		N/A
Afu1g14360	3144.18	-1.05013	0.0937623	-11.1999	4.08e-29	3.97e-28	N/A	Has domain(s) with predicted DNA binding, RNA polymerase II transcription factor activity, sequence-specific DNA binding, zinc ion binding activity and role in regulation of transcription, DNA-templated, transcription, DNA-templated											AFUA_1g14360		N/A
Afu6g14100	3531.5	-1.05015	0.111316	-9.43392	3.95e-21	2.5e-20	N/A	Putative mitochondrial carnitine:acyl carnitine carrier with a predicted role in acetate metabolism; transcript up-regulated in conidia exposed to neutrophils											AFUA_6g14100		N/A
Afu1g16670	2064.33	-1.0509	0.158762	-6.61935	3.61e-11	1.22e-10	N/A	Ortholog of <i>Neosartorya fischeri NRRL 181</i> : NFIA_008720 and <i>Aspergillus fumigatus A1163</i> : AFUB_016050											AFUA_1g16670		N/A
Afu5g10600	16667.7	-1.05268	0.0896605	-11.7407	7.88e-32	8.72e-31	she9	Ortholog of <i>A. nidulans FGSC A4</i> : AN2313, <i>A. niger CBS 513.88</i> : An14g04090, <i>A. oryzae RIB40</i> : AO090010000476, <i>Aspergillus wentii</i> : Aspwe1_0170596 and <i>Aspergillus sydowii</i> : Aspsy1_0084827											AFUA_5g10600		she9
Afu6g12940	5404.56	-1.05373	0.0778014	-13.5438	8.62e-42	1.47e-40	N/A	Has domain(s) with predicted hydrolase activity											AFUA_6g12940		N/A
Afu3g06820	4527.3	-1.05432	0.13368	-7.88691	3.1e-15	1.38e-14	N/A	Has domain(s) with predicted UDP-N-acetylmuramate dehydrogenase activity, catalytic activity, flavin adenine dinucleotide binding activity and role in oxidation-reduction process											AFUA_3g06820		N/A
Afu4g01000	82599.2	-1.05444	0.158026	-6.67254	2.51e-11	8.6e-11	N/A	Has domain(s) with predicted role in transmembrane transport and integral component of membrane localization											AFUA_4g01000		N/A
Afu1g00580	428.357	-1.05449	0.137373	-7.67615	1.64e-14	6.95e-14	N/A	Putative DNA binding transcription factor; predicted gene pair with AFUA_8G04050											AFUA_1g00580		N/A
Afu3g00430	229.035	-1.05553	0.235494	-4.48221	7.39e-06	1.64e-05	N/A	Has domain(s) with predicted substrate-specific transmembrane transporter activity, transmembrane transporter activity, role in transmembrane transport and integral component of membrane, membrane localization											AFUA_3g00430		N/A
Afu3g01480	535.485	-1.05559	0.289536	-3.6458	0.000266559	0.000507669	N/A	Ortholog of <i>A. nidulans FGSC A4</i> : AN8558, <i>A. niger CBS 513.88</i> : An08g01070, An13g03160, <i>A. oryzae RIB40</i> : AO090023000356, AO090012000921 and <i>Aspergillus wentii</i> : Aspwe1_0048849, Aspwe1_0121845											AFUA_3g01480		N/A
Afu3g03890	354.698	-1.05591	0.197269	-5.35265	8.67e-08	2.29e-07	N/A	Ortholog of <i>A. oryzae RIB40</i> : AO090120000043, <i>Neosartorya fischeri NRRL 181</i> : NFIA_006160, NFIA_100340, <i>Aspergillus wentii</i> : Aspwe1_0038645 and <i>Aspergillus versicolor</i> : Aspve1_0875032											AFUA_3g03890		N/A
Afu4g07990	8813.29	-1.05606	0.123703	-8.53709	1.38e-17	7.13e-17	N/A	Ortholog of <i>A. nidulans FGSC A4</i> : AN10480, <i>A. niger CBS 513.88</i> : An04g02410, <i>A. oryzae RIB40</i> : AO090023000772, <i>Aspergillus wentii</i> : Aspwe1_0102632 and <i>Aspergillus sydowii</i> : Aspsy1_0149200											AFUA_4g07990		N/A
Afu4g00790	612.91	-1.05825	0.135938	-7.78481	6.98e-15	3.03e-14	N/A	Ortholog of <i>Aspergillus fumigatus A1163</i> : AFUB_101330											AFUA_4g00790		N/A
Afu6g04850	3015	-1.05862	0.102024	-10.3762	3.18e-25	2.52e-24	N/A	Has domain(s) with predicted oxidoreductase activity and role in metabolic process											AFUA_6g04850		N/A
Afu1g04770	7191.17	-1.05885	0.0656778	-16.1219	1.79e-58	5.6e-57	N/A	Ortholog of <i>A. nidulans FGSC A4</i> : AN10089, <i>A. niger CBS 513.88</i> : An01g03670, <i>Neosartorya fischeri NRRL 181</i> : NFIA_019990, <i>Aspergillus clavatus NRRL 1</i> : ACLA_029910 and <i>Aspergillus zonatus</i> : Aspzo1_0131370											AFUA_1g04770		N/A
Afu1g03670	28.7011	-1.05931	0.418614	-2.53052	0.0113893	0.0176572	N/A	Ortholog of <i>Aspergillus fumigatus A1163</i> : AFUB_004080											AFUA_1g03670		N/A
Afu3g00380	261.448	-1.06048	0.198446	-5.34393	9.1e-08	2.4e-07	lacE	Has domain(s) with predicted catalytic activity, hydrolase activity, hydrolyzing O-glycosyl compounds activity and role in carbohydrate metabolic process											AFUA_3g00380		lacE
Afu5g01662	10370.9	-1.06076	0.15622	-6.79015	1.12e-11	3.93e-11	N/A	Has domain(s) with predicted DNA binding, zinc ion binding activity, role in transcription, DNA-templated and nucleus localization											AFUA_5g01662		N/A
Afu1g03480	250.273	-1.06142	0.248993	-4.26286	2.02e-05	4.3e-05	N/A	Ortholog of <i>Aspergillus fumigatus A1163</i> : AFUB_003890											AFUA_1g03480		N/A
Afu1g04790	28181	-1.06194	0.0890133	-11.9301	8.24e-33	9.64e-32	psrA	Ortholog(s) have role in regulation of spore germination											AFUA_1g04790		psrA
Afu6g13900	2247.04	-1.06198	0.0920936	-11.5315	9.15e-31	9.65e-30	N/A	Ortholog of <i>A. nidulans FGSC A4</i> : AN5376, <i>A. niger CBS 513.88</i> : An12g06540, An08g08300, <i>A. oryzae RIB40</i> : AO090103000390, AO090038000051 and <i>Aspergillus wentii</i> : Aspwe1_0101779											AFUA_6g13900		N/A
Afu3g06901	6096.31	-1.063	0.100643	-10.562	4.47e-26	3.69e-25	N/A	Ortholog(s) have P-P-bond-hydrolysis-driven protein transmembrane transporter activity, protein transporter activity, structural molecule activity											AFUA_3g06901		N/A
Afu8g00760	275.039	-1.063	0.181244	-5.86501	4.49e-09	1.31e-08	N/A	Has domain(s) with predicted electron carrier activity, heme binding, iron ion binding, oxidoreductase activity, acting on paired donors, with incorporation or reduction of molecular oxygen activity and role in oxidation-reduction process											AFUA_8g00760		N/A
Afu5g07200	1697.3	-1.0633	0.120925	-8.7931	1.45e-18	7.95e-18	N/A	Ortholog of <i>A. nidulans FGSC A4</i> : AN2228, <i>A. niger CBS 513.88</i> : An17g00620, <i>A. oryzae RIB40</i> : AO090701000236, <i>Neosartorya fischeri NRRL 181</i> : NFIA_080060 and <i>Aspergillus wentii</i> : Aspwe1_0167466											AFUA_5g07200		N/A
Afu5g07880	1642.24	-1.06396	0.125891	-8.45142	2.88e-17	1.46e-16	preA	Putative pheromone receptor, G-protein coupled receptor type											AFUA_5g07880		preA
Afu5g11180	61.0267	-1.06647	0.419495	-2.54227	0.0110137	0.0171155	N/A	Ortholog of <i>Aspergillus fumigatus A1163</i> : AFUB_058750											AFUA_5g11180		N/A
Afu3g11930	2152.7	-1.06855	0.0806566	-13.2481	4.63e-40	7.43e-39	N/A	Has domain(s) with predicted oxidoreductase activity											AFUA_3g11930		N/A
Afu5g06500	2114.22	-1.06872	0.0785899	-13.5986	4.08e-42	7.06e-41	N/A	Acyl-CoA dehydrogenase family protein with a predicted role in fatty acid beta oxidation; induced by exposure to artemisinin											AFUA_5g06500		N/A
Afu3g14330	1707.61	-1.06971	0.092019	-11.6249	3.08e-31	3.31e-30	preB	Putative pheromone receptor, G-protein coupled receptor type											AFUA_3g14330		preB
Afu5g02900	11700.4	-1.07019	0.110973	-9.64374	5.23e-22	3.47e-21	N/A	Ortholog(s) have Golgi apparatus, cell septum, endoplasmic reticulum localization											AFUA_5g02900		N/A
Afu4g09580	2153.34	-1.07199	0.106874	-10.0304	1.12e-23	8.12e-23	aspf2	Allergen Asp f 2; expressed in alkaline zinc-limiting conditions; shares a divergent promoter with zrfC; higher expression in biofilm vs planktonic cells; fibrinogen binding protein; signal peptide and 4 possible glycosylation sites											AFUA_4g09580		aspf2
Afu5g03110	2569.91	-1.0722	0.119425	-8.97802	2.76e-19	1.57e-18	N/A	Has domain(s) with predicted arylformamidase activity and role in tryptophan catabolic process to kynurenine											AFUA_5g03110		N/A
Afu1g09290	26109.5	-1.07239	0.0771999	-13.8911	7.17e-44	1.33e-42	N/A	Has domain(s) with predicted catalytic activity and role in biosynthetic process											AFUA_1g09290		N/A
Afu8g01410	353.979	-1.07374	0.139826	-7.67908	1.6e-14	6.8e-14	chiB1	Putative chitinase with a predicted role in the degradation and recycling of fungal chitin during autolysis; N-terminal signal peptide that targets to the secretory pathway											AFUA_8g01410		chiB1
Afu5g09410	3738.25	-1.07508	0.104842	-10.2543	1.13e-24	8.69e-24	N/A	Ortholog of <i>Aspergillus fumigatus A1163</i> : AFUB_056950											AFUA_5g09410		N/A
Afu5g11270	24421.3	-1.07558	0.0914482	-11.7616	6.16e-32	6.83e-31	N/A	Ortholog(s) have role in vesicle-mediated transport and COPI-coated vesicle, integral component of Golgi membrane localization											AFUA_5g11270		N/A
Afu3g10140	4693.95	-1.07562	0.116381	-9.24218	2.42e-20	1.47e-19	N/A	Ortholog(s) have mitochondrion localization											AFUA_3g10140		N/A
Afu4g07450	32.769	-1.07595	0.442654	-2.43067	0.0150708	0.0230078	N/A	Ortholog of <i>Aspergillus fumigatus A1163</i> : AFUB_064550											AFUA_4g07450		N/A
U1-1	7786.44	-1.07697	0.141791	-7.59546	3.07e-14	1.28e-13	N/A	#N/A											AFUA_1		N/A
Afu4g09850	1145.45	-1.07706	0.112282	-9.59248	8.6e-22	5.63e-21	N/A	Ortholog of <i>A. nidulans FGSC A4</i> : AN3507, <i>A. oryzae RIB40</i> : AO090103000215, <i>Neosartorya fischeri NRRL 181</i> : NFIA_106200 and <i>Aspergillus versicolor</i> : Aspve1_0085394											AFUA_4g09850		N/A
Afu3g12340	3288.39	-1.07767	0.153492	-7.02102	2.2e-12	8.14e-12	N/A	Ortholog of <i>A. nidulans FGSC A4</i> : AN3086, <i>A. niger CBS 513.88</i> : An02g08040, <i>Aspergillus wentii</i> : Aspwe1_0370663, <i>Aspergillus sydowii</i> : Aspsy1_0087243 and <i>Aspergillus terreus NIH2624</i> : ATET_04155											AFUA_3g12340		N/A
Afu4g12410	914.142	-1.07767	0.158781	-6.78717	1.14e-11	4.01e-11	N/A	Ortholog of <i>A. nidulans FGSC A4</i> : AN3667, <i>A. niger CBS 513.88</i> : An01g07830, <i>A. oryzae RIB40</i> : AO090009000453, <i>Aspergillus wentii</i> : Aspwe1_0166557 and <i>Aspergillus sydowii</i> : Aspsy1_1055875											AFUA_4g12410		N/A
Afu5g09050	1645.24	-1.07775	0.0998135	-10.7976	3.53e-27	3.1e-26	N/A	Ortholog of <i>A. nidulans FGSC A4</i> : AN4673, <i>A. niger CBS 513.88</i> : An07g04040, <i>A. oryzae RIB40</i> : AO090020000483, <i>Aspergillus wentii</i> : Aspwe1_0281329 and <i>Aspergillus sydowii</i> : Aspsy1_0059436											AFUA_5g09050		N/A
Afu2g17550	213.271	-1.07844	0.229739	-4.69418	2.68e-06	6.2e-06	ayg1	Conidial pigment biosynthesis protein with a role in polyketide shortening; required for synthesis of the 1,3,6,8-tetrahydroxynaphthalene; conidia-enriched protein											AFUA_2g17550		ayg1
Afu5g10580	6635.35	-1.07895	0.0943313	-11.4379	2.7e-30	2.77e-29	N/A	Ortholog of <i>A. nidulans FGSC A4</i> : AN2318, <i>A. niger CBS 513.88</i> : An14g04140, <i>A. oryzae RIB40</i> : AO090010000479, <i>Aspergillus wentii</i> : Aspwe1_0106828 and <i>Aspergillus sydowii</i> : Aspsy1_0026806											AFUA_5g10580		N/A
Afu1g03590	15052.1	-1.07961	0.0681135	-15.8501	1.4e-56	4.1e-55	N/A	Ortholog(s) have protein transporter activity and role in cellular response to drug, poly(A)+ mRNA export from nucleus, transcription factor import into nucleus											AFUA_1g03590		N/A
Afu7g05140	88.4378	-1.08122	0.309599	-3.49234	0.000478813	0.000887581	chi3	Putative class III family 18 chitinase											AFUA_7g05140		chi3
Afu7g01695	4599.87	-1.08294	0.101921	-10.6253	2.27e-26	1.91e-25	N/A	Ortholog of <i>A. nidulans FGSC A4</i> : AN9137, <i>Aspergillus clavatus NRRL 1</i> : ACLA_065860, <i>Aspergillus zonatus</i> : Aspzo1_0012532 and <i>Aspergillus sydowii</i> : Aspsy1_0093862											AFUA_7g01695		N/A
Afu2g04620	101856	-1.0834	0.122497	-8.84425	9.21e-19	5.1e-18	bipA	Hsp70 chaperone; protein enriched in dormant conidia											AFUA_2g04620		bipA
Afu4g13940	42167.9	-1.08363	0.0847973	-12.7791	2.15e-37	3.1e-36	N/A	Has domain(s) with predicted NAD+ ADP-ribosyltransferase activity, acid-amino acid ligase activity											AFUA_4g13940		N/A
Afu8g05730	383.658	-1.08412	0.200718	-5.40123	6.62e-08	1.77e-07	N/A	Has domain(s) with predicted hydrolase activity, hydrolyzing O-glycosyl compounds activity and role in carbohydrate metabolic process											AFUA_8g05730		N/A
Afu4g14410	4157.96	-1.08413	0.0967151	-11.2096	3.66e-29	3.57e-28	N/A	Ortholog of <i>Aspergillus fumigatus A1163</i> : AFUB_071670											AFUA_4g14410		N/A
Afu3g01160	210.322	-1.08416	0.214544	-5.05335	4.34e-07	1.07e-06	N/A	Has domain(s) with predicted 2 iron, 2 sulfur cluster binding, cellulase activity, hydrolase activity, hydrolyzing O-glycosyl compounds, iron ion binding, oxidoreductase activity and oxidoreductase activity, <a href="#GOsection">more</a>											AFUA_3g01160		N/A
Afu1g15420	2013.23	-1.08472	0.114578	-9.46706	2.88e-21	1.83e-20	N/A	Has domain(s) with predicted role in cell wall macromolecule catabolic process											AFUA_1g15420		N/A
Afu6g10880	4475.25	-1.08488	0.108567	-9.99278	1.64e-23	1.17e-22	N/A	Putative acyl-CoA dehydrogenase; transcript up-regulated in conidia exposed to neutrophils											AFUA_6g10880		N/A
Afu2g00240	1773.18	-1.08634	0.118725	-9.15002	5.69e-20	3.4e-19	N/A	Has domain(s) with predicted catalytic activity, role in RNA metabolic process and intracellular localization											AFUA_2g00240		N/A
Afu3g10210	2014.88	-1.08687	0.165619	-6.56244	5.29e-11	1.77e-10	N/A	Ortholog of <i>Aspergillus fumigatus A1163</i> : AFUB_038950											AFUA_3g10210		N/A
Afu1g15680	887.045	-1.0878	0.203075	-5.35662	8.48e-08	2.25e-07	N/A	Has domain(s) with predicted RNA polymerase II transcription factor activity, sequence-specific DNA binding, zinc ion binding activity, role in regulation of transcription, DNA-templated and nucleus localization											AFUA_1g15680		N/A
Afu5g11250	2298.39	-1.0882	0.102222	-10.6454	1.83e-26	1.54e-25	N/A	Ortholog of <i>A. oryzae RIB40</i> : AO090026000720, <i>Aspergillus glaucus</i> : Aspgl1_0052593, <i>Aspergillus flavus NRRL 3357</i> : AFL2T_06595 and <i>Neosartorya fischeri NRRL 181</i> : NFIA_076020											AFUA_5g11250		N/A
Afu5g13680	50.1254	-1.0884	0.326875	-3.32971	0.000869358	0.00156016	N/A	Ortholog of <i>Aspergillus fumigatus A1163</i> : AFUB_061390											AFUA_5g13680		N/A
Afu1g09650	13325.7	-1.08844	0.0859125	-12.6692	8.76e-37	1.23e-35	N/A	Putative GPI anchored protein											AFUA_1g09650		N/A
Afu2g04420	1062.75	-1.08897	0.193093	-5.63962	1.7e-08	4.78e-08	N/A	Ortholog of <i>A. nidulans FGSC A4</i> : AN5126, <i>A. fumigatus Af293</i> : Afu1g07490, <i>A. niger CBS 513.88</i> : An11g03310, An07g10050, <i>A. oryzae RIB40</i> : AO090012000999 and <i>Aspergillus wentii</i> : Aspwe1_0046371											AFUA_2g04420		N/A
Afu4g00600	1071.47	-1.08928	0.121124	-8.99311	2.4e-19	1.38e-18	N/A	Ortholog of <i>A. nidulans FGSC A4</i> : AN6413, AN6419, AN6946, AN5312, AN5664, AN8328, AN3241, AN10369, AN1930, AN2386, AN1738, AN11159, AN8984, AN8951, AN1540, AN8971, AN9387, AN9266, AN9306, AN1317, AN10886, AN7232, AN7774, AN12202											AFUA_4g00600		N/A
Afu3g07270	10753.8	-1.08968	0.0676955	-16.0968	2.69e-58	8.3e-57	N/A	Ortholog of <i>A. nidulans FGSC A4</i> : AN4834, <i>A. niger CBS 513.88</i> : An02g13430, <i>A. oryzae RIB40</i> : AO090020000197, <i>Aspergillus wentii</i> : Aspwe1_0052406 and <i>Aspergillus sydowii</i> : Aspsy1_0087772											AFUA_3g07270		N/A
Afu1g06180	8290.65	-1.09239	0.0805954	-13.5541	7.5e-42	1.28e-40	N/A	Ortholog(s) have trimethyllysine dioxygenase activity and role in carnitine biosynthetic process											AFUA_1g06180		N/A
Afu6g06730	4070.19	-1.09323	0.0787109	-13.8892	7.37e-44	1.37e-42	N/A	Has domain(s) with predicted role in transmembrane transport and integral component of membrane localization											AFUA_6g06730		N/A
Afu1g05380	21054.1	-1.09337	0.144225	-7.58097	3.43e-14	1.42e-13	N/A	Ortholog of <i>A. nidulans FGSC A4</i> : AN4063, <i>Neosartorya fischeri NRRL 181</i> : NFIA_019370, <i>Aspergillus wentii</i> : Aspwe1_0037253 and <i>Aspergillus versicolor</i> : Aspve1_0054332											AFUA_1g05380		N/A
Afu4g12010	6823.78	-1.09346	0.131065	-8.34289	7.25e-17	3.61e-16	N/A	Putative 2-oxo acid dehydrogenases acyltransferase with a predicted role in the citric acid cycle; transcript up-regulated in conidia exposed to neutrophils											AFUA_4g12010		N/A
Afu3g07410	477.56	-1.09421	0.264518	-4.13662	3.52e-05	7.34e-05	N/A	Putative isoamyl alcohol oxidase											AFUA_3g07410		N/A
Afu3g11400	121893	-1.09618	0.10158	-10.7914	3.78e-27	3.31e-26	pep2	Aspartic acid endopeptidase; conidia-enriched protein; conidial surface associated; predicted signal secretion sequence; hypoxia induced protein; transcript up-regulated in conidia exposed to neutrophils and by growth on BSA											AFUA_3g11400		pep2
Afu5g02785	3008.21	-1.09662	0.108886	-10.0713	7.4e-24	5.42e-23	N/A	Ortholog of <i>Neosartorya fischeri NRRL 181</i> : NFIA_039310 and <i>Aspergillus fumigatus A1163</i> : AFUB_051320											AFUA_5g02785		N/A
Afu6g07930	21560.3	-1.09665	0.0951772	-11.5221	1.02e-30	1.07e-29	N/A	Ortholog of <i>A. nidulans FGSC A4</i> : AN4172, <i>A. niger CBS 513.88</i> : An11g02850, <i>A. oryzae RIB40</i> : AO090003000141, <i>Aspergillus wentii</i> : Aspwe1_0748330 and <i>Aspergillus sydowii</i> : Aspsy1_0059114											AFUA_6g07930		N/A
Afu5g01960	38862.5	-1.09742	0.08728	-12.5736	2.95e-36	4.04e-35	N/A	Ortholog(s) have role in phosphate ion transport, protein maturation and endoplasmic reticulum, mitochondrion, plasma membrane localization											AFUA_5g01960		N/A
Afu1g05320	20608.9	-1.09782	0.149344	-7.35094	1.97e-13	7.8e-13	N/A	Has domain(s) with predicted electron carrier activity, protein disulfide oxidoreductase activity and role in cell redox homeostasis, glycerol ether metabolic process											AFUA_1g05320		N/A
Afu5g08940	8474.1	-1.09846	0.0660111	-16.6405	3.55e-62	1.25e-60	N/A	Ortholog(s) have methylcrotonoyl-CoA carboxylase activity, role in leucine catabolic process and mitochondrion localization											AFUA_5g08940		N/A
Afu1g17210	30.5789	-1.09978	0.5103	-2.15516	0.0311497	0.0451281	N/A	Protein of unknown function											AFUA_1g17210		N/A
Afu1g16030	7487.86	-1.10149	0.149365	-7.37446	1.65e-13	6.57e-13	N/A	Protein of unknown function; predicted gene pair with AFUA_5G14930											AFUA_1g16030		N/A
Afu6g13710	290.593	-1.10157	0.216024	-5.09929	3.41e-07	8.51e-07	N/A	Ortholog of <i>Aspergillus fumigatus A1163</i> : AFUB_001030											AFUA_6g13710		N/A
Afu2g12780	147808	-1.10191	0.0890395	-12.3755	3.55e-35	4.59e-34	N/A	Ortholog of <i>A. nidulans FGSC A4</i> : AN5364, <i>A. fumigatus Af293</i> : Afu4g01160, <i>Neosartorya fischeri NRRL 181</i> : NFIA_044160, NFIA_087930 and <i>Aspergillus wentii</i> : Aspwe1_0097047											AFUA_2g12780		N/A
Afu4g00390	585.002	-1.10204	0.142875	-7.71335	1.23e-14	5.24e-14	N/A	Has domain(s) with predicted catalytic activity, hydrolase activity, hydrolyzing O-glycosyl compounds activity and role in carbohydrate metabolic process											AFUA_4g00390		N/A
Afu6g03190	234.482	-1.10295	0.41569	-2.65331	0.00797076	0.0126661	N/A	Ortholog of <i>A. nidulans FGSC A4</i> : AN2111, <i>A. fumigatus Af293</i> : Afu2g05230, <i>A. niger CBS 513.88</i> : An11g05190, <i>A. oryzae RIB40</i> : AO090010000628, AO090003000332 and <i>Aspergillus wentii</i> : Aspwe1_0055162											AFUA_6g03190		N/A
Afu5g02760	20391.1	-1.1037	0.100862	-10.9426	7.21e-28	6.59e-27	N/A	Putative fatty acid elongase with a predicted role in fatty acid biosynthesis; induced by exposure to artemisinin											AFUA_5g02760		N/A
Afu3g07630	1264.86	-1.10623	0.130956	-8.44736	2.98e-17	1.51e-16	N/A	Putative dihydropteroate synthase											AFUA_3g07630		N/A
Afu6g03080	5691.31	-1.1063	0.0748778	-14.7748	2.13e-49	4.96e-48	N/A	Putative MDR1 family ABC transporter; biofilm growth regulated protein											AFUA_6g03080		N/A
Afu4g14751	545.585	-1.10635	0.19513	-5.66979	1.43e-08	4.04e-08	N/A	Protein of unknown function											AFUA_4g14751		N/A
Afu4g06800	14409.6	-1.10756	0.129558	-8.5488	1.24e-17	6.46e-17	alkA	Ortholog(s) have DNA-3-methyladenine glycosylase activity, damaged DNA binding activity, role in DNA dealkylation involved in DNA repair, base-excision repair, AP site formation and cytoplasm, nucleus localization											AFUA_4g06800		alkA
Afu1g14380	1226.5	-1.10848	0.0972517	-11.3981	4.28e-30	4.34e-29	N/A	Has domain(s) with predicted oxidoreductase activity and role in metabolic process											AFUA_1g14380		N/A
Afu5g10070	433.378	-1.10877	0.266075	-4.16713	3.08e-05	6.47e-05	N/A	Has domain(s) with predicted 3-hydroxyacyl-CoA dehydrogenase activity, coenzyme binding, oxidoreductase activity, acting on the CH-OH group of donors, NAD or NADP as acceptor activity											AFUA_5g10070		N/A
Afu4g09530	899.866	-1.1111	0.0878814	-12.6431	1.22e-36	1.71e-35	N/A	Ortholog of <i>Aspergillus fumigatus A1163</i> : AFUB_066650											AFUA_4g09530		N/A
Afu2g16580	2018.65	-1.11261	0.119862	-9.28245	1.66e-20	1.02e-19	N/A	Ortholog of <i>A. nidulans FGSC A4</i> : AN7083, <i>A. fumigatus Af293</i> : Afu8g00380/fma-AT, <i>A. niger CBS 513.88</i> : An03g03810, An15g03730 and <i>A. oryzae RIB40</i> : AO090003000093, AO090020000720, AO090023000925, AO090012000367											AFUA_2g16580		N/A
Afu1g15520	1787.51	-1.11298	0.136302	-8.16559	3.2e-16	1.52e-15	N/A	Ortholog(s) have allophanate hydrolase activity, urea carboxylase activity, role in cellular response to alkaline pH, nitrogen utilization, pathogenesis, urea catabolic process and cytoplasm localization											AFUA_1g15520		N/A
Afu1g03120	4432.87	-1.11459	0.103164	-10.8041	3.29e-27	2.9e-26	N/A	Ortholog of <i>A. niger CBS 513.88</i> : An01g04910, <i>A. oryzae RIB40</i> : AO090005000771, <i>Aspergillus wentii</i> : Aspwe1_0169581 and <i>Aspergillus terreus NIH2624</i> : ATET_02526											AFUA_1g03120		N/A
Afu1g13320	6822.83	-1.11495	0.078476	-14.2076	8.22e-46	1.67e-44	N/A	Has domain(s) with predicted coenzyme binding, oxidoreductase activity, acting on the CH-OH group of donors, NAD or NADP as acceptor, phosphogluconate dehydrogenase (decarboxylating) activity											AFUA_1g13320		N/A
Afu3g09460	170.827	-1.11523	0.315169	-3.53853	0.000402356	0.000751541	N/A	Has domain(s) with predicted hydrolase activity											AFUA_3g09460		N/A
Afu2g02260	1670.87	-1.11576	0.128796	-8.66295	4.6e-18	2.44e-17	N/A	Ortholog(s) have siRNA binding activity, role in chromatin silencing at centromere outer repeat region, chromatin silencing by small RNA, conversion of ds siRNA to ss siRNA involved in RNA interference and ARC complex, cytosol localization											AFUA_2g02260		N/A
Afu7g06150	258.713	-1.11684	0.174818	-6.38858	1.67e-10	5.39e-10	N/A	Putative secreted cellulase; putative endoglucanase											AFUA_7g06150		N/A
Afu4g08295	1008.58	-1.11686	0.175667	-6.35782	2.05e-10	6.56e-10	N/A	Ortholog of <i>A. nidulans FGSC A4</i> : AN1707, <i>A. fumigatus Af293</i> : Afu1g02255, <i>A. niger CBS 513.88</i> : An04g02900, An01g06010, <i>A. oryzae RIB40</i> : AO090005000874 and <i>Aspergillus wentii</i> : Aspwe1_0167050											AFUA_4g08295		N/A
Afu1g13030	29294.4	-1.1169	0.123053	-9.07665	1.12e-19	6.56e-19	N/A	Ortholog of <i>A. niger CBS 513.88</i> : An08g05960, <i>A. oryzae RIB40</i> : AO090012000587, <i>Neosartorya fischeri NRRL 181</i> : NFIA_012490 and <i>Aspergillus wentii</i> : Aspwe1_0172018											AFUA_1g13030		N/A
Afu1g02730	753.016	-1.11844	0.250118	-4.47164	7.76e-06	1.72e-05	N/A	Putative mitochondrial phosphate carrier protein; predicted gene pair with AFUA_1G15140											AFUA_1g02730		N/A
Afu2g15570	16928.2	-1.11883	0.0919897	-12.1625	4.92e-34	6.08e-33	N/A	Ortholog(s) have GTP binding, GTPase activity, role in hyphal growth, intracellular protein transport, retrograde transport, endosome to Golgi and Golgi membrane, cytosol, nucleus, spitzenkorper localization											AFUA_2g15570		N/A
Afu6g13830	505.141	-1.11963	0.16483	-6.79263	1.1e-11	3.87e-11	N/A	Has domain(s) with predicted oxidoreductase activity and role in metabolic process											AFUA_6g13830		N/A
Afu5g06680	11612	-1.11964	0.213895	-5.23454	1.65e-07	4.26e-07	gatA	4-aminobutyrate aminotransferase; transcript downregulated in response to voriconazole; calcium induced											AFUA_5g06680		gatA
Afu7g04800	2838.76	-1.12039	0.139305	-8.04268	8.79e-16	4.06e-15	gprC	Rhodopsin-like G-protein coupled receptor											AFUA_7g04800		gprC
Afu1g10980	1979.19	-1.1222	0.116364	-9.64393	5.22e-22	3.46e-21	N/A	Ortholog(s) have D-erythro-sphingosine kinase activity, role in calcium-mediated signaling, response to heat, sphingolipid metabolic process and Golgi apparatus, membrane localization											AFUA_1g10980		N/A
Afu4g07650	29847.8	-1.1239	0.0924434	-12.1578	5.22e-34	6.43e-33	cyp6	Putative peptidyl-prolyl cis-trans isomerase											AFUA_4g07650		cyp6
Afu4g06980	1565.53	-1.12405	0.170529	-6.59158	4.35e-11	1.47e-10	N/A	Ortholog of <i>A. nidulans FGSC A4</i> : AN4429, <i>A. niger CBS 513.88</i> : An04g01380, <i>Neosartorya fischeri NRRL 181</i> : NFIA_109260, <i>Aspergillus wentii</i> : Aspwe1_0178925 and <i>Aspergillus versicolor</i> : Aspve1_0073345											AFUA_4g06980		N/A
Afu2g09282	3630.21	-1.12779	0.15563	-7.24659	4.27e-13	1.66e-12	N/A	Has domain(s) with predicted metal ion transmembrane transporter activity, role in metal ion transport, transmembrane transport and membrane localization											AFUA_2g09282		N/A
Afu4g13660	3310.54	-1.12785	0.18735	-6.02003	1.74e-09	5.28e-09	N/A	Ortholog(s) have drug transmembrane transporter activity, polyamine transmembrane transporter activity											AFUA_4g13660		N/A
Afu8g00490	347.909	-1.12941	0.192591	-5.86431	4.51e-09	1.32e-08	Fma-KR	Putative polyketide synthase; higher expression in 48 h biofilm vs planktonic cells; encoded in the fma (fumagillin) secondary metabolite gene cluster											AFUA_8g00490		Fma-KR
Afu7g05610	1817.54	-1.12947	0.116727	-9.67616	3.81e-22	2.54e-21	exg3	Has domain(s) with predicted catalytic activity, hydrolase activity, hydrolyzing O-glycosyl compounds activity and role in carbohydrate metabolic process											AFUA_7g05610		exg3
Afu7g01440	1897.74	-1.13026	0.153463	-7.36499	1.77e-13	7.05e-13	N/A	Ortholog of <i>A. nidulans FGSC A4</i> : AN3410, <i>Aspergillus wentii</i> : Aspwe1_0158321, <i>Aspergillus sydowii</i> : Aspsy1_0043513 and <i>Aspergillus terreus NIH2624</i> : ATET_08692											AFUA_7g01440		N/A
Afu2g16940	1024.59	-1.13058	0.131506	-8.59719	8.17e-18	4.29e-17	N/A	Ortholog of <i>Aspergillus fumigatus A1163</i> : AFUB_032620											AFUA_2g16940		N/A
Afu5g08870	307.201	-1.1315	0.149343	-7.57651	3.55e-14	1.47e-13	N/A	Ortholog of <i>A. nidulans FGSC A4</i> : AN10588, <i>A. niger CBS 513.88</i> : An07g04510, <i>A. oryzae RIB40</i> : AO090020000457, AO090012000441 and <i>Neosartorya fischeri NRRL 181</i> : NFIA_078440											AFUA_5g08870		N/A
Afu1g16770	2577.66	-1.13174	0.157452	-7.18785	6.58e-13	2.52e-12	N/A	Has domain(s) with predicted carbon-nitrogen ligase activity, with glutamine as amido-N-donor activity											AFUA_1g16770		N/A
Afu1g01300	45.6531	-1.1327	0.386975	-2.92705	0.00342192	0.00569544	N/A	Has domain(s) with predicted poly(beta-D-mannuronate) lyase activity, role in alginic acid catabolic process and periplasmic space localization											AFUA_1g01300		N/A
Afu5g10430	298.941	-1.13379	0.184795	-6.13539	8.49e-10	2.62e-09	N/A	Has domain(s) with predicted role in transmembrane transport and integral component of membrane localization											AFUA_5g10430		N/A
Afu1g16740	2738.73	-1.13427	0.113465	-9.99661	1.58e-23	1.13e-22	N/A	Ortholog of <i>Neosartorya fischeri NRRL 181</i> : NFIA_008640, <i>Aspergillus fumigatus A1163</i> : AFUB_016120 and <i>Aspergillus clavatus NRRL 1</i> : ACLA_018760											AFUA_1g16740		N/A
Afu6g09260	2110.98	-1.13434	0.139717	-8.11884	4.71e-16	2.2e-15	fphB	Has domain(s) with predicted ATP binding, phosphorelay response regulator activity, phosphorelay sensor kinase activity, signal transducer activity, transferase activity, transferring phosphorus-containing groups activity											AFUA_6g09260		fphB
Afu1g05950	2211.13	-1.13468	0.0862926	-13.1492	1.72e-39	2.67e-38	N/A	Ortholog of <i>A. nidulans FGSC A4</i> : AN4199, <i>A. niger CBS 513.88</i> : An18g03630, <i>A. oryzae RIB40</i> : AO090011000091, <i>Aspergillus wentii</i> : Aspwe1_0038208, Aspwe1_0110054 and <i>Aspergillus sydowii</i> : Aspsy1_0032857											AFUA_1g05950		N/A
Afu6g07890	34855.5	-1.13586	0.0920046	-12.3457	5.14e-35	6.6e-34	N/A	Ortholog(s) have role in ascospore formation, cellular response to calcium ion, fungal-type cell wall organization or biogenesis and cell cortex, cell division site, cell septum, cytosol localization											AFUA_6g07890		N/A
Afu4g04415	2614.86	-1.13766	0.144007	-7.9	2.79e-15	1.24e-14	N/A	Has domain(s) with predicted zinc ion binding activity											AFUA_4g04415		N/A
Afu3g11980	5033.92	-1.1384	0.115533	-9.85348	6.62e-23	4.59e-22	N/A	Has domain(s) with predicted L-ascorbic acid binding, iron ion binding, oxidoreductase activity, acting on paired donors, with incorporation or reduction of molecular oxygen activity and role in oxidation-reduction process											AFUA_3g11980		N/A
Afu3g14200	181.011	-1.13851	0.241014	-4.72382	2.31e-06	5.39e-06	N/A	Ortholog of <i>A. niger CBS 513.88</i> : An09g04360, An09g04335, <i>A. oryzae RIB40</i> : AO090012000663, <i>Aspergillus wentii</i> : Aspwe1_0151903 and <i>Aspergillus sydowii</i> : Aspsy1_0129782											AFUA_3g14200		N/A
Afu7g00860	490.607	-1.13964	0.283128	-4.02517	5.69e-05	0.000116205	N/A	Has domain(s) with predicted metal ion binding, oxidoreductase activity, acting on single donors with incorporation of molecular oxygen, incorporation of two atoms of oxygen activity and role in oxidation-reduction process											AFUA_7g00860		N/A
Afu4g12490	22720.9	-1.14042	0.102034	-11.1769	5.29e-29	5.13e-28	N/A	Ortholog of <i>A. nidulans FGSC A4</i> : AN3678, <i>A. niger CBS 513.88</i> : An01g07920, <i>A. oryzae RIB40</i> : AO090009000462, <i>Aspergillus wentii</i> : Aspwe1_0033898 and <i>Aspergillus sydowii</i> : Aspsy1_0046608											AFUA_4g12490		N/A
Afu5g14490	1732.31	-1.1407	0.169958	-6.71164	1.92e-11	6.66e-11	N/A	Has domain(s) with predicted role in transmembrane transport and integral component of membrane localization											AFUA_5g14490		N/A
Afu5g09600	5825.48	-1.14124	0.0772789	-14.7678	2.36e-49	5.47e-48	N/A	Ortholog(s) have glyoxysome localization											AFUA_5g09600		N/A
Afu4g04140	26214	-1.14178	0.0981228	-11.6362	2.7e-31	2.9e-30	N/A	Ortholog of <i>A. nidulans FGSC A4</i> : AN11036, <i>A. fumigatus Af293</i> : Afu1g02450, <i>A. niger CBS 513.88</i> : An03g00240 and <i>A. oryzae RIB40</i> : AO090003000331, AO090023000392											AFUA_4g04140		N/A
Afu2g01180	3083.21	-1.14203	0.114122	-10.0071	1.42e-23	1.02e-22	N/A	Has domain(s) with predicted flavin adenine dinucleotide binding, oxidoreductase activity, acting on CH-OH group of donors activity and role in oxidation-reduction process											AFUA_2g01180		N/A
Afu2g01760	13646.4	-1.14228	0.0807902	-14.1388	2.19e-45	4.34e-44	N/A	Ortholog of <i>A. nidulans FGSC A4</i> : AN0391, AN7222, <i>A. fumigatus Af293</i> : Afu1g01490, <i>A. niger CBS 513.88</i> : An03g06670, An15g07300 and <i>A. oryzae RIB40</i> : AO090010000045/aoiD, AO090102000259											AFUA_2g01760		N/A
Afu4g10450	1339.07	-1.14295	0.110913	-10.3049	6.7e-25	5.21e-24	N/A	Ortholog of <i>A. niger CBS 513.88</i> : An04g06300, <i>A. oryzae RIB40</i> : AO090003001167, <i>Aspergillus wentii</i> : Aspwe1_0022845, <i>Aspergillus sydowii</i> : Aspsy1_0084433 and <i>Aspergillus terreus NIH2624</i> : ATET_00905											AFUA_4g10450		N/A
Afu1g01320	86.504	-1.1431	0.317639	-3.59873	0.00031978	0.000603865	N/A	Ortholog of <i>Neosartorya fischeri NRRL 181</i> : NFIA_023290, <i>Aspergillus versicolor</i> : Aspve1_0056083, <i>Aspergillus fumigatus A1163</i> : AFUB_079470 and <i>Aspergillus sydowii</i> : Aspsy1_1158900											AFUA_1g01320		N/A
Afu3g11490	1564.74	-1.14423	0.161727	-7.07509	1.49e-12	5.58e-12	N/A	Ortholog of <i>A. nidulans FGSC A4</i> : AN8198, <i>A. niger CBS 513.88</i> : An01g03200, An02g00240, <i>A. oryzae RIB40</i> : AO090011000240 and <i>Aspergillus wentii</i> : Aspwe1_0060276, Aspwe1_0062284, Aspwe1_0152042											AFUA_3g11490		N/A
Afu4g04030	3100.84	-1.14429	0.121474	-9.42004	4.51e-21	2.84e-20	N/A	Histidinol phosphatase; role in histidine biosynthesis; no human homolog											AFUA_4g04030		N/A
Afu6g06445	16968.2	-1.14481	0.110578	-10.353	4.06e-25	3.19e-24	N/A	Has domain(s) with predicted role in regulation of transcription, DNA-templated											AFUA_6g06445		N/A
Afu4g02805	3237.73	-1.14511	0.229367	-4.99249	5.96e-07	1.46e-06	N/A	Asp hemolysin-like protein; abundant in conidia											AFUA_4g02805		N/A
Afu2g18070	35.5316	-1.14625	0.461011	-2.48638	0.0129049	0.0198748	N/A	Has domain(s) with predicted metalloendopeptidase activity, metallopeptidase activity and role in proteolysis											AFUA_2g18070		N/A
Afu2g12320	10518.4	-1.14656	0.0923667	-12.4131	2.22e-35	2.91e-34	N/A	Ortholog of <i>A. nidulans FGSC A4</i> : AN6294, <i>A. niger CBS 513.88</i> : An02g04360, <i>Aspergillus wentii</i> : Aspwe1_0117092, <i>Aspergillus sydowii</i> : Aspsy1_0985663 and <i>Aspergillus terreus NIH2624</i> : ATET_01165											AFUA_2g12320		N/A
Afu4g07220	29734.2	-1.14803	0.0971724	-11.8144	3.29e-32	3.72e-31	N/A	Has domain(s) with predicted RNA binding activity											AFUA_4g07220		N/A
Afu6g04040	3074.19	-1.14813	0.0826647	-13.8891	7.38e-44	1.37e-42	N/A	Ortholog(s) have dodecenoyl-CoA delta-isomerase activity, role in fatty acid beta-oxidation, filamentous growth and peroxisome localization											AFUA_6g04040		N/A
Afu4g04080	1680.9	-1.14921	0.107811	-10.6595	1.57e-26	1.33e-25	N/A	Ortholog of <i>A. nidulans FGSC A4</i> : AN7039, <i>A. niger CBS 513.88</i> : An14g00770, <i>Neosartorya fischeri NRRL 181</i> : NFIA_029300, <i>Aspergillus wentii</i> : Aspwe1_0115799 and <i>Aspergillus versicolor</i> : Aspve1_0056350											AFUA_4g04080		N/A
Afu2g13930	23088.9	-1.14997	0.0974412	-11.8017	3.83e-32	4.28e-31	N/A	Ortholog of <i>A. nidulans FGSC A4</i> : AN6380, <i>A. niger CBS 513.88</i> : An02g05120, <i>A. oryzae RIB40</i> : AO090026000179, <i>Neosartorya fischeri NRRL 181</i> : NFIA_089090 and <i>Aspergillus versicolor</i> : Aspve1_0052622											AFUA_2g13930		N/A
Afu5g02350	608.948	-1.15009	0.148102	-7.76555	8.13e-15	3.51e-14	N/A	Putative carbon-nitrogen family hydrolase; transcript up-regulated in conidia exposed to neutrophils											AFUA_5g02350		N/A
Afu6g10250	900.324	-1.15074	0.175815	-6.54515	5.94e-11	1.98e-10	aorO	Putative alkaline serine protease; sedolisin; predicted signal sequence for secretion											AFUA_6g10250		aorO
Afu5g06070	494107	-1.15088	0.0931248	-12.3584	4.39e-35	5.65e-34	mdr1	ABC multidrug transporter; transcript induced by voriconazole; biofilm growth regulated											AFUA_5g06070		mdr1
Afu2g06050	12039.5	-1.15185	0.0637824	-18.0591	6.7e-73	3.33e-71	N/A	Ortholog of <i>A. nidulans FGSC A4</i> : AN10954, <i>A. niger CBS 513.88</i> : An02g14630, <i>A. oryzae RIB40</i> : AO090001000720, AO090113000187 and <i>Aspergillus tubingensis</i> : Asptu1_0042313											AFUA_2g06050		N/A
Afu8g05060	7121.77	-1.15223	0.329915	-3.49252	0.000478478	0.000887127	N/A	Ortholog of <i>A. niger CBS 513.88</i> : An16g07690, <i>A. oryzae RIB40</i> : AO090005000637, <i>Neosartorya fischeri NRRL 181</i> : NFIA_097860 and <i>Aspergillus wentii</i> : Aspwe1_0053757											AFUA_8g05060		N/A
Afu3g15020	198.928	-1.15229	0.180701	-6.37676	1.81e-10	5.82e-10	N/A	Ortholog of <i>A. nidulans FGSC A4</i> : AN2560, <i>A. niger CBS 513.88</i> : An09g01090, <i>A. oryzae RIB40</i> : AO090701000425, <i>Aspergillus wentii</i> : Aspwe1_0071504 and <i>Aspergillus sydowii</i> : Aspsy1_0028937											AFUA_3g15020		N/A
Afu2g09350	1720.66	-1.15422	0.0888628	-12.9888	1.42e-38	2.12e-37	exg4	Ortholog(s) have glucan endo-1,6-beta-glucosidase activity and role in glucan catabolic process											AFUA_2g09350		exg4
Afu8g06540	43.2768	-1.15463	0.377065	-3.06214	0.00219763	0.00375144	N/A	Has domain(s) with predicted catalytic activity and role in polyamine biosynthetic process											AFUA_8g06540		N/A
Afu6g13080	2452.57	-1.15484	0.0876105	-13.1815	1.12e-39	1.75e-38	N/A	Ortholog(s) have DNA helicase activity, role in DNA unwinding involved in DNA replication, reciprocal meiotic recombination, synapsis and nucleus localization											AFUA_6g13080		N/A
Afu6g07750	2069.7	-1.15552	0.142787	-8.09262	5.84e-16	2.72e-15	N/A	Ortholog(s) have glycerophosphodiester transmembrane transporter activity and role in glycerophosphodiester transport											AFUA_6g07750		N/A
Afu3g03220	478.743	-1.15579	0.147349	-7.84392	4.37e-15	1.92e-14	N/A	Ortholog of <i>A. niger CBS 513.88</i> : An04g06340, <i>Aspergillus wentii</i> : Aspwe1_0043990, Aspwe1_0174736 and <i>Aspergillus versicolor</i> : Aspve1_0034101, Aspve1_0042874, Aspve1_0079712											AFUA_3g03220		N/A
Afu2g12520	37356.2	-1.15624	0.0883844	-13.082	4.17e-39	6.4e-38	N/A	Ortholog of <i>A. nidulans FGSC A4</i> : AN6280, <i>A. niger CBS 513.88</i> : An02g04750, <i>A. oryzae RIB40</i> : AO090026000847, <i>Aspergillus wentii</i> : Aspwe1_0044488 and <i>Aspergillus sydowii</i> : Aspsy1_0150855											AFUA_2g12520		N/A
Afu7g06710	20169.8	-1.15636	0.168874	-6.84744	7.52e-12	2.67e-11	N/A	Protein of unknown function											AFUA_7g06710		N/A
Afu2g17815	59.4768	-1.15711	0.383772	-3.01509	0.00256906	0.00434235	N/A	Ortholog of <i>Aspergillus fumigatus A1163</i> : AFUB_033490											AFUA_2g17815		N/A
Afu2g17670	32.8595	-1.15792	0.486005	-2.38253	0.0171941	0.0260304	N/A	Ortholog of <i>Aspergillus fumigatus A1163</i> : AFUB_033360											AFUA_2g17670		N/A
Afu4g03060	4273.85	-1.15922	0.0894029	-12.9662	1.9e-38	2.85e-37	N/A	Ortholog of <i>A. nidulans FGSC A4</i> : AN2483, <i>A. niger CBS 513.88</i> : An14g03190, <i>A. oryzae RIB40</i> : AO090102000247, <i>Aspergillus wentii</i> : Aspwe1_0115250 and <i>Aspergillus sydowii</i> : Aspsy1_0158017											AFUA_4g03060		N/A
Afu7g06180	399.974	-1.15945	0.348925	-3.32291	0.000890845	0.00159697	N/A	Ortholog of <i>Neosartorya fischeri NRRL 181</i> : NFIA_027430, <i>Aspergillus wentii</i> : Aspwe1_0053694, <i>Aspergillus fumigatus A1163</i> : AFUB_091760 and <i>Aspergillus zonatus</i> : Aspzo1_0016354											AFUA_7g06180		N/A
Afu2g17390	5643.71	-1.15953	0.146771	-7.90027	2.78e-15	1.24e-14	N/A	Ortholog of <i>Neosartorya fischeri NRRL 181</i> : NFIA_092800, <i>Aspergillus fumigatus A1163</i> : AFUB_033060 and <i>Aspergillus terreus NIH2624</i> : ATET_10166											AFUA_2g17390		N/A
Afu3g13420	7062.94	-1.15958	0.116228	-9.97676	1.93e-23	1.37e-22	N/A	Ortholog of <i>A. nidulans FGSC A4</i> : AN3165, <i>A. niger CBS 513.88</i> : An02g09290, <i>A. oryzae RIB40</i> : AO090012000789, <i>Aspergillus wentii</i> : Aspwe1_0170053 and <i>Aspergillus sydowii</i> : Aspsy1_0087149											AFUA_3g13420		N/A
Afu2g03960	124.092	-1.15982	0.276556	-4.19381	2.74e-05	5.78e-05	N/A	Has domain(s) with predicted acid phosphatase activity, metal ion binding activity											AFUA_2g03960		N/A
Afu2g02460	188.034	-1.16055	0.258556	-4.48857	7.17e-06	1.59e-05	N/A	Ortholog of <i>A. nidulans FGSC A4</i> : AN4638, <i>A. oryzae RIB40</i> : AO090026000574, <i>Neosartorya fischeri NRRL 181</i> : NFIA_034840, <i>Aspergillus wentii</i> : Aspwe1_0352871 and <i>Aspergillus versicolor</i> : Aspve1_0731770											AFUA_2g02460		N/A
Afu6g03210	651.616	-1.16202	0.106326	-10.9288	8.4e-28	7.66e-27	conJ	Protein of unknown function; conidia-enriched protein; ortholog of Neurospora crassa CON-10											AFUA_6g03210		conJ
Afu5g07360	2682.91	-1.16415	0.146183	-7.96365	1.67e-15	7.55e-15	N/A	Ortholog(s) have primary amine oxidase activity, role in amine catabolic process, cellular copper ion homeostasis and ascospore-type prospore, cytosol localization											AFUA_5g07360		N/A
Afu6g08840	7239	-1.16519	0.0827134	-14.0871	4.56e-45	8.92e-44	N/A	Has domain(s) with predicted catalytic activity, hydrolase activity, hydrolyzing O-glycosyl compounds activity and role in carbohydrate metabolic process											AFUA_6g08840		N/A
Afu4g10160	1663.89	-1.16521	0.19815	-5.88045	4.09e-09	1.2e-08	N/A	Ortholog(s) have sequence-specific DNA binding, transcription regulatory region DNA binding activity and role in cellular carbohydrate biosynthetic process, regulation of transcription, DNA-templated, starch metabolic process											AFUA_4g10160		N/A
Afu8g07265	143.491	-1.16531	0.256222	-4.54804	5.41e-06	1.22e-05	N/A	Has domain(s) with predicted polygalacturonase activity and role in carbohydrate metabolic process											AFUA_8g07265		N/A
Afu7g04960	56.056	-1.16535	0.4065	-2.86678	0.0041467	0.00683212	N/A	Has domain(s) with predicted N-acetyltransferase activity											AFUA_7g04960		N/A
Afu1g06160	5107.67	-1.16665	0.170835	-6.8291	8.54e-12	3.02e-11	N/A	Ortholog of <i>A. nidulans FGSC A4</i> : AN4237, <i>A. niger CBS 513.88</i> : An18g05340, <i>A. oryzae RIB40</i> : AO090001000437, <i>Aspergillus wentii</i> : Aspwe1_0026108 and <i>Aspergillus sydowii</i> : Aspsy1_0153979											AFUA_1g06160		N/A
Afu5g06720	92.2531	-1.16692	0.24503	-4.76235	1.91e-06	4.49e-06	N/A	Putative major facilitator superfamily (MFS) sugar transporter											AFUA_5g06720		N/A
Afu2g04940	82721.1	-1.16836	0.124419	-9.39055	5.97e-21	3.74e-20	N/A	Ortholog(s) have mRNA binding activity, role in telomere maintenance and cytoplasm, nucleus localization											AFUA_2g04940		N/A
Afu2g06150	84989.5	-1.16887	0.10465	-11.1693	5.76e-29	5.58e-28	pdiA	Putative protein disulfide isomerase; conidial surface associated											AFUA_2g06150		pdiA
Afu2g14150	5185.72	-1.17	0.0967285	-12.0957	1.11e-33	1.35e-32	N/A	Ortholog(s) have arabinan endo-1,5-alpha-L-arabinosidase activity and role in pectin catabolic process											AFUA_2g14150		N/A
Afu3g14530	1498.58	-1.17069	0.143846	-8.13852	4e-16	1.89e-15	N/A	Has domain(s) with predicted hydrolase activity and role in metabolic process											AFUA_3g14530		N/A
Afu6g12250	5374.38	-1.17269	0.0905925	-12.9447	2.52e-38	3.76e-37	N/A	Ortholog(s) have mitochondrion localization											AFUA_6g12250		N/A
Afu5g12360	5426.14	-1.17334	0.102406	-11.4578	2.15e-30	2.21e-29	N/A	Ortholog(s) have isopropylmalate transmembrane transporter activity, malonate(1-) transmembrane transporter activity, oxaloacetate transmembrane transporter activity, sulfate transmembrane transporter activity											AFUA_5g12360		N/A
Afu1g15980	38.4289	-1.17349	0.476295	-2.46379	0.0137476	0.0210897	N/A	Ortholog of <i>Aspergillus glaucus</i> : Aspgl1_0125948, <i>Neosartorya fischeri NRRL 181</i> : NFIA_009270, <i>Aspergillus wentii</i> : Aspwe1_0024586, Aspwe1_0174794 and <i>Aspergillus versicolor</i> : Aspve1_0041975											AFUA_1g15980		N/A
Afu5g12860	17840.2	-1.17372	0.210451	-5.57715	2.44e-08	6.77e-08	N/A	Ortholog of <i>A. nidulans FGSC A4</i> : AN6823, <i>A. niger CBS 513.88</i> : An14g06360, <i>A. oryzae RIB40</i> : AO090120000406, <i>Aspergillus wentii</i> : Aspwe1_0039015 and <i>Aspergillus sydowii</i> : Aspsy1_0142898											AFUA_5g12860		N/A
Afu8g07210	6245.96	-1.17487	0.120973	-9.71181	2.69e-22	1.81e-21	erg13A	Hydroxymethylglutaryl-CoA synthase; induced by exposure to human airway epithelial cells; SrbA-regulated during hypoxia											AFUA_8g07210		erg13A
Afu4g10440	35291.8	-1.17534	0.0582806	-20.167	1.91e-90	1.47e-88	N/A	Protein of unknown function; transcript repressed by exposure to human airway epithelial cells											AFUA_4g10440		N/A
Afu2g09030	2985.2	-1.17968	0.124458	-9.47857	2.58e-21	1.65e-20	dppV	Secreted dipeptidyl-peptidase; induced by growth on BSA as a sole nitrogen source; immunoreactive protein											AFUA_2g09030		dppV
Afu2g05230	209.967	-1.18155	0.247443	-4.77504	1.8e-06	4.22e-06	N/A	Ortholog of <i>A. nidulans FGSC A4</i> : AN2111, <i>A. fumigatus Af293</i> : Afu6g03190, <i>A. niger CBS 513.88</i> : An11g05190, <i>A. oryzae RIB40</i> : AO090010000628, AO090003000332 and <i>Aspergillus wentii</i> : Aspwe1_0055162											AFUA_2g05230		N/A
Afu1g10790	4241.73	-1.18159	0.0711706	-16.6022	6.72e-62	2.36e-60	N/A	Putative alpha-1,2-mannosidase family protein											AFUA_1g10790		N/A
Afu1g13350	2103.14	-1.18277	0.142984	-8.27206	1.32e-16	6.46e-16	N/A	Putative transporter protein											AFUA_1g13350		N/A
Afu5g10390	22.7971	-1.1828	0.533153	-2.2185	0.0265206	0.0389051	N/A	Protein of unknown function; transcript repressed by exposure to human airway epithelial cells											AFUA_5g10390		N/A
Afu7g06720	1882	-1.18337	0.17642	-6.70768	1.98e-11	6.83e-11	N/A	Ortholog of <i>A. nidulans FGSC A4</i> : AN9203, <i>A. fumigatus Af293</i> : Afu4g03470, <i>A. niger CBS 513.88</i> : An10g00950, An04g04430, An02g00350, An08g09800 and <i>A. oryzae RIB40</i> : AO090103000074, AO090023000047											AFUA_7g06720		N/A
Afu6g04450	886.768	-1.18548	0.186139	-6.3688	1.91e-10	6.12e-10	N/A	Ortholog(s) have alpha-1,2-mannosyltransferase activity, role in mannan biosynthetic process, protein mannosylation and Golgi apparatus localization											AFUA_6g04450		N/A
Afu5g13350	11075.8	-1.18557	0.103867	-11.4144	3.54e-30	3.61e-29	cyp9	Putative peptidyl-prolyl cis-trans isomerase											AFUA_5g13350		cyp9
Afu2g05440	77804.8	-1.18579	0.133855	-8.85872	8.09e-19	4.5e-18	N/A	Ortholog(s) have cytosol, nucleus localization											AFUA_2g05440		N/A
Afu3g08150	1880.67	-1.18682	0.122643	-9.67705	3.77e-22	2.52e-21	N/A	Ortholog of <i>A. nidulans FGSC A4</i> : AN2931, <i>A. niger CBS 513.88</i> : An02g11670, <i>Neosartorya fischeri NRRL 181</i> : NFIA_068990, <i>Aspergillus wentii</i> : Aspwe1_0173434 and <i>Aspergillus versicolor</i> : Aspve1_0126987											AFUA_3g08150		N/A
Afu6g08590	2168.89	-1.19126	0.135239	-8.80849	1.27e-18	6.96e-18	N/A	Putative protein kinase											AFUA_6g08590		N/A
Afu4g10260	5922.35	-1.19192	0.134902	-8.83543	9.97e-19	5.51e-18	N/A	Ortholog of <i>A. nidulans FGSC A4</i> : AN2006, <i>A. niger CBS 513.88</i> : An04g06660, <i>A. oryzae RIB40</i> : AO090003001196, <i>Aspergillus wentii</i> : Aspwe1_0034162 and <i>Aspergillus sydowii</i> : Aspsy1_0142465											AFUA_4g10260		N/A
Afu6g06960	3195.35	-1.19316	0.14859	-8.02991	9.75e-16	4.49e-15	N/A	Has domain(s) with predicted substrate-specific transmembrane transporter activity, transmembrane transporter activity, role in transmembrane transport and integral component of membrane, membrane localization											AFUA_6g06960		N/A
Afu3g14390	264.886	-1.1939	0.179504	-6.65111	2.91e-11	9.92e-11	N/A	Ortholog of <i>Aspergillus fumigatus A1163</i> : AFUB_034840											AFUA_3g14390		N/A
Afu2g10760	2718.24	-1.19402	0.0963187	-12.3965	2.73e-35	3.56e-34	N/A	Has domain(s) with predicted hydrolase activity, hydrolase activity, acting on ester bonds activity and role in lipid metabolic process											AFUA_2g10760		N/A
Afu3g01700	236.745	-1.19579	0.233731	-5.1161	3.12e-07	7.82e-07	N/A	Has domain(s) with predicted substrate-specific transmembrane transporter activity, transmembrane transporter activity, role in transmembrane transport and integral component of membrane, membrane localization											AFUA_3g01700		N/A
Afu1g02040	4524.96	-1.1969	0.123643	-9.6803	3.66e-22	2.44e-21	N/A	Ortholog(s) have role in pathogenesis and cell surface, extracellular region localization											AFUA_1g02040		N/A
Afu1g16700	5127.87	-1.19917	0.0919892	-13.0359	7.64e-39	1.15e-37	N/A	Ortholog(s) have beta-galactosidase activity and role in carbohydrate metabolic process											AFUA_1g16700		N/A
Afu8g05120	8493.12	-1.20134	0.132887	-9.04031	1.56e-19	9.07e-19	N/A	Ortholog of <i>A. nidulans FGSC A4</i> : AN1509, <i>A. niger CBS 513.88</i> : An16g07630, <i>A. oryzae RIB40</i> : AO090005000631, <i>Aspergillus wentii</i> : Aspwe1_0044080 and <i>Aspergillus sydowii</i> : Aspsy1_0028718											AFUA_8g05120		N/A
Afu5g02820	270.037	-1.20377	0.19254	-6.25205	4.05e-10	1.28e-09	N/A	Ortholog of <i>Aspergillus glaucus</i> : Aspgl1_0049726, <i>Neosartorya fischeri NRRL 181</i> : NFIA_039280, <i>Aspergillus fumigatus A1163</i> : AFUB_051350 and <i>Aspergillus clavatus NRRL 1</i> : ACLA_002340											AFUA_5g02820		N/A
Afu2g01210	52942.4	-1.20626	0.0772712	-15.6108	6.15e-55	1.72e-53	dbp5	Putative ATP dependent RNA helicase; transcript induced by exposure to human airway epithelial cells											AFUA_2g01210		dbp5
Afu5g07730	4396.38	-1.20783	0.119196	-10.1332	3.94e-24	2.93e-23	N/A	Ortholog of <i>A. nidulans FGSC A4</i> : AN7754, <i>A. niger CBS 513.88</i> : An15g02710, An02g01160, <i>A. oryzae RIB40</i> : AO090701000681, <i>Aspergillus wentii</i> : Aspwe1_0099252 and <i>Aspergillus sydowii</i> : Aspsy1_0153280											AFUA_5g07730		N/A
Afu1g02880	1499.01	-1.20808	0.106627	-11.33	9.32e-30	9.39e-29	N/A	Ortholog of <i>A. nidulans FGSC A4</i> : AN0272, <i>A. niger CBS 513.88</i> : An01g05030, <i>A. oryzae RIB40</i> : AO090005000779, <i>Aspergillus wentii</i> : Aspwe1_0025563 and <i>Aspergillus sydowii</i> : Aspsy1_0055099											AFUA_1g02880		N/A
Afu2g11300	22069.1	-1.20818	0.0654213	-18.4677	3.75e-76	2.07e-74	N/A	Ortholog(s) have methylenetetrahydrofolate reductase (NAD(P)H) activity, role in methionine biosynthetic process, one-carbon metabolic process and mitochondrion localization											AFUA_2g11300		N/A
Afu3g10190	4248.12	-1.20876	0.0753479	-16.0424	6.46e-58	1.98e-56	pex14	Ortholog(s) have peroxisome matrix targeting signal-1 binding, peroxisome matrix targeting signal-2 binding, protein binding, bridging activity											AFUA_3g10190		pex14
Afu2g14850	3236.33	-1.20902	0.0769931	-15.7029	1.44e-55	4.11e-54	N/A	Has domain(s) with predicted catalytic activity and role in metabolic process											AFUA_2g14850		N/A
Afu6g07740	4610.97	-1.2103	0.0837343	-14.454	2.36e-47	5.07e-46	pex11	Putative peroxisome biogenesis factor; transcript up-regulated in conidia exposed to neutrophils											AFUA_6g07740		pex11
Afu1g05270	4102.5	-1.21091	0.117018	-10.3481	4.27e-25	3.35e-24	N/A	Has domain(s) with predicted phosphoric diester hydrolase activity and role in lipid metabolic process											AFUA_1g05270		N/A
Afu5g11170	4828.09	-1.21094	0.122677	-9.871	5.56e-23	3.87e-22	N/A	Has domain(s) with predicted ATP binding, DNA binding, helicase activity, nucleic acid binding activity											AFUA_5g11170		N/A
Afu2g12490	20058.8	-1.21127	0.0777379	-15.5814	9.74e-55	2.68e-53	N/A	Has domain(s) with predicted hydrolase activity and role in metabolic process											AFUA_2g12490		N/A
Afu4g04370	7828.23	-1.21216	0.158328	-7.656	1.92e-14	8.09e-14	N/A	Ortholog of <i>Aspergillus glaucus</i> : Aspgl1_1517131, <i>Aspergillus flavus NRRL 3357</i> : AFL2T_12422, <i>Neosartorya fischeri NRRL 181</i> : NFIA_028990 and <i>Aspergillus wentii</i> : Aspwe1_0070756											AFUA_4g04370		N/A
Afu1g03530	1886.28	-1.21231	0.10712	-11.3173	1.08e-29	1.08e-28	N/A	Ortholog(s) have D-xylose transmembrane transporter activity, role in D-xylose transport, glucose import and integral component of membrane localization											AFUA_1g03530		N/A
Afu7g04340	2142.27	-1.21256	0.105447	-11.4992	1.33e-30	1.39e-29	N/A	Putative C6 transcription factor; transcript up-regulated in conidia exposed to neutrophils											AFUA_7g04340		N/A
Afu7g00710	2124.86	-1.21561	0.112342	-10.8207	2.75e-27	2.43e-26	N/A	Ortholog(s) have role in cellular response to drug											AFUA_7g00710		N/A
Afu3g11450	2312.26	-1.21615	0.10212	-11.909	1.06e-32	1.23e-31	N/A	Ortholog of <i>A. nidulans FGSC A4</i> : AN2899, <i>A. niger CBS 513.88</i> : An02g07290, <i>A. oryzae RIB40</i> : AO090003000699, <i>Aspergillus wentii</i> : Aspwe1_0150280 and <i>Aspergillus sydowii</i> : Aspsy1_0056343											AFUA_3g11450		N/A
Afu4g00610	2619.97	-1.21616	0.129025	-9.42575	4.27e-21	2.69e-20	N/A	Putative aryl-alcohol dehydrogenase											AFUA_4g00610		N/A
Afu3g07420	197.19	-1.21625	0.277742	-4.37908	1.19e-05	2.59e-05	N/A	Ortholog of <i>A. nidulans FGSC A4</i> : AN6458, <i>A. niger CBS 513.88</i> : An02g10960, An01g01420, An12g05390, <i>A. oryzae RIB40</i> : AO090020000161, AO090005000921, AO090003001427 and <i>Aspergillus sydowii</i> : Aspsy1_0086152											AFUA_3g07420		N/A
Afu6g11110	886.117	-1.21626	0.154656	-7.86429	3.71e-15	1.64e-14	sclB	Has domain(s) with predicted RNA polymerase II transcription factor activity, sequence-specific DNA binding, zinc ion binding activity, role in regulation of transcription, DNA-templated and nucleus localization											AFUA_6g11110		sclB
Afu2g12850	33456.4	-1.2165	0.079201	-15.3597	3.05e-53	7.94e-52	gel3	Putative GPI anchored beta(1-3)glucanosyltransferase, belongs to the 7-member GEL family											AFUA_2g12850		gel3
Afu4g00900	2998.62	-1.21676	0.197308	-6.16683	6.97e-10	2.16e-09	N/A	Ortholog of <i>Neosartorya fischeri NRRL 181</i> : NFIA_044600, <i>Aspergillus versicolor</i> : Aspve1_0367236, <i>Aspergillus sydowii</i> : Aspsy1_0473347 and <i>Aspergillus terreus NIH2624</i> : ATET_07537											AFUA_4g00900		N/A
Afu3g14070	3357.61	-1.21727	0.167434	-7.27013	3.59e-13	1.4e-12	N/A	Ortholog of <i>Aspergillus glaucus</i> : Aspgl1_0029312, <i>Aspergillus wentii</i> : Aspwe1_0181493 and <i>Aspergillus fumigatus A1163</i> : AFUB_035149											AFUA_3g14070		N/A
Afu2g04670	39448.7	-1.21806	0.0851228	-14.3094	1.91e-46	3.97e-45	N/A	Ortholog(s) have role in ascospore-type prospore assembly, protein targeting to vacuole involved in ubiquitin-dependent protein catabolic process via the multivesicular body sorting pathway											AFUA_2g04670		N/A
Afu6g00460	122.094	-1.21968	0.252764	-4.82536	1.4e-06	3.32e-06	N/A	Ortholog of <i>A. nidulans FGSC A4</i> : AN8144, AN1651, <i>A. fumigatus Af293</i> : Afu5g14600, Afu6g13950, <i>A. niger CBS 513.88</i> : An11g02490, An01g11420 and <i>A. oryzae RIB40</i> : AO090001000384, AO090011000740											AFUA_6g00460		N/A
Afu3g11900	730.129	-1.22001	0.154144	-7.91472	2.48e-15	1.11e-14	N/A	Ortholog(s) have alcohol dehydrogenase (NADP+) activity, hydroxymethylfurfural reductase (NADH) activity, hydroxymethylfurfural reductase (NADPH) activity and role in alcohol metabolic process, furaldehyde metabolic process											AFUA_3g11900		N/A
Afu2g09290	63710.4	-1.22068	0.135942	-8.97941	2.72e-19	1.56e-18	hsp60	Putative antigenic mitochondrial protein; reacts with rabbit immunosera exposed to A. fumigatus conidia; hypoxia induced protein											AFUA_2g09290		hsp60
Afu2g05115	3058.31	-1.22256	0.112165	-10.8997	1.16e-27	1.04e-26	N/A	Ortholog of <i>A. nidulans FGSC A4</i> : AN7889, AN4657, <i>A. fumigatus Af293</i> : Afu1g00920, Afu2g02370, Afu3g06425 and <i>A. niger CBS 513.88</i> : An07g04250, An05g02120, An01g11840, An12g06960, An03g03340											AFUA_2g05115		N/A
Afu1g12240	2183.72	-1.2226	0.103555	-11.8063	3.62e-32	4.05e-31	ptr2	Putative MFS peptide transporter; induced by growth on BSA as a sole nitrogen source; SrbA-regulated during hypoxia											AFUA_1g12240		ptr2
Afu2g00330	919.786	-1.22345	0.173311	-7.05926	1.67e-12	6.23e-12	N/A	Has domain(s) with predicted hydrolase activity, hydrolase activity, acting on carbon-nitrogen (but not peptide) bonds, in linear amidines activity and role in metabolic process											AFUA_2g00330		N/A
Afu5g12700	35.2535	-1.22358	0.419757	-2.91497	0.00355723	0.00591061	N/A	Protein of unknown function											AFUA_5g12700		N/A
Afu5g09040	274.428	-1.22415	0.192734	-6.35148	2.13e-10	6.83e-10	N/A	Ortholog of <i>Aspergillus fumigatus A1163</i> : AFUB_056580											AFUA_5g09040		N/A
Afu2g13025	730.148	-1.22419	0.159995	-7.65141	1.99e-14	8.38e-14	N/A	Has domain(s) with predicted L-ascorbic acid binding, iron ion binding, oxidoreductase activity, acting on paired donors, with incorporation or reduction of molecular oxygen activity and role in oxidation-reduction process											AFUA_2g13025		N/A
Afu1g12100	4621.63	-1.2254	0.130087	-9.41988	4.52e-21	2.84e-20	N/A	Ortholog of <i>Aspergillus glaucus</i> : Aspgl1_1501325, <i>Neosartorya fischeri NRRL 181</i> : NFIA_013410, <i>Aspergillus wentii</i> : Aspwe1_0503465 and <i>Aspergillus fumigatus A1163</i> : AFUB_011570											AFUA_1g12100		N/A
Afu7g02240	1790.19	-1.22585	0.0998704	-12.2745	1.24e-34	1.58e-33	N/A	Ortholog of <i>A. nidulans FGSC A4</i> : AN9089, <i>A. niger CBS 513.88</i> : An12g00400, <i>Aspergillus wentii</i> : Aspwe1_0173770, <i>Aspergillus sydowii</i> : Aspsy1_0050021 and <i>Aspergillus terreus NIH2624</i> : ATET_01856											AFUA_7g02240		N/A
Afu4g00910	478.913	-1.22742	0.131425	-9.33933	9.69e-21	6.03e-20	N/A	Putative protoporphyrinogen oxidase											AFUA_4g00910		N/A
Afu1g10890	1740.55	-1.22759	0.102773	-11.9447	6.92e-33	8.13e-32	N/A	Has domain(s) with predicted nucleobase transmembrane transporter activity, role in nucleobase transport, transmembrane transport and membrane localization											AFUA_1g10890		N/A
Afu4g07180	19378.9	-1.22823	0.0678254	-18.1087	2.72e-73	1.39e-71	N/A	Ortholog of <i>A. niger CBS 513.88</i> : An04g01590, <i>A. oryzae RIB40</i> : AO090023000857, <i>Aspergillus wentii</i> : Aspwe1_0247174, <i>Aspergillus sydowii</i> : Aspsy1_0548380 and <i>Aspergillus terreus NIH2624</i> : ATET_05493											AFUA_4g07180		N/A
Afu4g07850	2981.8	-1.22853	0.133125	-9.22835	2.75e-20	1.66e-19	N/A	Ortholog of <i>A. oryzae RIB40</i> : AO090023000787, <i>Aspergillus glaucus</i> : Aspgl1_0066820, <i>Aspergillus flavus NRRL 3357</i> : AFL2T_04596 and <i>Neosartorya fischeri NRRL 181</i> : NFIA_108320											AFUA_4g07850		N/A
Afu3g12982	1303.85	-1.22919	0.128504	-9.56542	1.12e-21	7.28e-21	N/A	Ortholog of <i>Neosartorya fischeri NRRL 181</i> : NFIA_064340 and <i>Aspergillus fumigatus A1163</i> : AFUB_036210											AFUA_3g12982		N/A
Afu4g00810	24.2982	-1.22975	0.509403	-2.4141	0.0157741	0.0240254	N/A	Protein of unknown function											AFUA_4g00810		N/A
Afu3g15030	197.455	-1.23026	0.219076	-5.61566	1.96e-08	5.46e-08	N/A	Has domain(s) with predicted oxidoreductase activity, transferase activity, transferring acyl groups other than amino-acyl groups activity											AFUA_3g15030		N/A
Afu3g09070	1269.07	-1.23145	0.129207	-9.53082	1.56e-21	1.01e-20	N/A	Ortholog(s) have extracellular region localization											AFUA_3g09070		N/A
Afu5g10300	1049.01	-1.233	0.114747	-10.7453	6.23e-27	5.4e-26	N/A	Ortholog of <i>A. nidulans FGSC A4</i> : AN11200, <i>Neosartorya fischeri NRRL 181</i> : NFIA_076960, <i>Aspergillus fumigatus A1163</i> : AFUB_057880 and <i>Aspergillus sydowii</i> : Aspsy1_0036837											AFUA_5g10300		N/A
Afu5g03810	1537.51	-1.23319	0.13141	-9.3843	6.33e-21	3.96e-20	N/A	Ortholog of <i>A. nidulans FGSC A4</i> : AN11068, <i>A. niger CBS 513.88</i> : An09g06360, <i>Aspergillus wentii</i> : Aspwe1_0602984, <i>Aspergillus sydowii</i> : Aspsy1_0094439 and <i>Aspergillus terreus NIH2624</i> : ATET_08030											AFUA_5g03810		N/A
Afu2g08950	1662.18	-1.23431	0.118921	-10.3793	3.08e-25	2.44e-24	N/A	Putative isochorismatase family hydrolase; transcript up-regulated in conidia exposed to neutrophils											AFUA_2g08950		N/A
Afu1g17570	74.1121	-1.2351	0.313569	-3.93884	8.19e-05	0.000164205	N/A	Has domain(s) with predicted transporter activity, role in transmembrane transport and membrane localization											AFUA_1g17570		N/A
Afu4g00380	347.232	-1.23615	0.194912	-6.34209	2.27e-10	7.25e-10	N/A	Ortholog of <i>A. nidulans FGSC A4</i> : AN6672, <i>A. niger CBS 513.88</i> : An02g13650, <i>Neosartorya fischeri NRRL 181</i> : NFIA_045260, <i>Aspergillus wentii</i> : Aspwe1_0119957 and <i>Aspergillus versicolor</i> : Aspve1_0052258											AFUA_4g00380		N/A
Afu3g11290	692.154	-1.23623	0.193285	-6.39589	1.6e-10	5.15e-10	N/A	Ortholog of <i>A. nidulans FGSC A4</i> : AN4870, <i>A. niger CBS 513.88</i> : An02g07030, <i>Aspergillus wentii</i> : Aspwe1_0169120, <i>Aspergillus sydowii</i> : Aspsy1_0087725 and <i>Aspergillus terreus NIH2624</i> : ATET_04661											AFUA_3g11290		N/A
Afu5g02340	1798.37	-1.23677	0.0983947	-12.5694	3.11e-36	4.25e-35	N/A	Ortholog of <i>A. nidulans FGSC A4</i> : AN8027, <i>A. niger CBS 513.88</i> : An09g03700, <i>Neosartorya fischeri NRRL 181</i> : NFIA_039750, <i>Aspergillus versicolor</i> : Aspve1_0154183 and <i>Aspergillus zonatus</i> : Aspzo1_0013765											AFUA_5g02340		N/A
Afu2g02485	1444.64	-1.23714	0.184677	-6.69895	2.1e-11	7.22e-11	N/A	Ortholog of <i>Aspergillus fumigatus A1163</i> : AFUB_019580											AFUA_2g02485		N/A
Afu6g10780	4416.19	-1.23741	0.103364	-11.9714	5.02e-33	5.94e-32	N/A	Ortholog of <i>A. nidulans FGSC A4</i> : AN6383, <i>A. fumigatus Af293</i> : Afu5g00450, <i>A. niger CBS 513.88</i> : An03g05860 and <i>A. oryzae RIB40</i> : AO090003001528, AO090023001010											AFUA_6g10780		N/A
Afu4g08720	25641.5	-1.23839	0.084618	-14.635	1.68e-48	3.76e-47	plb1	Putative secreted phospholipase B; predicted GPI anchor; transcript induced by lecithin; hypoxia induced protein; induced by exposure to artemisinin											AFUA_4g08720		plb1
Afu3g14165	390.528	-1.24048	0.219025	-5.66366	1.48e-08	4.18e-08	N/A	Ortholog of <i>Aspergillus fumigatus A1163</i> : AFUB_035060											AFUA_3g14165		N/A
Afu2g15270	712.761	-1.24124	0.150768	-8.23276	1.83e-16	8.88e-16	N/A	Ortholog of <i>A. nidulans FGSC A4</i> : AN7595, <i>A. niger CBS 513.88</i> : An09g03530, <i>Neosartorya fischeri NRRL 181</i> : NFIA_090510 and <i>Aspergillus versicolor</i> : Aspve1_0030808											AFUA_2g15270		N/A
Afu3g00865	32949	-1.2416	0.0793062	-15.6557	3.04e-55	8.57e-54	N/A	Has domain(s) with predicted FMN binding, oxidoreductase activity, riboflavin reductase (NADPH) activity and role in oxidation-reduction process											AFUA_3g00865		N/A
Afu2g15915	1837.62	-1.24211	0.10456	-11.8793	1.52e-32	1.74e-31	N/A	Has domain(s) with predicted oxidoreductase activity and role in metabolic process											AFUA_2g15915		N/A
Afu1g03840	21169.1	-1.24277	0.10756	-11.5542	7.03e-31	7.47e-30	N/A	Ortholog(s) have sequence-specific DNA binding, transcription factor activity, sequence-specific DNA binding, transcription regulatory region DNA binding activity											AFUA_1g03840		N/A
Afu2g14290	1203.87	-1.2433	0.151211	-8.22227	2e-16	9.66e-16	N/A	Has domain(s) with predicted hydrolase activity and role in cellular metabolic process											AFUA_2g14290		N/A
Afu6g09140	6350.5	-1.24355	0.118099	-10.5297	6.3e-26	5.15e-25	N/A	Has domain(s) with predicted oxidoreductase activity and role in metabolic process											AFUA_6g09140		N/A
Afu6g03730	16753.9	-1.24383	0.0848352	-14.6617	1.13e-48	2.57e-47	N/A	2-methylcitrate dehydratase; hypoxia repressed protein; transcript up-regulated in conidia exposed to neutrophils and to human airway epithelial cells; no human homolog											AFUA_6g03730		N/A
Afu6g06510	5214.14	-1.24657	0.116005	-10.7458	6.2e-27	5.38e-26	N/A	Has domain(s) with predicted triglyceride lipase activity and role in lipid metabolic process											AFUA_6g06510		N/A
Afu4g11400	3578.46	-1.24712	0.0847904	-14.7083	5.7e-49	1.31e-47	N/A	Putative heme transporter											AFUA_4g11400		N/A
Afu6g14250	24203.7	-1.2472	0.0634439	-19.6583	4.91e-86	3.48e-84	N/A	Ortholog(s) have role in cellular copper ion homeostasis, endosomal transport, invasive growth in response to glucose limitation, pseudohyphal growth, vacuolar transport											AFUA_6g14250		N/A
Afu5g03550	1721.6	-1.24847	0.0905197	-13.7922	2.84e-43	5.12e-42	N/A	Has domain(s) with predicted ATPase activity, cation-transporting ATPase activity, metal ion binding, nucleotide binding activity, role in ATP biosynthetic process, cation transport and integral component of membrane localization											AFUA_5g03550		N/A
Afu4g03322	9788.47	-1.24871	0.105369	-11.8508	2.13e-32	2.42e-31	N/A	Ortholog of <i>A. nidulans FGSC A4</i> : AN7177, <i>A. niger CBS 513.88</i> : An14g01990, <i>A. oryzae RIB40</i> : AO090011000139, <i>Aspergillus sydowii</i> : Aspsy1_0052594 and <i>Aspergillus terreus NIH2624</i> : ATET_02136											AFUA_4g03322		N/A
Afu3g11280	29941.3	-1.24944	0.0801382	-15.5911	8.37e-55	2.33e-53	N/A	Putative family 18 (class V) chitinase; secreted protein											AFUA_3g11280		N/A
Afu1g14520	2690.41	-1.2496	0.139149	-8.98031	2.7e-19	1.55e-18	N/A	Ortholog(s) have NADPH dehydrogenase activity, role in spore germination and mitochondrial inner membrane localization											AFUA_1g14520		N/A
Afu5g13160	121.068	-1.25034	0.276069	-4.52907	5.92e-06	1.33e-05	N/A	Has domain(s) with predicted role in transmembrane transport and integral component of membrane localization											AFUA_5g13160		N/A
Afu6g04280	1002.5	-1.25182	0.158136	-7.91608	2.45e-15	1.1e-14	N/A	Ortholog of <i>Neosartorya fischeri NRRL 181</i> : NFIA_050810, <i>Aspergillus fumigatus A1163</i> : AFUB_094010 and <i>Aspergillus clavatus NRRL 1</i> : ACLA_096320											AFUA_6g04280		N/A
Afu5g01420	692.253	-1.25195	0.116893	-10.7102	9.12e-27	7.83e-26	N/A	Ortholog(s) have extracellular region localization											AFUA_5g01420		N/A
Afu3g11050	762.869	-1.25308	0.152418	-8.22136	2.01e-16	9.72e-16	N/A	Ortholog of <i>A. nidulans FGSC A4</i> : AN11253, <i>A. niger CBS 513.88</i> : An02g06790, <i>Neosartorya fischeri NRRL 181</i> : NFIA_066210, <i>Aspergillus wentii</i> : Aspwe1_0104961 and <i>Aspergillus versicolor</i> : Aspve1_0127034											AFUA_3g11050		N/A
Afu3g05480	33572.4	-1.25324	0.0868148	-14.4357	3.08e-47	6.55e-46	N/A	Ortholog(s) have cystathionine gamma-synthase activity and cytosol, nucleus localization											AFUA_3g05480		N/A
Afu4g04010	3217.96	-1.25345	0.112634	-11.1286	9.11e-29	8.72e-28	N/A	Ortholog(s) have role in fatty acid catabolic process											AFUA_4g04010		N/A
Afu4g01150	2223.95	-1.25392	0.206261	-6.07929	1.21e-09	3.68e-09	N/A	Has domain(s) with predicted oxidoreductase activity and role in oxidation-reduction process											AFUA_4g01150		N/A
Afu6g04370	115.333	-1.25531	0.297328	-4.22198	2.42e-05	5.12e-05	N/A	Ortholog of <i>A. fumigatus Af293</i> : Afu4g03550, <i>A. niger CBS 513.88</i> : An01g09070, An07g06910, An12g07420, An01g10470, An09g04030 and <i>A. oryzae RIB40</i> : AO090010000022, AO090005000964											AFUA_6g04370		N/A
Afu1g17010	2548.42	-1.25768	0.122965	-10.2279	1.49e-24	1.14e-23	N/A	Putative glutathione S-transferase											AFUA_1g17010		N/A
Afu5g02130	902.514	-1.25794	0.106056	-11.861	1.89e-32	2.15e-31	aglB	Putative alpha-galactosidase											AFUA_5g02130		aglB
Afu1g01710	70.0442	-1.25827	0.370176	-3.39911	0.000676064	0.0012279	N/A	Ortholog of <i>Aspergillus fumigatus A1163</i> : AFUB_002110											AFUA_1g01710		N/A
Afu2g11420	1535.43	-1.25837	0.10643	-11.8235	2.95e-32	3.34e-31	N/A	Has domain(s) with predicted role in transmembrane transport and integral component of membrane localization											AFUA_2g11420		N/A
Afu5g06910	664.138	-1.2603	0.25573	-4.92825	8.3e-07	2.01e-06	N/A	Has domain(s) with predicted carbon-sulfur lyase activity and role in metabolic process											AFUA_5g06910		N/A
Afu2g08020	118.071	-1.26095	0.322034	-3.91557	9.02e-05	0.000179852	N/A	Ortholog of <i>Aspergillus fumigatus A1163</i> : AFUB_024030											AFUA_2g08020		N/A
Afu1g14450	6493.47	-1.26215	0.0807805	-15.6244	4.96e-55	1.39e-53	exgO	Exo-beta-1,3-glucanase; secreted protein; predicted secretory signal sequence; ortholog of <i>A. nidulans</i> AN0779											AFUA_1g14450		exgO
Afu7g00740	678.813	-1.26236	0.187137	-6.74561	1.52e-11	5.3e-11	N/A	Has domain(s) with predicted ATP binding, protein kinase activity, protein tyrosine kinase activity and role in protein phosphorylation											AFUA_7g00740		N/A
Afu5g06060	214208	-1.26238	0.110591	-11.4148	3.53e-30	3.6e-29	skpA	Putative sulfur metabolism regulator; higher expression in 48 h biofilm vs planktonic cells											AFUA_5g06060		skpA
Afu5g14170	433.01	-1.26242	0.164817	-7.65952	1.87e-14	7.88e-14	N/A	Ortholog of <i>Aspergillus fumigatus A1163</i> : AFUB_061860											AFUA_5g14170		N/A
Afu6g13560	4300.07	-1.26268	0.133021	-9.49231	2.26e-21	1.45e-20	N/A	Ortholog of <i>A. niger CBS 513.88</i> : An08g08730, <i>A. oryzae RIB40</i> : AO090103000330, <i>Neosartorya fischeri NRRL 181</i> : NFIA_059520 and <i>Aspergillus wentii</i> : Aspwe1_0022412											AFUA_6g13560		N/A
Afu1g15660	277.587	-1.2656	0.182116	-6.94944	3.67e-12	1.33e-11	N/A	Ortholog of <i>Neosartorya fischeri NRRL 181</i> : NFIA_009670, <i>Aspergillus wentii</i> : Aspwe1_0171696, <i>Aspergillus fumigatus A1163</i> : AFUB_015190 and <i>Aspergillus clavatus NRRL 1</i> : ACLA_019710											AFUA_1g15660		N/A
Afu3g09170	282.432	-1.26698	0.219634	-5.7686	7.99e-09	2.3e-08	N/A	Has domain(s) with predicted role in transmembrane transport and integral component of membrane localization											AFUA_3g09170		N/A
Afu1g15050	21404	-1.26858	0.0920907	-13.7753	3.59e-43	6.45e-42	lhs1	Hsp70 family chaperone											AFUA_1g15050		lhs1
Afu5g10490	314638	-1.27142	0.131116	-9.69691	3.11e-22	2.08e-21	N/A	Amidase; secreted protein; fibrinogen-binding											AFUA_5g10490		N/A
Afu4g11080	32742	-1.27285	0.0933629	-13.6334	2.54e-42	4.43e-41	facA	Putative acetyl-coenzyme A synthetase with a predicted role in acetate metabolism; transcript up-regulated in conidia exposed to neutrophils; protein induced by heat shock; hypoxia repressed protein											AFUA_4g11080		facA
Afu2g05920	1229.78	-1.27436	0.14438	-8.8264	1.08e-18	5.96e-18	N/A	Ortholog of <i>Neosartorya fischeri NRRL 181</i> : NFIA_082640 and <i>Aspergillus fumigatus A1163</i> : AFUB_022960											AFUA_2g05920		N/A
Afu3g07965	211.003	-1.27456	0.249938	-5.0995	3.41e-07	8.51e-07	N/A	Ortholog of <i>Neosartorya fischeri NRRL 181</i> : NFIA_069190											AFUA_3g07965		N/A
Afu8g02640	53012.8	-1.27595	0.105422	-12.1032	1.02e-33	1.24e-32	N/A	Has domain(s) with predicted DNA binding, RNA polymerase II transcription factor activity, sequence-specific DNA binding, zinc ion binding activity and role in regulation of transcription, DNA-templated, transcription, DNA-templated											AFUA_8g02640		N/A
Afu5g13830	22152.4	-1.27818	0.111917	-11.4208	3.29e-30	3.36e-29	aglA	Ortholog(s) have galactosidase activity											AFUA_5g13830		aglA
Afu3g00980	471.712	-1.27825	0.157844	-8.09816	5.58e-16	2.6e-15	N/A	Has domain(s) with predicted role in transmembrane transport and integral component of membrane localization											AFUA_3g00980		N/A
Afu4g00550	715.262	-1.27844	0.199271	-6.41561	1.4e-10	4.56e-10	N/A	Has domain(s) with predicted role in transmembrane transport and integral component of membrane localization											AFUA_4g00550		N/A
Afu3g10470	26409.5	-1.28015	0.108203	-11.831	2.7e-32	3.06e-31	N/A	Ortholog of <i>A. nidulans FGSC A4</i> : AN4941, <i>A. niger CBS 513.88</i> : An16g04410, <i>A. oryzae RIB40</i> : AO090003000593, <i>Aspergillus wentii</i> : Aspwe1_0169039 and <i>Aspergillus sydowii</i> : Aspsy1_0788739											AFUA_3g10470		N/A
Afu6g04890	5879.03	-1.28179	0.102955	-12.45	1.4e-35	1.85e-34	N/A	Ortholog(s) have endoplasmic reticulum localization											AFUA_6g04890		N/A
Afu7g00640	44.0522	-1.28225	0.471253	-2.72094	0.00650959	0.0104716	N/A	Has domain(s) with predicted ferrous iron binding, oxidoreductase activity and role in cellular aromatic compound metabolic process											AFUA_7g00640		N/A
Afu2g17620	4029.91	-1.28388	0.118055	-10.8753	1.51e-27	1.36e-26	N/A	Putative cellobiose dehydrogenase CDH cytochrome superfamily, secreted											AFUA_2g17620		N/A
Afu2g11900	10110.9	-1.28475	0.120605	-10.6526	1.7e-26	1.43e-25	N/A	Putative pyruvate dehydrogenase kinase; transcript induced in conidia exposed to neutrophils and by exposure to human airway epithelial cells											AFUA_2g11900		N/A
Afu2g11910	870.677	-1.28496	0.142558	-9.01359	1.99e-19	1.15e-18	N/A	Ortholog of <i>Aspergillus fumigatus A1163</i> : AFUB_027650											AFUA_2g11910		N/A
Afu1g11590	1267.35	-1.28547	0.103728	-12.3926	2.86e-35	3.73e-34	N/A	Ortholog(s) have quinate 3-dehydrogenase (NAD+) activity, shikimate 3-dehydrogenase (NADP+) activity and role in quinate catabolic process											AFUA_1g11590		N/A
Afu5g07950	197634	-1.28595	0.154311	-8.33349	7.85e-17	3.9e-16	N/A	Ortholog(s) have role in meiotic recombination checkpoint, reciprocal meiotic recombination, regulation of linear element assembly and cytosol, linear element localization											AFUA_5g07950		N/A
Afu7g06140	491.127	-1.28866	0.156443	-8.23725	1.76e-16	8.58e-16	exg13	Putative secreted 1,4-beta-D-glucan glucanhydrolase											AFUA_7g06140		exg13
Afu1g16630	1204.36	-1.28879	0.1524	-8.45662	2.75e-17	1.4e-16	N/A	Has domain(s) with predicted oxidoreductase activity and role in metabolic process											AFUA_1g16630		N/A
Afu1g14880	2252.2	-1.28925	0.126351	-10.2037	1.91e-24	1.45e-23	N/A	N-acylethanolamine amidohydrolase											AFUA_1g14880		N/A
Afu1g07510	37931.5	-1.2899	0.122836	-10.501	8.55e-26	6.96e-25	N/A	Ortholog(s) have RNA polymerase II core binding, mRNA binding activity and role in mRNA polyadenylation, pre-mRNA cleavage required for polyadenylation, termination of RNA polymerase II transcription											AFUA_1g07510		N/A
Afu8g00750	325.805	-1.29152	0.168089	-7.68352	1.55e-14	6.59e-14	N/A	Has domain(s) with predicted DNA binding, RNA polymerase II transcription factor activity, sequence-specific DNA binding, nucleic acid binding, zinc ion binding activity											AFUA_8g00750		N/A
Afu2g01400	4558.8	-1.29344	0.128527	-10.0636	8e-24	5.84e-23	N/A	Has domain(s) with predicted oxidoreductase activity and role in metabolic process											AFUA_2g01400		N/A
Afu1g09750	17142.7	-1.2947	0.152877	-8.4689	2.48e-17	1.27e-16	N/A	Putative aldehyde reductase; conidia-enriched protein											AFUA_1g09750		N/A
Afu3g10670	5224.71	-1.295	0.126735	-10.2182	1.64e-24	1.25e-23	N/A	Ortholog of <i>A. nidulans FGSC A4</i> : AN4922, <i>A. niger CBS 513.88</i> : An02g06330, <i>A. oryzae RIB40</i> : AO090003000612, <i>Aspergillus wentii</i> : Aspwe1_0360359 and <i>Aspergillus sydowii</i> : Aspsy1_0147179											AFUA_3g10670		N/A
Afu5g02980	69.9663	-1.29602	0.288022	-4.49973	6.8e-06	1.52e-05	N/A	Predicted DDE1 transposon-related ORF											AFUA_5g02980		N/A
Afu3g01670	491.519	-1.2966	0.211175	-6.13991	8.26e-10	2.55e-09	N/A	Putative major facilitator superfamily (MFS) hexose transporter											AFUA_3g01670		N/A
Afu1g07450	25284.9	-1.29815	0.113106	-11.4773	1.72e-30	1.78e-29	N/A	Ortholog(s) have guanine nucleotide transmembrane transporter activity and role in cellular iron ion homeostasis, guanine nucleotide transport, mitochondrial genome maintenance, transmembrane transport											AFUA_1g07450		N/A
Afu3g14170	391.768	-1.29878	0.185433	-7.00405	2.49e-12	9.15e-12	N/A	Putative high-affinity hexose transporter; transcript induced by growth in hypoxia											AFUA_3g14170		N/A
Afu5g01980	11119.1	-1.3003	0.0900103	-14.4461	2.65e-47	5.65e-46	hdaA	Major class 2 histone deacetylase; required for gliotoxin production; negatively regulates penicillin and sterigmatocystin production											AFUA_5g01980		hdaA
Afu1g11600	554.587	-1.30075	0.124344	-10.4609	1.31e-25	1.05e-24	N/A	Has domain(s) with predicted role in phosphatidylinositol phosphorylation											AFUA_1g11600		N/A
Afu3g01470	137.134	-1.30183	0.213297	-6.10335	1.04e-09	3.19e-09	N/A	Ortholog of <i>A. niger CBS 513.88</i> : An03g01670, An10g00970, An13g03140, <i>A. oryzae RIB40</i> : AO090011000021, AO090026000122 and <i>Aspergillus wentii</i> : Aspwe1_0054546, Aspwe1_0165722, Aspwe1_0171883, Aspwe1_0740924											AFUA_3g01470		N/A
Afu2g09520	6860.38	-1.30487	0.0866693	-15.0558	3.16e-51	7.9e-50	egl3	Putative endo-1,4 beta-glucanase, a predicted secreted hydrolase with a fungal cellulose binding domain; transcript levels decrease during conidial germination											AFUA_2g09520		egl3
Afu2g00656	49.4326	-1.30524	0.427399	-3.05391	0.00225878	0.00384712	N/A	Ortholog of <i>Neosartorya fischeri NRRL 181</i> : NFIA_032930, <i>Aspergillus fumigatus A1163</i> : AFUB_017730 and <i>Aspergillus clavatus NRRL 1</i> : ACLA_094110											AFUA_2g00656		N/A
Afu8g01060	1055.57	-1.30606	0.202716	-6.44278	1.17e-10	3.83e-10	N/A	Ortholog of <i>A. nidulans FGSC A4</i> : AN3476, <i>A. niger CBS 513.88</i> : An15g03830, <i>Neosartorya fischeri NRRL 181</i> : NFIA_094500, <i>Aspergillus wentii</i> : Aspwe1_0037886 and <i>Aspergillus niger ATCC 1015</i> : 40584-mRNA											AFUA_8g01060		N/A
Afu3g07160	1235.25	-1.3083	0.139103	-9.40529	5.19e-21	3.26e-20	N/A	Putative family 18 chitinase											AFUA_3g07160		N/A
Afu3g09530	364.089	-1.30935	0.258293	-5.06925	3.99e-07	9.92e-07	N/A	Has domain(s) with predicted electron carrier activity, heme binding, iron ion binding, oxidoreductase activity, acting on paired donors, with incorporation or reduction of molecular oxygen activity and role in oxidation-reduction process											AFUA_3g09530		N/A
Afu1g07370	1860.03	-1.30967	0.163584	-8.00609	1.18e-15	5.4e-15	N/A	Ortholog of <i>Aspergillus fumigatus A1163</i> : AFUB_007720											AFUA_1g07370		N/A
Afu7g06400	142.433	-1.31026	0.201748	-6.49453	8.33e-11	2.75e-10	plyD	Ortholog(s) have pectate lyase activity and role in pectin catabolic process											AFUA_7g06400		plyD
Afu5g07350	55.3696	-1.3103	0.32625	-4.01624	5.91e-05	0.000120422	N/A	Ortholog of <i>Aspergillus fumigatus A1163</i> : AFUB_054900											AFUA_5g07350		N/A
Afu3g07800	3542.45	-1.31034	0.180428	-7.26239	3.8e-13	1.48e-12	N/A	Ortholog of <i>A. niger CBS 513.88</i> : An02g12780, <i>A. oryzae RIB40</i> : AO090020000416, <i>Neosartorya fischeri NRRL 181</i> : NFIA_069360 and <i>Aspergillus wentii</i> : Aspwe1_0557034											AFUA_3g07800		N/A
Afu8g06480	16.9392	-1.31122	0.584621	-2.24285	0.0249062	0.0367459	N/A	Has domain(s) with predicted hydrolase activity											AFUA_8g06480		N/A
Afu2g15520	6985.11	-1.31123	0.0706429	-18.5614	6.6e-77	3.72e-75	N/A	Has domain(s) with predicted FAD binding, oxidoreductase activity and role in metabolic process											AFUA_2g15520		N/A
Afu1g14760	257.891	-1.31221	0.201943	-6.4979	8.14e-11	2.69e-10	N/A	Predicted DDE1 transposon-related ORF											AFUA_1g14760		N/A
Afu1g04260	7539.04	-1.31258	0.0731863	-17.9348	6.31e-72	3.09e-70	ENGL1	Beta-1,3-endoglucanase, associated with cell wall											AFUA_1g04260		ENGL1
Afu5g08730	666412	-1.31277	0.0854568	-15.3618	2.95e-53	7.71e-52	N/A	Ortholog of <i>A. nidulans</i> AN10592; calcium induced											AFUA_5g08730		N/A
Afu5g10710	328.73	-1.31526	0.192478	-6.8333	8.3e-12	2.94e-11	N/A	Ortholog of <i>A. niger CBS 513.88</i> : An14g03980, <i>Neosartorya fischeri NRRL 181</i> : NFIA_076510, <i>Aspergillus wentii</i> : Aspwe1_0172590 and <i>Aspergillus clavatus NRRL 1</i> : ACLA_013830											AFUA_5g10710		N/A
Afu2g11880	4691.58	-1.31586	0.0880477	-14.9448	1.68e-50	4.09e-49	N/A	Protein of unknown function; transcript repressed by exposure to human airway epithelial cells											AFUA_2g11880		N/A
Afu5g02810	134.164	-1.31591	0.252016	-5.22152	1.77e-07	4.56e-07	N/A	Predicted DDE1 transposon-related ORF											AFUA_5g02810		N/A
Afu8g06990	1967.41	-1.31611	0.246758	-5.33362	9.63e-08	2.54e-07	N/A	Ortholog of <i>A. nidulans FGSC A4</i> : AN2364, <i>A. fumigatus Af293</i> : Afu4g14020, <i>Neosartorya fischeri NRRL 181</i> : NFIA_099740 and <i>Aspergillus versicolor</i> : Aspve1_0043947											AFUA_8g06990		N/A
Afu6g04575	246.131	-1.31615	0.188324	-6.98871	2.77e-12	1.02e-11	N/A	#N/A											AFUA_6g04575		N/A
Afu1g03520	528.901	-1.31643	0.142775	-9.22031	2.96e-20	1.79e-19	N/A	Ortholog of <i>A. nidulans FGSC A4</i> : AN0251, <i>A. niger CBS 513.88</i> : An01g04620, <i>A. oryzae RIB40</i> : AO090005000747, <i>Neosartorya fischeri NRRL 181</i> : NFIA_021140 and <i>Aspergillus wentii</i> : Aspwe1_0181100											AFUA_1g03520		N/A
Afu6g03252	1853.52	-1.31661	0.139593	-9.43174	4.03e-21	2.55e-20	N/A	Has domain(s) with predicted ATP binding, protein kinase activity, protein tyrosine kinase activity and role in protein phosphorylation											AFUA_6g03252		N/A
Afu2g04120	2611.22	-1.31767	0.162159	-8.12578	4.44e-16	2.09e-15	N/A	Ortholog of <i>Aspergillus flavus NRRL 3357</i> : AFL2T_01436, <i>Neosartorya fischeri NRRL 181</i> : NFIA_080920, <i>Aspergillus kawachii</i> : Aspka1_0175713 and <i>Aspergillus fumigatus A1163</i> : AFUB_021190											AFUA_2g04120		N/A
Afu1g10180	1623.79	-1.31769	0.163958	-8.03677	9.22e-16	4.25e-15	N/A	Ortholog(s) have cytosol, nucleus localization											AFUA_1g10180		N/A
Afu2g11920	4136.88	-1.31827	0.144221	-9.14065	6.21e-20	3.69e-19	N/A	Ortholog of <i>A. nidulans FGSC A4</i> : AN6208, <i>A. niger CBS 513.88</i> : An02g04010, <i>A. oryzae RIB40</i> : AO090026000451, <i>Aspergillus wentii</i> : Aspwe1_0658676 and <i>Aspergillus sydowii</i> : Aspsy1_0202684											AFUA_2g11920		N/A
Afu6g10710	12516.8	-1.31972	0.136665	-9.6566	4.61e-22	3.06e-21	N/A	Ortholog of <i>A. niger CBS 513.88</i> : An11g00590, <i>Neosartorya fischeri NRRL 181</i> : NFIA_056480, <i>Aspergillus wentii</i> : Aspwe1_0182542 and <i>Aspergillus versicolor</i> : Aspve1_0025598											AFUA_6g10710		N/A
Afu2g10480	3255.64	-1.31977	0.0741149	-17.8071	6.22e-71	2.89e-69	N/A	Has domain(s) with predicted nucleic acid binding, nucleotide binding activity											AFUA_2g10480		N/A
Afu3g14320	24734.5	-1.3202	0.0649721	-20.3194	8.66e-92	6.89e-90	sly1	Ortholog(s) have cytosol localization											AFUA_3g14320		sly1
Afu1g15530	578.696	-1.32057	0.153597	-8.59762	8.14e-18	4.28e-17	N/A	Ortholog(s) have role in nitrogen compound metabolic process											AFUA_1g15530		N/A
Afu4g04318	357234	-1.32064	0.125352	-10.5355	5.93e-26	4.87e-25	N/A	Ortholog(s) have role in cellular copper ion homeostasis and yeast-form cell wall localization											AFUA_4g04318		N/A
Afu5g01140	81.5359	-1.32379	0.332298	-3.98374	6.78e-05	0.000137264	N/A	Ortholog(s) have plasma membrane localization											AFUA_5g01140		N/A
Afu1g04980	7382.64	-1.32578	0.0726863	-18.2398	2.49e-74	1.29e-72	N/A	Ortholog(s) have chromatin insulator sequence binding, transcription factor activity, core RNA polymerase III binding activity and role in transcription initiation from RNA polymerase III promoter											AFUA_1g04980		N/A
Afu7g06620	705.511	-1.32764	0.11363	-11.6838	1.54e-31	1.68e-30	N/A	Ortholog of <i>Aspergillus fumigatus A1163</i> : AFUB_092190											AFUA_7g06620		N/A
Afu4g14200	252.616	-1.3285	0.289364	-4.59109	4.41e-06	1e-05	N/A	Ortholog of <i>S. cerevisiae</i> : AIM6, <i>A. nidulans FGSC A4</i> : AN2145, <i>A. fumigatus Af293</i> : Afu2g16060 and <i>A. niger CBS 513.88</i> : An13g01980, An15g06410, An02g04730											AFUA_4g14200		N/A
Afu5g00435	26.9481	-1.32982	0.51081	-2.60336	0.00923155	0.0145351	N/A	Has domain(s) with predicted RNA polymerase II transcription factor activity, sequence-specific DNA binding, zinc ion binding activity, role in regulation of transcription, DNA-templated and nucleus localization											AFUA_5g00435		N/A
Afu5g11880	1009.49	-1.33054	0.1062	-12.5286	5.21e-36	7.02e-35	N/A	Has domain(s) with predicted ATP binding, ligase activity, forming carbon-nitrogen bonds activity, role in tRNA processing and cytoplasm localization											AFUA_5g11880		N/A
Afu6g10750	4402.95	-1.33142	0.111627	-11.9274	8.52e-33	9.93e-32	N/A	Ortholog of <i>Aspergillus fumigatus A1163</i> : AFUB_076790											AFUA_6g10750		N/A
Afu3g09190	340.912	-1.33153	0.257838	-5.1642	2.41e-07	6.12e-07	N/A	Ortholog(s) have cytosol, nucleus localization											AFUA_3g09190		N/A
Afu2g04870	19687.3	-1.33188	0.0991233	-13.4366	3.69e-41	6.06e-40	N/A	Has domain(s) with predicted oxidoreductase activity, acting on the aldehyde or oxo group of donors, disulfide as acceptor activity and role in metabolic process											AFUA_2g04870		N/A
Afu6g03280	27.3324	-1.33491	0.560409	-2.38204	0.0172172	0.0260492	swo1	Putative swollenin; endoglucanase											AFUA_6g03280		swo1
Afu6g10920	104.889	-1.33521	0.251857	-5.30147	1.15e-07	3.01e-07	N/A	Predicted DDE1 transposon-related ORF											AFUA_6g10920		N/A
Afu8g01980	69.5659	-1.33685	0.41189	-3.24564	0.00117187	0.00207343	N/A	Ortholog of <i>A. nidulans FGSC A4</i> : AN7888, <i>A. fumigatus Af293</i> : Afu4g08450, <i>A. niger CBS 513.88</i> : An15g05230, <i>A. oryzae RIB40</i> : AO090023000157 and <i>Aspergillus wentii</i> : Aspwe1_0627621, Aspwe1_0672214											AFUA_8g01980		N/A
Afu2g01340	177.015	-1.3369	0.201454	-6.63623	3.22e-11	1.09e-10	N/A	Ortholog of <i>Aspergillus fumigatus A1163</i> : AFUB_018420											AFUA_2g01340		N/A
Afu5g14460	129.743	-1.33718	0.244896	-5.46019	4.76e-08	1.29e-07	N/A	Has domain(s) with predicted transferase activity and role in metabolic process											AFUA_5g14460		N/A
Afu1g17610	285.896	-1.33721	0.177491	-7.53394	4.92e-14	2.02e-13	N/A	Ortholog of <i>Neosartorya fischeri NRRL 181</i> : NFIA_007760, <i>Aspergillus fumigatus A1163</i> : AFUB_016990 and <i>Aspergillus aculeatus ATCC16872</i> : Aacu16872_044542											AFUA_1g17610		N/A
Afu1g16635	1285.33	-1.33842	0.10462	-12.7932	1.79e-37	2.59e-36	N/A	Has domain(s) with predicted protein disulfide oxidoreductase activity											AFUA_1g16635		N/A
Afu2g02020	1300.48	-1.33898	0.100589	-13.3114	1.99e-40	3.22e-39	fmdS	Ortholog(s) have cytosol, extracellular region, nucleus localization											AFUA_2g02020		fmdS
Afu3g00550	2619.32	-1.33962	0.458402	-2.92237	0.00347373	0.00577776	N/A	Ortholog of <i>A. oryzae RIB40</i> : AO090023000094, <i>Neosartorya fischeri NRRL 181</i> : NFIA_001160, NFIA_095350, <i>Aspergillus wentii</i> : Aspwe1_0044386 and <i>Aspergillus versicolor</i> : Aspve1_0148566											AFUA_3g00550		N/A
Afu6g13980	209.548	-1.34116	0.287637	-4.66269	3.12e-06	7.18e-06	pyr6	Putative prenyltransferase											AFUA_6g13980		pyr6
Afu6g14200	36435	-1.34424	0.105211	-12.7766	2.22e-37	3.2e-36	erg10	Putative acetyl-CoA acetyltransferase; transcript up-regulated in conidia exposed to neutrophils; SrbA-regulated during hypoxia											AFUA_6g14200		erg10
Afu1g13510	17966.1	-1.3469	0.0918471	-14.6646	1.09e-48	2.47e-47	facB	Putative C6 transcription factor with a predicted role in acetate metabolism; transcript up-regulated in conidia exposed to neutrophils											AFUA_1g13510		facB
Afu4g14650	3602.65	-1.35048	0.113934	-11.8532	2.07e-32	2.36e-31	N/A	Ortholog(s) have cytosol, nucleus localization											AFUA_4g14650		N/A
Afu2g00380	46.9304	-1.35307	0.424901	-3.18444	0.00145034	0.00253589	N/A	Has domain(s) with predicted N-acetyltransferase activity											AFUA_2g00380		N/A
Afu2g09850	8311.22	-1.35346	0.0838068	-16.1498	1.14e-58	3.6e-57	N/A	Putative oxidoreductase, 2-nitropropane dioxygenase family; transcript up-regulated in conidia exposed to neutrophils											AFUA_2g09850		N/A
Afu1g01640	69989.1	-1.35686	0.0710208	-19.1051	2.29e-81	1.44e-79	N/A	Has domain(s) with predicted ATP binding, microtubule binding, microtubule motor activity, role in microtubule-based movement and microtubule associated complex localization											AFUA_1g01640		N/A
Afu4g11210	3225.76	-1.35712	0.135901	-9.98611	1.75e-23	1.25e-22	prm1	Ortholog(s) have role in intracellular transport, plasma membrane fusion involved in cytogamy, regulation of plasma membrane sterol distribution and sporocarp development involved in sexual reproduction, <a href="#GOsection">more</a>											AFUA_4g11210		prm1
Afu2g12500	8183.4	-1.35751	0.132877	-10.2163	1.68e-24	1.28e-23	N/A	Has domain(s) with predicted role in transmembrane transport and integral component of membrane localization											AFUA_2g12500		N/A
Afu2g10130	2514.89	-1.35963	0.161383	-8.42487	3.61e-17	1.82e-16	N/A	Predicted adhesin-like protein, ortholog of <i>A. nidulans</i> AN5993											AFUA_2g10130		N/A
Afu1g16260	21.3664	-1.36037	0.521809	-2.60703	0.00913306	0.0143916	N/A	Ortholog of <i>Aspergillus fumigatus A1163</i> : AFUB_015600											AFUA_1g16260		N/A
Afu6g05190	5923.7	-1.36214	0.110813	-12.2922	9.98e-35	1.27e-33	N/A	Ortholog(s) have cytoplasm localization											AFUA_6g05190		N/A
Afu6g02845	1053.98	-1.36219	0.150741	-9.0366	1.62e-19	9.37e-19	N/A	Ortholog of <i>A. nidulans FGSC A4</i> : AN8752, <i>A. niger CBS 513.88</i> : An12g07700, <i>Aspergillus wentii</i> : Aspwe1_0048539, <i>Aspergillus sydowii</i> : Aspsy1_0092097 and <i>Aspergillus terreus NIH2624</i> : ATET_07166											AFUA_6g02845		N/A
Afu4g11602	3351.52	-1.36279	0.126491	-10.7739	4.57e-27	3.99e-26	N/A	Ortholog of <i>A. nidulans FGSC A4</i> : AN5575, <i>A. oryzae RIB40</i> : AO090003001575, <i>Aspergillus wentii</i> : Aspwe1_0220437, <i>Aspergillus sydowii</i> : Aspsy1_0870778 and <i>Aspergillus terreus NIH2624</i> : ATET_03918											AFUA_4g11602		N/A
Afu5g11430	27443.9	-1.36291	0.178797	-7.62271	2.48e-14	1.04e-13	N/A	Putative quinone oxidoreductase; conidia-enriched protein; hypoxia repressed protein											AFUA_5g11430		N/A
Afu3g14120	8121.53	-1.36344	0.111636	-12.2132	2.64e-34	3.32e-33	N/A	Protein of unknown function											AFUA_3g14120		N/A
Afu8g06530	32.9548	-1.36875	0.474608	-2.88395	0.00392717	0.0064846	N/A	Has domain(s) with predicted role in transmembrane transport and integral component of membrane localization											AFUA_8g06530		N/A
Afu3g02280	4485.12	-1.36914	0.155689	-8.79405	1.44e-18	7.89e-18	treA	Putative alpha,alpha-trehalose glucohydrolase; transcript up-regulated in conidia exposed to neutrophils											AFUA_3g02280		treA
Afu4g03560	364.486	-1.37117	0.210849	-6.50309	7.87e-11	2.61e-10	N/A	Has domain(s) with predicted cellulose binding, hydrolase activity, hydrolyzing O-glycosyl compounds, serine-type peptidase activity, role in carbohydrate metabolic process, proteolysis and extracellular region localization											AFUA_4g03560		N/A
Afu2g11960	10439.1	-1.37128	0.0738504	-18.5684	5.79e-77	3.28e-75	exo70	Ortholog(s) have GTP-Rho binding, phosphatidylinositol-4,5-bisphosphate binding activity and role in Golgi to plasma membrane transport, Rho protein signal transduction, exocyst assembly, exocyst localization											AFUA_2g11960		exo70
Afu3g14310	35634.7	-1.37338	0.123113	-11.1555	6.73e-29	6.49e-28	N/A	Has domain(s) with predicted nucleic acid binding, zinc ion binding activity											AFUA_3g14310		N/A
Afu2g12310	13807.2	-1.37484	0.108181	-12.7087	5.29e-37	7.5e-36	N/A	Has domain(s) with predicted protein dimerization activity											AFUA_2g12310		N/A
Afu3g03980	205.047	-1.37824	0.235146	-5.86119	4.6e-09	1.34e-08	N/A	Putative cytochrome P450 monooxygenase; predicted gene pair with AFUA_5G10050											AFUA_3g03980		N/A
Afu8g02000	1342.06	-1.3785	0.142203	-9.69394	3.2e-22	2.14e-21	N/A	Ortholog(s) have L-iditol 2-dehydrogenase activity and role in sorbitol catabolic process											AFUA_8g02000		N/A
Afu7g01810	5187.91	-1.37923	0.144702	-9.53152	1.55e-21	1.01e-20	N/A	Has domain(s) with predicted DNA binding, RNA polymerase II transcription factor activity, sequence-specific DNA binding, zinc ion binding activity and role in regulation of transcription, DNA-templated, transcription, DNA-templated											AFUA_7g01810		N/A
Afu1g01890	4398.19	-1.38028	0.15522	-8.89243	5.98e-19	3.34e-18	N/A	Has domain(s) with predicted catalytic activity and role in metabolic process											AFUA_1g01890		N/A
Afu2g07780	17506.7	-1.38152	0.119726	-11.539	8.39e-31	8.89e-30	N/A	Has domain(s) with predicted catalytic activity and role in metabolic process											AFUA_2g07780		N/A
Afu6g02840	12422	-1.38482	0.100173	-13.8244	1.82e-43	3.3e-42	N/A	Ortholog(s) have protein serine/threonine kinase activity											AFUA_6g02840		N/A
Afu3g12540	183.888	-1.38549	0.219722	-6.30565	2.87e-10	9.11e-10	N/A	Predicted DDE1 transposon-related ORF											AFUA_3g12540		N/A
Afu2g14480	1492.83	-1.38631	0.141713	-9.7825	1.34e-22	9.14e-22	N/A	Ortholog(s) have extracellular region localization											AFUA_2g14480		N/A
Afu8g07240	186.587	-1.38639	0.181976	-7.61853	2.57e-14	1.07e-13	N/A	Ortholog(s) have role in maltose metabolic process											AFUA_8g07240		N/A
Afu4g09270	186.03	-1.3879	0.27709	-5.00885	5.48e-07	1.34e-06	N/A	Has domain(s) with predicted zinc ion binding activity											AFUA_4g09270		N/A
Afu5g13420	13420.2	-1.38854	0.0844301	-16.4461	8.95e-61	3.04e-59	N/A	Has domain(s) with predicted ATP binding, protein kinase activity, protein tyrosine kinase activity and role in protein phosphorylation											AFUA_5g13420		N/A
Afu2g12070	7678.89	-1.3898	0.097812	-14.2089	8.07e-46	1.65e-44	N/A	Ortholog of <i>A. nidulans FGSC A4</i> : AN6218, AN7901/dbaG, <i>A. fumigatus Af293</i> : Afu4g00710, <i>A. oryzae RIB40</i> : AO090026000438 and <i>Aspergillus wentii</i> : Aspwe1_0044439											AFUA_2g12070		N/A
Afu1g15740	6089.21	-1.39164	0.123542	-11.2645	1.97e-29	1.95e-28	N/A	Ortholog(s) have phosphatase activity, role in dephosphorylation and cytoplasm, nucleus localization											AFUA_1g15740		N/A
Afu3g09670	36965.9	-1.39183	0.148637	-9.36393	7.68e-21	4.79e-20	oefC	Has domain(s) with predicted RNA polymerase II transcription factor activity, sequence-specific DNA binding, zinc ion binding activity, role in regulation of transcription, DNA-templated and nucleus localization											AFUA_3g09670		oefC
Afu3g12720	1501.01	-1.39291	0.0946343	-14.7188	4.88e-49	1.12e-47	N/A	Putative sugar transporter-like protein											AFUA_3g12720		N/A
Afu4g00580	612.047	-1.39482	0.174568	-7.99017	1.35e-15	6.13e-15	N/A	Ortholog of <i>Aspergillus fumigatus A1163</i> : AFUB_101130											AFUA_4g00580		N/A
Afu2g15160	7538.25	-1.39603	0.115216	-12.1167	8.62e-34	1.05e-32	N/A	Ortholog(s) have alpha-L-arabinofuranosidase activity, role in L-arabinose metabolic process, hemicellulose catabolic process and extracellular region localization											AFUA_2g15160		N/A
Afu2g16985	20135.9	-1.39615	0.373967	-3.73334	0.000188957	0.00036556	N/A	Ortholog of <i>A. oryzae RIB40</i> : AO090701000470, <i>Aspergillus flavus NRRL 3357</i> : AFL2T_06096, <i>Aspergillus wentii</i> : Aspwe1_0171101 and <i>Aspergillus fumigatus A1163</i> : AFUB_032670											AFUA_2g16985		N/A
Afu3g07950	1199.01	-1.40228	0.15875	-8.83326	1.02e-18	5.62e-18	N/A	Has domain(s) with predicted role in transmembrane transport and integral component of membrane localization											AFUA_3g07950		N/A
Afu6g03720	332.314	-1.40286	0.195735	-7.16716	7.66e-13	2.92e-12	N/A	Has domain(s) with predicted role in transmembrane transport and integral component of membrane localization											AFUA_6g03720		N/A
Afu6g03650	338.749	-1.40298	0.196287	-7.14761	8.83e-13	3.35e-12	N/A	Predicted DDE1 transposon-related ORF; putative transposase											AFUA_6g03650		N/A
Afu6g02860	10315.4	-1.40403	0.0658402	-21.3248	6.69e-101	6.18e-99	acuD	Putative isocitrate lyase with a predicted role in the glyoxylate cycle; transcript up-regulated in conidia exposed to neutrophils; no human homolog											AFUA_6g02860		acuD
Afu2g14430	839.367	-1.40451	0.117175	-11.9865	4.18e-33	4.96e-32	N/A	Has domain(s) with predicted electron carrier activity, heme binding, iron ion binding, monooxygenase activity, oxidoreductase activity, acting on paired donors, with incorporation or reduction of molecular oxygen activity											AFUA_2g14430		N/A
Afu1g15370	8048.06	-1.40495	0.0924465	-15.1975	3.67e-52	9.37e-51	N/A	Has domain(s) with predicted DNA binding, RNA polymerase II transcription factor activity, sequence-specific DNA binding, zinc ion binding activity and role in regulation of transcription, DNA-templated, transcription, DNA-templated											AFUA_1g15370		N/A
Afu8g00980	4465.44	-1.40595	0.152611	-9.2126	3.18e-20	1.92e-19	N/A	Has domain(s) with predicted RNA polymerase II transcription factor activity, sequence-specific DNA binding, zinc ion binding activity, role in regulation of transcription, DNA-templated and nucleus localization											AFUA_8g00980		N/A
Afu2g01440	7206.04	-1.4065	0.141191	-9.96171	2.24e-23	1.59e-22	N/A	Putative mitochondrial carrier protein											AFUA_2g01440		N/A
Afu5g00830	88.9374	-1.40809	0.421183	-3.34317	0.000828267	0.0014886	N/A	Ortholog of <i>A. nidulans FGSC A4</i> : AN10390, AN3286, <i>A. fumigatus Af293</i> : Afu4g01280, <i>A. niger CBS 513.88</i> : An12g00980, An11g04090, An06g00150 and <i>A. oryzae RIB40</i> : AO090138000050, AO090010000179											AFUA_5g00830		N/A
Afu3g02175	64.1235	-1.40979	0.376775	-3.74174	0.000182753	0.000354117	N/A	Ortholog of <i>A. nidulans FGSC A4</i> : AN7973, <i>A. niger CBS 513.88</i> : An08g11410, An08g09780, An03g06600 and <i>A. oryzae RIB40</i> : AO090023000748											AFUA_3g02175		N/A
Afu3g07200	942.398	-1.41033	0.127387	-11.0712	1.73e-28	1.63e-27	N/A	Has domain(s) with predicted ATP binding, ATP-dependent helicase activity, helicase activity, nucleic acid binding activity											AFUA_3g07200		N/A
Afu5g06920	131.977	-1.41051	0.239536	-5.88852	3.9e-09	1.15e-08	N/A	Predicted DDE1 transposon-related ORF											AFUA_5g06920		N/A
Afu6g02880	284.05	-1.41097	0.210888	-6.69064	2.22e-11	7.62e-11	N/A	Predicted DDE1 transposon-related ORF											AFUA_6g02880		N/A
Afu2g11080	4508.95	-1.41252	0.133958	-10.5445	5.39e-26	4.44e-25	alg10	Ortholog(s) have endoplasmic reticulum localization											AFUA_2g11080		alg10
Afu1g05120	11342.7	-1.41293	0.0863373	-16.3652	3.39e-60	1.11e-58	N/A	Ortholog(s) have endoplasmic reticulum localization											AFUA_1g05120		N/A
Afu1g02255	49.9436	-1.41619	0.359837	-3.93564	8.3e-05	0.000166241	N/A	Ortholog of <i>A. nidulans FGSC A4</i> : AN1707, <i>A. fumigatus Af293</i> : Afu4g08295, <i>A. niger CBS 513.88</i> : An04g02900, An01g06010, <i>A. oryzae RIB40</i> : AO090005000874 and <i>Aspergillus wentii</i> : Aspwe1_0167050											AFUA_1g02255		N/A
Afu6g12750	18049.5	-1.41645	0.123462	-11.4728	1.81e-30	1.88e-29	rbd2	Ortholog(s) have COPI-coated vesicle, Golgi apparatus, nuclear periphery localization											AFUA_6g12750		rbd2
Afu2g09950	123.137	-1.41676	0.604516	-2.34363	0.0190973	0.0286503	N/A	Ortholog of <i>S. cerevisiae</i> : YAL004W											AFUA_2g09950		N/A
Afu4g13830	207.811	-1.41814	0.26035	-5.44705	5.12e-08	1.38e-07	N/A	Has domain(s) with predicted role in transmembrane transport and integral component of membrane localization											AFUA_4g13830		N/A
Afu1g08910	8121.31	-1.42126	0.109201	-13.0152	1e-38	1.51e-37	N/A	Has domain(s) with predicted catalytic activity											AFUA_1g08910		N/A
Afu6g12210	262.515	-1.42186	0.261706	-5.43305	5.54e-08	1.49e-07	xlnB	Putative endo-1,4-beta-xylanase											AFUA_6g12210		xlnB
Afu7g01130	153.736	-1.4219	0.254373	-5.58983	2.27e-08	6.31e-08	N/A	Protein of unknown function											AFUA_7g01130		N/A
Afu2g12280	4810.94	-1.42611	0.220393	-6.47079	9.75e-11	3.21e-10	N/A	Ortholog of <i>Neosartorya fischeri NRRL 181</i> : NFIA_087440, <i>Aspergillus fumigatus A1163</i> : AFUB_027950 and <i>Aspergillus clavatus NRRL 1</i> : ACLA_071140											AFUA_2g12280		N/A
Afu4g08490	9952.71	-1.42881	0.0789349	-18.1011	3.12e-73	1.59e-71	N/A	Putative acyl-CoA dehydrogenase; transcript up-regulated in conidia exposed to neutrophils											AFUA_4g08490		N/A
Afu2g08930	94.837	-1.42939	0.260983	-5.47694	4.33e-08	1.17e-07	N/A	Predicted DDE1 transposon-related ORF											AFUA_2g08930		N/A
Afu2g08800	1502.27	-1.4294	0.157681	-9.06513	1.24e-19	7.26e-19	N/A	Ortholog(s) have L-aspartate transmembrane transporter activity, L-glutamate transmembrane transporter activity and role in L-aspartate transport, L-glutamate transport, cellular response to drug											AFUA_2g08800		N/A
Afu1g07555	1983.81	-1.42969	0.134365	-10.6404	1.93e-26	1.63e-25	N/A	Has domain(s) with predicted ubiquitinyl hydrolase activity and role in protein deubiquitination, ubiquitin-dependent protein catabolic process											AFUA_1g07555		N/A
Afu5g08410	515.607	-1.43004	0.168826	-8.47053	2.44e-17	1.25e-16	N/A	Ortholog(s) have role in cellular response to biotic stimulus, cellular response to starvation and filamentous growth of a population of unicellular organisms in response to biotic stimulus, <a href="#GOsection">more</a>											AFUA_5g08410		N/A
Afu5g06310	6501.39	-1.43523	0.129945	-11.0448	2.32e-28	2.17e-27	N/A	Ortholog(s) have role in macroautophagy and cytosol, nucleus, pre-autophagosomal structure localization											AFUA_5g06310		N/A
Afu1g14140	460.075	-1.43985	0.13192	-10.9146	9.82e-28	8.93e-27	N/A	Has domain(s) with predicted dolichyl-phosphate-mannose-glycolipid alpha-mannosyltransferase activity and role in GPI anchor biosynthetic process											AFUA_1g14140		N/A
Afu5g10880	6854.77	-1.44021	0.132167	-10.8969	1.19e-27	1.08e-26	N/A	Has domain(s) with predicted ATP binding, DNA binding, helicase activity, nucleic acid binding, zinc ion binding activity											AFUA_5g10880		N/A
Afu2g14140	1816.08	-1.44277	0.136278	-10.5869	3.43e-26	2.86e-25	N/A	Ortholog of <i>Aspergillus fumigatus A1163</i> : AFUB_029760											AFUA_2g14140		N/A
Afu1g10590	557.212	-1.44343	0.175357	-8.23138	1.85e-16	8.97e-16	N/A	Putative GPI anchored protein											AFUA_1g10590		N/A
Afu4g04230	9553.22	-1.44582	0.096502	-14.9822	9.59e-51	2.35e-49	N/A	Ortholog of <i>A. nidulans FGSC A4</i> : AN7026, <i>A. niger CBS 513.88</i> : An14g00600, <i>A. oryzae RIB40</i> : AO090206000070, <i>Aspergillus wentii</i> : Aspwe1_0030288 and <i>Aspergillus sydowii</i> : Aspsy1_0092867											AFUA_4g04230		N/A
Afu4g00780	251.451	-1.44825	0.20713	-6.992	2.71e-12	9.94e-12	N/A	Predicted DDE1 transposon-related ORF											AFUA_4g00780		N/A
Afu4g09040	28133.1	-1.44955	0.0853025	-16.993	9.25e-65	3.64e-63	N/A	Putative high affinity methionine permease; calcium induced											AFUA_4g09040		N/A
Afu6g11280	342.47	-1.45017	0.200985	-7.21533	5.38e-13	2.08e-12	N/A	Ortholog of <i>Neosartorya fischeri NRRL 181</i> : NFIA_056980 and <i>Aspergillus fumigatus A1163</i> : AFUB_077300											AFUA_6g11280		N/A
Afu6g02030	2150.19	-1.4517	0.144499	-10.0464	9.53e-24	6.93e-23	N/A	Transcript up-regulated in conidia exposed to neutrophils											AFUA_6g02030		N/A
Afu2g10630	274.057	-1.45197	0.200245	-7.25099	4.14e-13	1.61e-12	N/A	Ortholog of <i>Aspergillus fumigatus A1163</i> : AFUB_026410											AFUA_2g10630		N/A
Afu1g11580	2617.04	-1.4559	0.079008	-18.4273	7.94e-76	4.29e-74	qutD	Major facilitator superfamily (MFS) quinate transporter; higher expression in 48 h biofilm vs planktonic cells											AFUA_1g11580		qutD
Afu7g06080	723.369	-1.45593	0.138118	-10.5412	5.58e-26	4.58e-25	N/A	Putative methyltransferase											AFUA_7g06080		N/A
Afu7g04000	595.751	-1.45614	0.137566	-10.585	3.5e-26	2.91e-25	N/A	Ortholog of <i>A. niger CBS 513.88</i> : An13g00450, <i>Neosartorya fischeri NRRL 181</i> : NFIA_024960, <i>Aspergillus wentii</i> : Aspwe1_0430380 and <i>Aspergillus terreus NIH2624</i> : ATET_04281											AFUA_7g04000		N/A
Afu1g15190	117.395	-1.45644	0.254221	-5.72904	1.01e-08	2.88e-08	N/A	Ortholog of <i>Aspergillus fumigatus A1163</i> : AFUB_014740											AFUA_1g15190		N/A
Afu4g02950	793.884	-1.45699	0.17817	-8.17756	2.9e-16	1.38e-15	N/A	Has domain(s) with predicted hydrolase activity											AFUA_4g02950		N/A
Afu2g10680	75.0488	-1.45762	0.29659	-4.9146	8.9e-07	2.14e-06	N/A	Ortholog of <i>Aspergillus fumigatus A1163</i> : AFUB_026460											AFUA_2g10680		N/A
Afu3g00450	100100	-1.4579	0.142919	-10.2009	1.96e-24	1.49e-23	N/A	Ortholog of <i>Aspergillus fumigatus A1163</i> : AFUB_048010											AFUA_3g00450		N/A
Afu2g05700	1494.05	-1.45906	0.13011	-11.2141	3.48e-29	3.4e-28	N/A	Ortholog of <i>A. oryzae RIB40</i> : AO090001000687, <i>Neosartorya fischeri NRRL 181</i> : NFIA_082420, <i>Aspergillus clavatus NRRL 1</i> : ACLA_068640 and <i>Aspergillus sydowii</i> : Aspsy1_0090059											AFUA_2g05700		N/A
Afu8g05165	14227.2	-1.46092	0.114544	-12.7543	2.95e-37	4.25e-36	N/A	Protein of unknown function											AFUA_8g05165		N/A
Afu4g03615	53.447	-1.46095	0.363357	-4.02071	5.8e-05	0.000118377	N/A	Ortholog(s) have cytosol, nucleus localization											AFUA_4g03615		N/A
Afu2g11580	1187.64	-1.46358	0.103528	-14.137	2.25e-45	4.44e-44	N/A	Has domain(s) with predicted role in transmembrane transport and integral component of membrane localization											AFUA_2g11580		N/A
Afu6g14110	301.82	-1.46576	0.160714	-9.1203	7.49e-20	4.43e-19	N/A	Ortholog of <i>Aspergillus fumigatus A1163</i> : AFUB_000640											AFUA_6g14110		N/A
Afu5g10170	369.633	-1.4708	0.184558	-7.96928	1.6e-15	7.24e-15	N/A	Ortholog of <i>A. oryzae RIB40</i> : AO090103000463, <i>Neosartorya fischeri NRRL 181</i> : NFIA_077100, <i>Aspergillus wentii</i> : Aspwe1_0270838 and <i>Aspergillus versicolor</i> : Aspve1_0080550, Aspve1_0124007											AFUA_5g10170		N/A
Afu5g10980	679.681	-1.47166	0.186003	-7.91206	2.53e-15	1.13e-14	N/A	Ortholog of <i>A. niger CBS 513.88</i> : An14g02340, <i>Neosartorya fischeri NRRL 181</i> : NFIA_076280, <i>Aspergillus clavatus NRRL 1</i> : ACLA_014020 and <i>Aspergillus niger ATCC 1015</i> : 41656-mRNA											AFUA_5g10980		N/A
Afu4g07350	4550.01	-1.47175	0.114424	-12.8623	7.33e-38	1.08e-36	N/A	Ortholog(s) have endoplasmic reticulum localization											AFUA_4g07350		N/A
Afu8g07220	3794.28	-1.47179	0.196249	-7.49961	6.4e-14	2.6e-13	N/A	Ortholog of <i>A. niger CBS 513.88</i> : An11g09220, <i>Neosartorya fischeri NRRL 181</i> : NFIA_100030, <i>Aspergillus wentii</i> : Aspwe1_0179921 and <i>Aspergillus niger ATCC 1015</i> : 39376-mRNA											AFUA_8g07220		N/A
Afu2g04320	945.537	-1.47241	0.104504	-14.0894	4.41e-45	8.64e-44	N/A	Ortholog(s) have role in cell redox homeostasis											AFUA_2g04320		N/A
Afu7g01540	1221.41	-1.47498	0.172874	-8.53213	1.44e-17	7.44e-17	celB	Ortholog(s) have cellulase activity and role in glucan catabolic process											AFUA_7g01540		celB
Afu1g12300	2801.74	-1.47549	0.142308	-10.3682	3.46e-25	2.73e-24	N/A	Has domain(s) with predicted fatty-acyl-CoA binding activity											AFUA_1g12300		N/A
Afu8g05310	16109.2	-1.47875	0.0885164	-16.706	1.19e-62	4.29e-61	N/A	Ortholog(s) have role in sphingoid catabolic process and endoplasmic reticulum localization											AFUA_8g05310		N/A
Afu2g17160	283.309	-1.4799	0.169082	-8.75256	2.09e-18	1.13e-17	N/A	Ortholog of <i>A. fumigatus Af293</i> : Afu3g13630, Afu7g00570, <i>A. niger CBS 513.88</i> : An15g01210, An09g06230, An09g04210, An01g07840 and <i>Neosartorya fischeri NRRL 181</i> : NFIA_095980											AFUA_2g17160		N/A
Afu3g14790	61.8065	-1.48061	0.359805	-4.11502	3.87e-05	8.02e-05	N/A	Has domain(s) with predicted shikimate 3-dehydrogenase (NADP+) activity, role in oxidation-reduction process and cytoplasm localization											AFUA_3g14790		N/A
Afu4g06450	578.734	-1.48184	0.181833	-8.14945	3.66e-16	1.73e-15	N/A	Predicted DDE1 transposon-related ORF											AFUA_4g06450		N/A
Afu8g02510	826.092	-1.4823	0.117375	-12.6287	1.47e-36	2.04e-35	N/A	Has domain(s) with predicted hydrolase activity, hydrolyzing O-glycosyl compounds activity and role in carbohydrate metabolic process											AFUA_8g02510		N/A
Afu4g13950	9280.84	-1.4843	0.108102	-13.7305	6.67e-43	1.19e-41	N/A	Has domain(s) with predicted N-acetyltransferase activity											AFUA_4g13950		N/A
Afu2g08500	2001.46	-1.48553	0.16557	-8.97221	2.91e-19	1.66e-18	N/A	Ortholog of <i>A. nidulans FGSC A4</i> : AN6148, AN7407, <i>A. fumigatus Af293</i> : Afu5g13710, <i>A. niger CBS 513.88</i> : An02g14290, An12g03860 and <i>A. oryzae RIB40</i> : AO090701000324, AO090011000852											AFUA_2g08500		N/A
Afu8g07260	7869.85	-1.48754	0.480544	-3.09554	0.00196452	0.00337824	N/A	Has domain(s) with predicted transferase activity, transferring glycosyl groups activity and membrane localization											AFUA_8g07260		N/A
Afu2g08970	6976.32	-1.48771	0.0871325	-17.0741	2.31e-65	9.29e-64	N/A	Ortholog(s) have cytosol localization											AFUA_2g08970		N/A
Afu2g03500	3735.13	-1.48832	0.185361	-8.0293	9.8e-16	4.51e-15	N/A	Has domain(s) with predicted transmembrane transporter activity, role in transmembrane transport and integral component of membrane localization											AFUA_2g03500		N/A
Afu6g03220	100.991	-1.48979	0.283404	-5.25677	1.47e-07	3.79e-07	N/A	Ortholog of <i>Aspergillus fumigatus A1163</i> : AFUB_095080											AFUA_6g03220		N/A
Afu4g12850	30313	-1.49013	0.106426	-14.0016	1.52e-44	2.92e-43	clxA	Calnexin, ER membrane chaperone involved in folding of glycoproteins directed to the secretory pathway; hypoxia repressed; enriched in dormant conidia											AFUA_4g12850		clxA
Afu3g06425	8907.88	-1.49059	0.144155	-10.3402	4.64e-25	3.63e-24	N/A	Protein of unknown function; predicted gene pair with AFUA_1G00920											AFUA_3g06425		N/A
Afu1g12320	902.627	-1.49066	0.171198	-8.70723	3.11e-18	1.67e-17	N/A	Ortholog of <i>Aspergillus fumigatus A1163</i> : AFUB_011790											AFUA_1g12320		N/A
Afu5g03070	4610.07	-1.49296	0.117359	-12.7212	4.51e-37	6.4e-36	N/A	Ortholog(s) have cytosol, nucleus localization											AFUA_5g03070		N/A
Afu4g03590	4203.51	-1.49318	0.107726	-13.8609	1.09e-43	2e-42	N/A	Has domain(s) with predicted role in transmembrane transport and integral component of membrane localization											AFUA_4g03590		N/A
Afu3g07380	1990.38	-1.49549	0.158333	-9.44523	3.55e-21	2.25e-20	N/A	Ortholog(s) have dextrin alpha-glucosidase activity, maltose alpha-glucosidase activity, starch alpha-glucosidase activity, sucrose alpha-glucosidase activity, role in maltose metabolic process and cytosol, nucleus localization											AFUA_3g07380		N/A
Afu8g05090	750.08	-1.49612	0.166765	-8.97142	2.93e-19	1.67e-18	N/A	Has domain(s) with predicted role in transmembrane transport and integral component of membrane localization											AFUA_8g05090		N/A
Afu3g13290	1182.34	-1.49675	0.190166	-7.87076	3.52e-15	1.56e-14	N/A	Ortholog of <i>Aspergillus fumigatus A1163</i> : AFUB_035910											AFUA_3g13290		N/A
Afu7g01010	163.432	-1.49694	0.269186	-5.561	2.68e-08	7.41e-08	adh1	Putative alcohol dehydrogenase; predicted gene pair with AFUA_5G06240 (alcC); induced by L-tyrosine; transcript up-regulated in conidia exposed to neutrophils											AFUA_7g01010		adh1
Afu5g03960	1146.33	-1.49983	0.15439	-9.71457	2.61e-22	1.76e-21	N/A	Putative chitinase											AFUA_5g03960		N/A
Afu8g07280	148.644	-1.50005	0.264177	-5.67821	1.36e-08	3.85e-08	N/A	Has domain(s) with predicted RNA polymerase II transcription factor activity, sequence-specific DNA binding, zinc ion binding activity, role in regulation of transcription, DNA-templated and nucleus localization											AFUA_8g07280		N/A
Afu1g05030	168.722	-1.5016	0.220848	-6.79924	1.05e-11	3.7e-11	N/A	Predicted DDE1 transposon-related ORF											AFUA_1g05030		N/A
Afu6g01905	1723.19	-1.50163	0.112375	-13.3627	9.98e-41	1.63e-39	N/A	Protein of unknown function											AFUA_6g01905		N/A
Afu3g14520	1410.51	-1.50281	0.106257	-14.1431	2.06e-45	4.1e-44	N/A	Ortholog(s) have glyoxysome localization											AFUA_3g14520		N/A
Afu6g03610	71.9023	-1.50294	0.297522	-5.05152	4.38e-07	1.08e-06	N/A	Predicted DDE1 transposon-related ORF											AFUA_6g03610		N/A
Afu1g15650	416.724	-1.50396	0.160739	-9.35652	8.24e-21	5.14e-20	N/A	Ortholog of <i>Aspergillus glaucus</i> : Aspgl1_0079509, <i>Neosartorya fischeri NRRL 181</i> : NFIA_009680, <i>Aspergillus wentii</i> : Aspwe1_0171697 and <i>Aspergillus fumigatus A1163</i> : AFUB_015180											AFUA_1g15650		N/A
Afu2g08030	67.1508	-1.50399	0.303876	-4.94934	7.45e-07	1.81e-06	N/A	Ortholog of <i>Aspergillus fumigatus A1163</i> : AFUB_024040											AFUA_2g08030		N/A
Afu2g10920	8394.79	-1.50461	0.0790784	-19.0268	1.02e-80	6.34e-79	echA	Putative enoyl-CoA hydratase/isomerase family protein with a predicted role in beta oxidation of fatty acids; transcript up-regulated in conidia exposed to neutrophils											AFUA_2g10920		echA
Afu4g00560	468.653	-1.50511	0.198076	-7.59866	2.99e-14	1.25e-13	N/A	Has domain(s) with predicted oxidoreductase activity and role in oxidation-reduction process											AFUA_4g00560		N/A
Afu5g14190	110.201	-1.50625	0.305407	-4.93195	8.14e-07	1.97e-06	N/A	Beta gluconase											AFUA_5g14190		N/A
Afu7g02320	29023.1	-1.5088	0.141631	-10.6531	1.69e-26	1.42e-25	N/A	Ortholog of <i>A. nidulans</i> AN9082; snoRNA Afu-199 encoded within intron 2											AFUA_7g02320		N/A
Afu2g02640	4660.83	-1.51258	0.115423	-13.1046	3.1e-39	4.79e-38	N/A	Ortholog of <i>Neosartorya fischeri NRRL 181</i> : NFIA_035040, <i>Aspergillus fumigatus A1163</i> : AFUB_019740 and <i>Aspergillus clavatus NRRL 1</i> : ACLA_092150											AFUA_2g02640		N/A
Afu7g01050	485.241	-1.51426	0.193773	-7.81462	5.51e-15	2.41e-14	N/A	Has domain(s) with predicted FAD binding, oxidoreductase activity and role in metabolic process											AFUA_7g01050		N/A
Afu2g12350	405.947	-1.51573	0.159165	-9.52303	1.68e-21	1.09e-20	N/A	Ortholog of <i>Neosartorya fischeri NRRL 181</i> : NFIA_087490, <i>Aspergillus fumigatus A1163</i> : AFUB_028010 and <i>Aspergillus clavatus NRRL 1</i> : ACLA_071200											AFUA_2g12350		N/A
Afu1g15180	1615.62	-1.51642	0.144622	-10.4854	1.01e-25	8.15e-25	N/A	Ortholog of <i>A. nidulans FGSC A4</i> : AN4122, AN2881, AN10123, AN0867, <i>A. fumigatus Af293</i> : Afu1g13860, Afu3g11650 and <i>A. niger CBS 513.88</i> : An08g07010, An02g07440, An01g13480											AFUA_1g15180		N/A
Afu2g09420	40.9617	-1.51905	0.413983	-3.66935	0.000243168	0.000464566	N/A	Ortholog of <i>Aspergillus fumigatus A1163</i> : AFUB_025280											AFUA_2g09420		N/A
Afu5g08930	12863.2	-1.52093	0.087567	-17.3687	1.42e-67	6.04e-66	N/A	Putative isovaleryl-CoA dehydrogenase; ortholog of <i>A. nidulans</i> ivdA; transcript induced by exposure to human airway epithelial cells											AFUA_5g08930		N/A
Afu3g08020	487881	-1.52325	0.140913	-10.8099	3.09e-27	2.72e-26	N/A	Ortholog(s) have phosphatidylinositol binding activity and cytosol, mitochondrion, nucleus localization											AFUA_3g08020		N/A
Afu8g04110	2283.37	-1.52531	0.120431	-12.6654	9.2e-37	1.29e-35	N/A	Putative DUF895 domain membrane protein; predicted gene pair with AFUA_1G00440; transcript up-regulated in conidia exposed to neutrophils											AFUA_8g04110		N/A
Afu2g03190	759.89	-1.52686	0.186031	-8.20754	2.26e-16	1.08e-15	N/A	Ortholog of <i>A. nidulans FGSC A4</i> : AN11476, <i>Neosartorya fischeri NRRL 181</i> : NFIA_035550, <i>Aspergillus wentii</i> : Aspwe1_0167491, Aspwe1_0172197 and <i>Aspergillus versicolor</i> : Aspve1_0086542, Aspve1_0089117											AFUA_2g03190		N/A
Afu5g01680	1870.49	-1.53108	0.174856	-8.75623	2.02e-18	1.1e-17	N/A	Ortholog(s) have endoplasmic reticulum localization											AFUA_5g01680		N/A
Afu4g08740	8210.97	-1.53138	0.137878	-11.1068	1.16e-28	1.11e-27	N/A	Has domain(s) with predicted role in transmembrane transport and integral component of membrane localization											AFUA_4g08740		N/A
Afu4g00570	551.839	-1.53347	0.178746	-8.57904	9.57e-18	5.01e-17	N/A	Has domain(s) with predicted role in transmembrane transport and integral component of membrane localization											AFUA_4g00570		N/A
Afu7g01105	29.642	-1.53401	0.483722	-3.17127	0.00151775	0.00264998	N/A	Has domain(s) with predicted carbon-sulfur lyase activity and role in metabolic process											AFUA_7g01105		N/A
Afu3g04010	1604.52	-1.53471	0.128349	-11.9573	5.95e-33	7e-32	N/A	Has domain(s) with predicted role in transmembrane transport and integral component of membrane localization											AFUA_3g04010		N/A
Afu8g07370	78.9122	-1.53594	0.310702	-4.94344	7.68e-07	1.86e-06	N/A	Has domain(s) with predicted role in transmembrane transport and integral component of membrane localization											AFUA_8g07370		N/A
Afu5g13810	1859.61	-1.53689	0.131978	-11.645	2.43e-31	2.63e-30	N/A	Transulfuration enzyme family protein; transcript up-regulated in conidia exposed to neutrophils											AFUA_5g13810		N/A
Afu1g17630	1278.42	-1.53727	0.131216	-11.7156	1.06e-31	1.16e-30	N/A	Has domain(s) with predicted UDP-N-acetylmuramate dehydrogenase activity, flavin adenine dinucleotide binding, oxidoreductase activity and role in oxidation-reduction process											AFUA_1g17630		N/A
Afu5g09720	969.87	-1.53917	0.194682	-7.90606	2.66e-15	1.19e-14	N/A	Has domain(s) with predicted oxidoreductase activity and role in oxidation-reduction process											AFUA_5g09720		N/A
Afu7g01820	2583.92	-1.53941	0.13933	-11.0487	2.22e-28	2.08e-27	N/A	Has domain(s) with predicted DNA binding, RNA polymerase II transcription factor activity, sequence-specific DNA binding, zinc ion binding activity and role in regulation of transcription, DNA-templated, transcription, DNA-templated											AFUA_7g01820		N/A
Afu7g06220	350.991	-1.54312	0.231624	-6.66218	2.7e-11	9.21e-11	sedE	Putative serine protease; predicted signal sequence for secretion; expression dependent on PrtT											AFUA_7g06220		sedE
Afu1g14050	3472.45	-1.54352	0.10758	-14.3477	1.1e-46	2.32e-45	fbpA	Putative F-box protein; transcript induced by voriconazole											AFUA_1g14050		fbpA
Afu5g03530	323.088	-1.54609	0.21242	-7.27847	3.38e-13	1.32e-12	chi4	Putative class III family 18 chitinase											AFUA_5g03530		chi4
Afu4g12260	2633.2	-1.54693	0.0969198	-15.9609	2.39e-57	7.24e-56	N/A	Has domain(s) with predicted role in transmembrane transport and integral component of membrane localization											AFUA_4g12260		N/A
Afu4g07410	5284.94	-1.54693	0.132459	-11.6786	1.64e-31	1.78e-30	N/A	Has domain(s) with predicted catalytic activity											AFUA_4g07410		N/A
Afu4g03100	254737	-1.54698	0.103819	-14.9007	3.26e-50	7.85e-49	N/A	Has domain(s) with predicted GTP binding, GTPase activity and role in intracellular protein transport, nucleocytoplasmic transport, protein transport, signal transduction, small GTPase mediated signal transduction											AFUA_4g03100		N/A
Afu1g04780	13542.7	-1.54853	0.0685981	-22.5739	7.82e-113	9.01e-111	pxa1	Putative peroxisomal ABC transporter; transcript up-regulated in conidia exposed to neutrophils											AFUA_1g04780		pxa1
Afu2g01490	1091.63	-1.55165	0.16019	-9.68631	3.45e-22	2.31e-21	N/A	Ortholog of <i>Neosartorya fischeri NRRL 181</i> : NFIA_033780 and <i>Aspergillus fumigatus A1163</i> : AFUB_018570											AFUA_2g01490		N/A
Afu1g14895	2281.49	-1.55424	0.152872	-10.1669	2.79e-24	2.09e-23	N/A	Protein of unknown function											AFUA_1g14895		N/A
Afu6g13800	2858.8	-1.55432	0.140064	-11.0972	1.29e-28	1.23e-27	N/A	Ortholog of <i>A. nidulans FGSC A4</i> : AN6413, AN6419, AN6946, AN5312, AN5664, AN8328, AN3241, AN10369, AN1930, AN2386, AN1738, AN11159, AN8984, AN8951, AN1540, AN8971, AN9387, AN9266, AN9306, AN1317, AN10886, AN7232, AN7774, AN12202											AFUA_6g13800		N/A
Afu1g14850	22898.1	-1.55515	0.0741145	-20.9831	9.36e-98	8.26e-96	cybS	Putative acyl-coA dehydrogenase with a predicted role in beta oxidation of fatty acids; transcript up-regulated in conidia exposed to neutrophils											AFUA_1g14850		cybS
Afu8g00620	37.1547	-1.56329	0.455487	-3.43213	0.00059887	0.00109418	cdpNPT	Putative dimethylallyl tryptophan synthase; N-prenyltransferase; catalyzes the reverse prenylation of tryptophan-containing cyclic dipeptides											AFUA_8g00620		cdpNPT
Afu5g04270	12373.3	-1.56626	0.115286	-13.5859	4.86e-42	8.36e-41	N/A	Ortholog(s) have long-chain fatty acid-CoA ligase activity, medium-chain fatty acid-CoA ligase activity, very long-chain fatty acid-CoA ligase activity and role in long-chain fatty acid metabolic process											AFUA_5g04270		N/A
Afu6g10720	3524.36	-1.56907	0.132849	-11.8109	3.43e-32	3.85e-31	N/A	Putative alpha-ketoglutarate-dependent taurine dioxygenase; transcript up-regulated in conidia exposed to neutrophils; SrbA-regulated during hypoxia											AFUA_6g10720		N/A
Afu1g02540	45743.8	-1.57134	0.118842	-13.2221	6.54e-40	1.04e-38	N/A	Ortholog(s) have ubiquitin binding activity and role in actin cortical patch organization, endocytosis, endoplasmic reticulum unfolded protein response, positive regulation of cytokinesis											AFUA_1g02540		N/A
Afu8g06560	9176.85	-1.57509	0.362186	-4.34883	1.37e-05	2.95e-05	N/A	Has domain(s) with predicted role in transmembrane transport and integral component of membrane localization											AFUA_8g06560		N/A
Afu2g03180	1732.3	-1.57562	0.166404	-9.46863	2.84e-21	1.81e-20	N/A	Has domain(s) with predicted RNA polymerase II transcription factor activity, sequence-specific DNA binding, zinc ion binding activity, role in regulation of transcription, DNA-templated and nucleus localization											AFUA_2g03180		N/A
Afu8g01970	251.629	-1.57806	0.438433	-3.59932	0.000319054	0.000602725	pgaB	Putative extracellular endo-polygalacturonase; expression induced in biofilm											AFUA_8g01970		pgaB
Afu2g04095	23956.3	-1.57895	0.197748	-7.98469	1.41e-15	6.41e-15	N/A	Ortholog of <i>A. nidulans FGSC A4</i> : AN5225, <i>A. fumigatus Af293</i> : Afu4g04605, <i>A. niger CBS 513.88</i> : An13g04060, An07g08820 and <i>A. oryzae RIB40</i> : AO090206000029											AFUA_2g04095		N/A
Afu6g07650	2136.52	-1.58182	0.154712	-10.2243	1.54e-24	1.18e-23	N/A	Ortholog of <i>Neosartorya fischeri NRRL 181</i> : NFIA_053320 and <i>Aspergillus fumigatus A1163</i> : AFUB_073610											AFUA_6g07650		N/A
Afu5g02780	4973.92	-1.5834	0.094522	-16.7517	5.5e-63	2.02e-61	N/A	Putative mitochondrial nicotinamide nucleotide transhydrogenase subunit; transcript up-regulated in conidia exposed to neutrophils											AFUA_5g02780		N/A
Afu6g13720	353.628	-1.58796	0.175098	-9.06897	1.2e-19	7.02e-19	N/A	Putative class V chitinase; expression induced in biofilm											AFUA_6g13720		N/A
Afu5g01130	32.4124	-1.59204	0.459145	-3.4674	0.000525522	0.000967936	N/A	Ortholog of <i>Aspergillus fumigatus A1163</i> : AFUB_049610											AFUA_5g01130		N/A
Afu2g11120	4509.28	-1.59235	0.113293	-14.0552	7.16e-45	1.39e-43	gtmA	Has domain(s) with predicted methyltransferase activity											AFUA_2g11120		gtmA
Afu1g01310	16.7156	-1.59341	0.731646	-2.17784	0.0294181	0.0428157	N/A	Ortholog of <i>A. nidulans FGSC A4</i> : AN1433, <i>A. fumigatus Af293</i> : Afu8g04210, <i>A. niger CBS 513.88</i> : An16g08870, An08g11860, An13g01880 and <i>A. oryzae RIB40</i> : AO090701000542, AO090103000036											AFUA_1g01310		N/A
Afu1g11830	1883.74	-1.59597	0.0885038	-18.0328	1.08e-72	5.33e-71	qutD	MFS quinate transporter; higher expression in 48 h biofilm vs planktonic cells											AFUA_1g11830		qutD
Afu3g00470	222.084	-1.59756	0.221847	-7.20119	5.97e-13	2.29e-12	N/A	Has domain(s) with predicted cellulose binding, hydrolase activity, hydrolyzing O-glycosyl compounds activity, role in carbohydrate metabolic process and extracellular region localization											AFUA_3g00470		N/A
Afu4g03550	186.086	-1.60078	0.222878	-7.18231	6.85e-13	2.63e-12	N/A	Ortholog of <i>A. fumigatus Af293</i> : Afu6g04370, <i>A. niger CBS 513.88</i> : An01g09070, An07g06910, An12g07420, An01g10470, An09g04030 and <i>A. oryzae RIB40</i> : AO090010000022, AO090005000964											AFUA_4g03550		N/A
Afu4g08210	1406.09	-1.60468	0.11101	-14.4553	2.32e-47	4.98e-46	N/A	Ortholog(s) have histone acetyltransferase activity, role in histone acetylation, phenotypic switching, regulation of chromatin silencing at rDNA and cell division site, cytosol, nucleus localization											AFUA_4g08210		N/A
Afu4g14280	85.8156	-1.6059	0.324939	-4.94218	7.73e-07	1.87e-06	N/A	Has domain(s) with predicted copper ion binding, oxidoreductase activity and role in oxidation-reduction process											AFUA_4g14280		N/A
Afu3g07155	454.068	-1.60773	0.174279	-9.22507	2.83e-20	1.71e-19	N/A	Protein of unknown function											AFUA_3g07155		N/A
Afu6g10070	1544.69	-1.60933	0.148072	-10.8686	1.63e-27	1.46e-26	N/A	Has domain(s) with predicted role in peroxisome fission and integral component of peroxisomal membrane localization											AFUA_6g10070		N/A
Afu6g13320	3816.08	-1.61319	0.17084	-9.44268	3.63e-21	2.3e-20	N/A	Has domain(s) with predicted Rho guanyl-nucleotide exchange factor activity, role in regulation of Rho protein signal transduction and intracellular localization											AFUA_6g13320		N/A
Afu4g12330	48966.2	-1.61419	0.11832	-13.6425	2.24e-42	3.91e-41	ydc1	Putative alkaline dihydroceramidase											AFUA_4g12330		ydc1
Afu6g03800	4734.89	-1.61614	0.112036	-14.4252	3.59e-47	7.62e-46	N/A	Ortholog of <i>A. nidulans FGSC A4</i> : AN2183, <i>A. niger CBS 513.88</i> : An15g01720, <i>A. oryzae RIB40</i> : AO090701000169, <i>Aspergillus wentii</i> : Aspwe1_0035996 and <i>Aspergillus sydowii</i> : Aspsy1_0084971											AFUA_6g03800		N/A
Afu6g02010	15996.6	-1.6168	0.160183	-10.0934	5.91e-24	4.35e-23	N/A	Secreted protein of unknown function											AFUA_6g02010		N/A
Afu3g03970	185.957	-1.6174	0.373816	-4.32674	1.51e-05	3.25e-05	N/A	Has domain(s) with predicted heme binding, oxidoreductase activity and role in oxidation-reduction process											AFUA_3g03970		N/A
Afu4g02960	2137.59	-1.61814	0.123986	-13.0511	6.27e-39	9.52e-38	N/A	Has domain(s) with predicted hydrolase activity and role in nucleotide catabolic process											AFUA_4g02960		N/A
Afu5g00900	318.68	-1.62143	0.160134	-10.1254	4.26e-24	3.16e-23	rgsD	Putative RgsA paralog; G-protein signal regulator with an RGS domain; transcript induced by growth in hypoxia											AFUA_5g00900		rgsD
Afu3g07960	1099.97	-1.62399	0.169924	-9.55711	1.21e-21	7.89e-21	N/A	Alpha-ketoglutarate-dependent taurine dioxygenase; SrbA-regulated during hypoxia											AFUA_3g07960		N/A
Afu2g08280	4272.52	-1.62523	0.49151	-3.30662	0.000944304	0.00168693	maeA	Putative NADP-dependent malic enzyme											AFUA_2g08280		maeA
Afu2g12530	4724.3	-1.62888	0.0927117	-17.5693	4.23e-69	1.86e-67	N/A	Putative carnitine acetyl transferase with a predicted role in acetate metabolism; transcript up-regulated in conidia exposed to neutrophils											AFUA_2g12530		N/A
Afu1g06560	2735	-1.62923	0.102084	-15.9597	2.44e-57	7.35e-56	N/A	Has domain(s) with predicted hydrolase activity, hydrolyzing O-glycosyl compounds activity and role in carbohydrate metabolic process											AFUA_1g06560		N/A
Afu6g07660	1711.01	-1.63384	0.188578	-8.664	4.55e-18	2.42e-17	N/A	Ortholog of <i>A. niger CBS 513.88</i> : An11g02420, <i>Neosartorya fischeri NRRL 181</i> : NFIA_053330, <i>Aspergillus niger ATCC 1015</i> : 38870-mRNA and <i>Aspergillus brasiliensis</i> : Aspbr1_0190930											AFUA_6g07660		N/A
Afu3g01450	9689.63	-1.64231	0.0842862	-19.4849	1.47e-84	1.02e-82	N/A	Putative 3-methyl-2-oxobutanoate dehydrogenase; transcript induced by voriconazole											AFUA_3g01450		N/A
Afu3g07440	38.0518	-1.6427	0.369588	-4.44468	8.8e-06	1.94e-05	N/A	Has domain(s) with predicted hydrolase activity, zinc ion binding activity											AFUA_3g07440		N/A
Afu2g17820	2368.05	-1.64345	0.187899	-8.74646	2.2e-18	1.19e-17	N/A	Has domain(s) with predicted O-methyltransferase activity											AFUA_2g17820		N/A
Afu5g07320	13591.5	-1.64387	0.109427	-15.0225	5.23e-51	1.3e-49	N/A	Putative polyADP-ribose polymerase (PARP)											AFUA_5g07320		N/A
Afu2g17630	582.858	-1.6454	0.137117	-12	3.55e-33	4.24e-32	N/A	Ortholog of the hydrophobic surface binding protein, hsbA											AFUA_2g17630		N/A
Afu3g06020	49942.7	-1.64585	0.102077	-16.1237	1.74e-58	5.46e-57	N/A	Glyoxalase family protein											AFUA_3g06020		N/A
Afu5g07040	41912.6	-1.65072	0.0857797	-19.2437	1.59e-82	1.04e-80	N/A	Ortholog(s) have ubiquitin-protein transferase activity											AFUA_5g07040		N/A
Afu4g13090	4647.87	-1.65267	0.184889	-8.93868	3.94e-19	2.23e-18	N/A	Ortholog(s) have biotin transmembrane transporter activity, dethiobiotin transmembrane transporter activity, solute:proton symporter activity											AFUA_4g13090		N/A
Afu6g13790	604.101	-1.65562	0.157313	-10.5243	6.67e-26	5.45e-25	N/A	Ortholog(s) have monooxygenase activity and role in sterigmatocystin biosynthetic process											AFUA_6g13790		N/A
Afu4g01110	151.798	-1.65817	0.250114	-6.62968	3.36e-11	1.14e-10	N/A	Putative 1,3-beta glucanase											AFUA_4g01110		N/A
Afu3g07460	766.088	-1.65884	0.166526	-9.96141	2.25e-23	1.59e-22	N/A	Ortholog of <i>A. nidulans FGSC A4</i> : AN10921, <i>A. niger CBS 513.88</i> : An01g14390, <i>Neosartorya fischeri NRRL 181</i> : NFIA_069710 and <i>Aspergillus niger ATCC 1015</i> : 119074-mRNA											AFUA_3g07460		N/A
Afu5g09030	1239.14	-1.65981	0.147671	-11.2399	2.6e-29	2.55e-28	N/A	Ortholog of <i>Neosartorya fischeri NRRL 181</i> : NFIA_078270 and <i>Aspergillus fumigatus A1163</i> : AFUB_056570											AFUA_5g09030		N/A
Afu6g07820	611.69	-1.66031	0.154031	-10.7791	4.32e-27	3.77e-26	N/A	Putative integral membrane protein; transcript upregulated in response to amphotericin B											AFUA_6g07820		N/A
Afu3g03210	1166.99	-1.66071	0.128024	-12.9718	1.77e-38	2.65e-37	N/A	Ortholog of <i>A. niger CBS 513.88</i> : An12g02510, <i>A. oryzae RIB40</i> : AO090003000507, <i>Neosartorya fischeri NRRL 181</i> : NFIA_005320 and <i>Aspergillus wentii</i> : Aspwe1_0054163, Aspwe1_0117592											AFUA_3g03210		N/A
Afu1g03310	14.843	-1.66097	0.614077	-2.70483	0.00683397	0.0109556	N/A	Ortholog of <i>Aspergillus fumigatus A1163</i> : AFUB_003730											AFUA_1g03310		N/A
Afu3g01630	295.355	-1.6651	0.322672	-5.16035	2.46e-07	6.23e-07	N/A	Has domain(s) with predicted role in response to stress and integral component of membrane localization											AFUA_3g01630		N/A
Afu8g02620	4834.02	-1.66522	0.0916433	-18.1707	8.81e-74	4.52e-72	N/A	Ortholog of <i>A. nidulans FGSC A4</i> : AN10344, <i>A. niger CBS 513.88</i> : An03g06730, <i>A. oryzae RIB40</i> : AO090010000752, <i>Neosartorya fischeri NRRL 181</i> : NFIA_096330 and <i>Aspergillus wentii</i> : Aspwe1_0033226											AFUA_8g02620		N/A
Afu2g08900	18717.8	-1.66711	0.102644	-16.2416	2.56e-59	8.2e-58	N/A	Putative voltage-gated chloride channel; transcript up-regulated in conidia exposed to neutrophils											AFUA_2g08900		N/A
Afu3g01130	84.1842	-1.66744	0.339538	-4.91092	9.07e-07	2.18e-06	N/A	Ortholog of <i>Neosartorya fischeri NRRL 181</i> : NFIA_001990, <i>Aspergillus fumigatus A1163</i> : AFUB_047280, <i>Aspergillus clavatus NRRL 1</i> : ACLA_063710 and <i>Aspergillus carbonarius ITEM 5010</i> : Acar5010_409377											AFUA_3g01130		N/A
Afu2g09120	5555.9	-1.66821	0.149816	-11.1351	8.47e-29	8.13e-28	N/A	Has domain(s) with predicted ATP binding, DNA binding, helicase activity, methyltransferase activity, nucleic acid binding, zinc ion binding activity and role in DNA methylation											AFUA_2g09120		N/A
Afu2g00640	214.497	-1.67218	0.235725	-7.09377	1.31e-12	4.9e-12	N/A	Has domain(s) with predicted beta-N-acetylhexosaminidase activity, catalytic activity, hydrolase activity, hydrolyzing O-glycosyl compounds activity and role in carbohydrate metabolic process											AFUA_2g00640		N/A
Afu2g02720	1818.78	-1.68095	0.102326	-16.4274	1.22e-60	4.08e-59	N/A	Ortholog of <i>Neosartorya fischeri NRRL 181</i> : NFIA_035120, <i>Aspergillus wentii</i> : Aspwe1_0168875, <i>Aspergillus fumigatus A1163</i> : AFUB_019820 and <i>Aspergillus clavatus NRRL 1</i> : ACLA_092070											AFUA_2g02720		N/A
Afu5g02860	3455.89	-1.68175	0.147279	-11.4188	3.37e-30	3.44e-29	N/A	Ortholog of <i>A. nidulans FGSC A4</i> : AN2683, AN5069, <i>A. fumigatus Af293</i> : Afu5g14320, <i>A. niger CBS 513.88</i> : An09g04830, An14g05730 and <i>A. oryzae RIB40</i> : AO090102000482, AO090001000197											AFUA_5g02860		N/A
Afu8g00990	21.8301	-1.68358	0.494894	-3.40189	0.000669218	0.00121637	N/A	Ortholog of <i>Aspergillus acidus</i> : Aspfo1_0090278, <i>Aspergillus fumigatus A1163</i> : AFUB_085600 and <i>Aspergillus niger ATCC 1015</i> : 128325-mRNA											AFUA_8g00990		N/A
Afu3g13490	11703.2	-1.68436	0.102545	-16.4257	1.25e-60	4.17e-59	yvc1	Calcium activated cation channel with a predicted role in cellular cation homeostasis											AFUA_3g13490		yvc1
Afu7g00270	60.6807	-1.6848	0.310147	-5.43228	5.56e-08	1.5e-07	N/A	Ortholog(s) have role in austinol biosynthetic process, dehydroaustinol biosynthetic process											AFUA_7g00270		N/A
Afu3g01500	2363.74	-1.68756	0.15648	-10.7845	4.07e-27	3.56e-26	N/A	Ortholog of <i>Aspergillus fumigatus A1163</i> : AFUB_046900											AFUA_3g01500		N/A
Afu4g09340	1189.6	-1.68802	0.146197	-11.5462	7.72e-31	8.19e-30	N/A	Ortholog of <i>A. nidulans FGSC A4</i> : AN11882, <i>A. oryzae RIB40</i> : AO090023000596, <i>Neosartorya fischeri NRRL 181</i> : NFIA_106670, <i>Aspergillus wentii</i> : Aspwe1_0166843 and <i>Aspergillus versicolor</i> : Aspve1_0079667											AFUA_4g09340		N/A
Afu5g02100	715.013	-1.69369	0.192173	-8.81335	1.21e-18	6.68e-18	N/A	Secreted protein of unknown function; fibrinogen-binding											AFUA_5g02100		N/A
Afu1g06550	3211.99	-1.69765	0.101359	-16.7489	5.77e-63	2.11e-61	N/A	Has domain(s) with predicted role in transmembrane transport and integral component of membrane localization											AFUA_1g06550		N/A
Afu2g17290	203.106	-1.69968	0.19911	-8.5364	1.38e-17	7.17e-17	N/A	Ortholog of <i>Aspergillus fumigatus A1163</i> : AFUB_032940											AFUA_2g17290		N/A
Afu8g02600	453.406	-1.70278	0.236358	-7.20425	5.84e-13	2.24e-12	N/A	Has domain(s) with predicted oxidoreductase activity and role in metabolic process											AFUA_8g02600		N/A
Afu2g01690	971.511	-1.70413	0.129859	-13.1229	2.43e-39	3.77e-38	N/A	Ortholog of <i>A. nidulans FGSC A4</i> : AN10530, <i>A. niger CBS 513.88</i> : An14g03330, <i>A. oryzae RIB40</i> : AO090701000773, <i>Neosartorya fischeri NRRL 181</i> : NFIA_034010 and <i>Aspergillus wentii</i> : Aspwe1_0157118											AFUA_2g01690		N/A
Afu1g07230	5066.02	-1.70502	0.10994	-15.5086	3.03e-54	8.23e-53	N/A	Has domain(s) with predicted protein disulfide oxidoreductase activity											AFUA_1g07230		N/A
Afu2g03940	204.255	-1.708	0.260133	-6.56588	5.17e-11	1.73e-10	N/A	Ortholog of <i>Aspergillus fumigatus A1163</i> : AFUB_021010											AFUA_2g03940		N/A
Afu5g06670	1887.2	-1.70877	0.118107	-14.468	1.93e-47	4.17e-46	N/A	Ortholog of <i>A. nidulans FGSC A4</i> : AN2249, <i>A. niger CBS 513.88</i> : An17g00940, <i>A. oryzae RIB40</i> : AO090701000204, <i>Aspergillus wentii</i> : Aspwe1_0099978 and <i>Aspergillus sydowii</i> : Aspsy1_0026878											AFUA_5g06670		N/A
Afu1g05960	5080.85	-1.71061	0.083671	-20.4444	6.73e-93	5.45e-91	N/A	Peptidase family M28 family protein; predicted signal sequence for secretion; induced by growth on BSA as a sole nitrogen source											AFUA_1g05960		N/A
Afu4g09410	1140.14	-1.71094	0.120376	-14.2133	7.58e-46	1.55e-44	N/A	Has domain(s) with predicted role in transmembrane transport and integral component of membrane localization											AFUA_4g09410		N/A
Afu4g06430	84.0184	-1.72392	0.30886	-5.58153	2.38e-08	6.61e-08	N/A	Ortholog of <i>Aspergillus fumigatus A1163</i> : AFUB_063549											AFUA_4g06430		N/A
Afu3g10370	71788.3	-1.72508	0.163866	-10.5273	6.46e-26	5.28e-25	N/A	Protein of unknown function; transcript induced by voriconazole											AFUA_3g10370		N/A
Afu4g14630	1336.73	-1.72524	0.14258	-12.1001	1.05e-33	1.28e-32	N/A	Has domain(s) with predicted UDP-N-acetylmuramate dehydrogenase activity, flavin adenine dinucleotide binding activity and role in oxidation-reduction process											AFUA_4g14630		N/A
Afu6g09960	3403.41	-1.72558	0.16809	-10.2658	1e-24	7.73e-24	N/A	Ortholog of <i>A. nidulans FGSC A4</i> : AN9194/cetL, <i>A. fumigatus Af293</i> : Afu6g07190, <i>A. niger CBS 513.88</i> : An12g05250, <i>A. oryzae RIB40</i> : AO090005000004 and <i>Aspergillus wentii</i> : Aspwe1_0033326, Aspwe1_0054891											AFUA_6g09960		N/A
Afu2g17940	18.7518	-1.73005	0.766359	-2.2575	0.0239771	0.0354552	N/A	Ortholog of <i>Aspergillus fumigatus A1163</i> : AFUB_033630											AFUA_2g17940		N/A
Afu2g03980	2186.42	-1.73438	0.120007	-14.4523	2.42e-47	5.18e-46	N/A	alpha-1,3-glucanase; secreted protein; calcium induced											AFUA_2g03980		N/A
Afu4g14660	2636.56	-1.73559	0.116447	-14.9046	3.08e-50	7.44e-49	N/A	Ortholog of <i>A. nidulans FGSC A4</i> : AN5259, <i>A. fumigatus Af293</i> : Afu5g01100, <i>A. niger CBS 513.88</i> : An16g07020, An02g11280 and <i>Aspergillus wentii</i> : Aspwe1_0055325, Aspwe1_0172784											AFUA_4g14660		N/A
Afu5g02310	4427.07	-1.73706	0.107625	-16.14	1.34e-58	4.21e-57	N/A	Ortholog of <i>A. nidulans FGSC A4</i> : AN8028, <i>A. niger CBS 513.88</i> : An02g10470, <i>A. oryzae RIB40</i> : AO090102000345, <i>Aspergillus sydowii</i> : Aspsy1_0059896 and <i>Aspergillus terreus NIH2624</i> : ATET_09200											AFUA_5g02310		N/A
Afu1g11740	3120.16	-1.73769	0.166482	-10.4377	1.67e-25	1.34e-24	N/A	Ortholog of <i>A. nidulans FGSC A4</i> : AN1127, AN7386, <i>A. niger CBS 513.88</i> : An02g03380, An08g03700, <i>A. oryzae RIB40</i> : AO090026000507 and <i>Aspergillus wentii</i> : Aspwe1_0043558, Aspwe1_0654818											AFUA_1g11740		N/A
Afu4g12500	149221	-1.73895	0.132072	-13.1667	1.36e-39	2.12e-38	N/A	Ortholog of <i>A. nidulans</i> AN3680; calcium induced											AFUA_4g12500		N/A
Afu4g08700	2136.56	-1.74044	0.0972609	-17.8946	1.3e-71	6.21e-70	N/A	Ortholog of <i>Aspergillus fumigatus A1163</i> : AFUB_065790											AFUA_4g08700		N/A
Afu2g08120	3285.64	-1.74911	0.15168	-11.5316	9.14e-31	9.65e-30	hxt8	Major facilitator superfamily (MFS) monosaccharide transporter; higher expression in 48 h biofilm vs planktonic cells											AFUA_2g08120		hxt8
Afu4g14020	1562.65	-1.75633	0.192839	-9.10778	8.41e-20	4.95e-19	N/A	Ortholog of <i>A. nidulans FGSC A4</i> : AN2364, <i>A. fumigatus Af293</i> : Afu8g06990, <i>Neosartorya fischeri NRRL 181</i> : NFIA_099740 and <i>Aspergillus versicolor</i> : Aspve1_0043947											AFUA_4g14020		N/A
Afu3g03710	773.424	-1.75772	0.213451	-8.23476	1.8e-16	8.75e-16	N/A	Ortholog(s) have aminopeptidase activity and role in cellular protein catabolic process											AFUA_3g03710		N/A
Afu3g06170	54.4397	-1.76095	0.401208	-4.38911	1.14e-05	2.48e-05	MAT1-2	HMG box mating-type transcription factor; required for mating; cross-species expression in fertile A. nidulans strains promotes sexual development; note that the systematic sequence (Af293) in AspGD contains MAT1-2 sequences											AFUA_3g06170		MAT1-2
Afu3g13780	1759.97	-1.76336	0.180286	-9.78088	1.36e-22	9.28e-22	N/A	Predicted adhesin-like protein; transcript repressed by exposure to human airway epithelial cells											AFUA_3g13780		N/A
Afu6g02430	3778.08	-1.76386	0.139852	-12.6123	1.81e-36	2.49e-35	N/A	Ortholog of <i>A. nidulans FGSC A4</i> : AN8703, <i>A. niger CBS 513.88</i> : An12g07820, <i>Aspergillus glaucus</i> : Aspgl1_0057388, <i>Neosartorya fischeri NRRL 181</i> : NFIA_048690 and <i>Aspergillus wentii</i> : Aspwe1_0313741											AFUA_6g02430		N/A
Afu5g06647	2131.8	-1.76434	0.161073	-10.9537	6.38e-28	5.85e-27	N/A	Ortholog of <i>A. nidulans FGSC A4</i> : AN2253, <i>A. niger CBS 513.88</i> : An17g01020, <i>A. oryzae RIB40</i> : AO090701000197, <i>Aspergillus wentii</i> : Aspwe1_0023504 and <i>Aspergillus sydowii</i> : Aspsy1_0039679											AFUA_5g06647		N/A
Afu6g13610	1073.41	-1.76469	0.177749	-9.928	3.15e-23	2.22e-22	N/A	Putative endo-1,4 beta-xylanase, a secreted hydrolase with a fungal cellulose binding domain											AFUA_6g13610		N/A
Afu6g10050	1988.66	-1.76644	0.113973	-15.4987	3.54e-54	9.55e-53	optE	Putative oligopeptide transporter; 12 transmembrane domains											AFUA_6g10050		optE
Afu3g12070	642.568	-1.77023	0.162313	-10.9063	1.08e-27	9.73e-27	N/A	Protein of unknown function											AFUA_3g12070		N/A
Afu2g16900	3087.82	-1.77025	0.097843	-18.0928	3.63e-73	1.83e-71	N/A	Has domain(s) with predicted catalytic activity											AFUA_2g16900		N/A
Afu3g00400	251.356	-1.7711	0.158797	-11.1532	6.91e-29	6.64e-28	N/A	Ortholog of <i>Neosartorya fischeri NRRL 181</i> : NFIA_000940, <i>Aspergillus fumigatus A1163</i> : AFUB_048060 and <i>Aspergillus clavatus NRRL 1</i> : ACLA_064090											AFUA_3g00400		N/A
Afu2g13420	696.264	-1.7811	0.216886	-8.21216	2.17e-16	1.05e-15	N/A	Has domain(s) with predicted BLOC-1 complex localization											AFUA_2g13420		N/A
Afu2g08350	1819	-1.78221	0.195414	-9.12022	7.5e-20	4.43e-19	N/A	Ortholog(s) have Golgi apparatus, cell division site, cell tip, endoplasmic reticulum localization											AFUA_2g08350		N/A
Afu8g00100	238.759	-1.78693	0.210446	-8.49115	2.05e-17	1.05e-16	N/A	Has domain(s) with predicted ATP binding, aminoacyl-tRNA ligase activity, role in tRNA aminoacylation for protein translation and cytoplasm localization											AFUA_8g00100		N/A
Afu6g09530	14.9275	-1.78951	0.762696	-2.3463	0.0189608	0.0284587	N/A	Ortholog of <i>Aspergillus fumigatus A1163</i> : AFUB_075580											AFUA_6g09530		N/A
Afu1g11170	1061.63	-1.79292	0.174188	-10.293	7.58e-25	5.87e-24	N/A	Ortholog(s) have role in reciprocal meiotic recombination and nucleus localization											AFUA_1g11170		N/A
Afu8g00962	10854.9	-1.79634	0.089706	-20.0248	3.35e-89	2.51e-87	N/A	Has domain(s) with predicted electron carrier activity, heme binding, iron ion binding, monooxygenase activity, oxidoreductase activity, acting on paired donors, with incorporation or reduction of molecular oxygen activity											AFUA_8g00962		N/A
Afu2g01405	16106.6	-1.80972	0.182365	-9.92365	3.29e-23	2.31e-22	N/A	Ortholog of <i>A. nidulans FGSC A4</i> : AN3481, <i>A. fumigatus Af293</i> : Afu1g02290, <i>A. niger CBS 513.88</i> : An01g05960 and <i>A. oryzae RIB40</i> : AO090026000175, AO090005000871, AO090026000055											AFUA_2g01405		N/A
Afu4g01580	53922.4	-1.81089	0.103916	-17.4266	5.18e-68	2.24e-66	N/A	Putative ankyrin repeat protein											AFUA_4g01580		N/A
Afu8g00930	94.5358	-1.81457	0.248558	-7.30039	2.87e-13	1.13e-12	csn	Ortholog of <i>A. fumigatus Af293</i> : Afu4g01290/csn, <i>A. niger CBS 513.88</i> : An04g04530, <i>A. oryzae RIB40</i> : AO090011000027, AO090020000697/csnA and <i>Neosartorya fischeri NRRL 181</i> : NFIA_043990, NFIA_094360											AFUA_8g00930		csn
Afu5g09120	531.345	-1.81688	0.181449	-10.0131	1.33e-23	9.62e-23	N/A	Ortholog of <i>A. nidulans FGSC A4</i> : AN8026, AN1101, AN0010, <i>A. fumigatus Af293</i> : Afu3g00120 and <i>A. niger CBS 513.88</i> : An12g05610, An07g03970											AFUA_5g09120		N/A
Afu2g11162	1448.55	-1.81835	0.133495	-13.6212	3e-42	5.21e-41	N/A	Ortholog of <i>A. niger CBS 513.88</i> : An02g03130, <i>Neosartorya fischeri NRRL 181</i> : NFIA_086450, <i>Aspergillus wentii</i> : Aspwe1_0175462 and <i>Aspergillus versicolor</i> : Aspve1_0027796											AFUA_2g11162		N/A
Afu1g06450	7314.57	-1.81901	0.121151	-15.0144	5.91e-51	1.46e-49	N/A	Has domain(s) with predicted 3-beta-hydroxy-delta5-steroid dehydrogenase activity and role in oxidation-reduction process, steroid biosynthetic process											AFUA_1g06450		N/A
Afu2g09610	179.917	-1.82097	0.302513	-6.01948	1.75e-09	5.29e-09	N/A	Ortholog of <i>A. oryzae RIB40</i> : AO090103000273, <i>Aspergillus flavus NRRL 3357</i> : AFL2T_12118, <i>Neosartorya fischeri NRRL 181</i> : NFIA_085090 and <i>Aspergillus fumigatus A1163</i> : AFUB_025470											AFUA_2g09610		N/A
Afu4g08634	600.513	-1.82111	0.156081	-11.6678	1.86e-31	2.02e-30	N/A	Ortholog of <i>Aspergillus fumigatus A1163</i> : AFUB_065730											AFUA_4g08634		N/A
Afu1g12360	205.838	-1.82132	0.176639	-10.311	6.29e-25	4.9e-24	N/A	Ortholog of <i>Aspergillus fumigatus A1163</i> : AFUB_011830											AFUA_1g12360		N/A
Afu7g01250	989.712	-1.8216	0.158923	-11.4622	2.04e-30	2.11e-29	N/A	Ortholog of <i>Aspergillus fumigatus A1163</i> : AFUB_087830											AFUA_7g01250		N/A
Afu1g11260	64.1668	-1.82249	0.347359	-5.24672	1.55e-07	4e-07	N/A	Protein of unknown function; predicted gene pair with AFUA_6G00270											AFUA_1g11260		N/A
Afu2g02030	1524.81	-1.82303	0.122789	-14.8468	7.29e-50	1.73e-48	N/A	Amadoriase (fructosyl amine: oxygen oxidoreductase), isozyme I, FAD-linked enzyme involved in oxidative deglycation of glycated amino acids											AFUA_2g02030		N/A
Afu3g01220	72.7276	-1.82413	0.336921	-5.41411	6.16e-08	1.65e-07	N/A	Putative aspartic-type endopeptidase; predicted signal sequence for secretion; induced by growth on BSA as a sole nitrogen source											AFUA_3g01220		N/A
Afu7g04620	3591.6	-1.82434	0.148587	-12.2779	1.19e-34	1.52e-33	N/A	Ortholog of <i>Aspergillus fumigatus A1163</i> : AFUB_090160											AFUA_7g04620		N/A
Afu3g07650	5094.62	-1.82539	0.0969331	-18.8314	4.17e-79	2.49e-77	N/A	Has domain(s) with predicted pectinesterase activity, role in cell wall modification and cell wall localization											AFUA_3g07650		N/A
Afu3g11520	744.697	-1.82868	0.228037	-8.01924	1.06e-15	4.88e-15	N/A	Ortholog of <i>A. oryzae RIB40</i> : AO090009000529, <i>Aspergillus flavus NRRL 3357</i> : AFL2T_10184, <i>Aspergillus fumigatus A1163</i> : AFUB_037650 and <i>Aspergillus clavatus NRRL 1</i> : ACLA_063490											AFUA_3g11520		N/A
Afu2g09110	4503.66	-1.83494	0.091026	-20.1584	2.27e-90	1.74e-88	N/A	Has domain(s) with predicted ammonia-lyase activity, role in L-phenylalanine catabolic process, biosynthetic process and cytoplasm localization											AFUA_2g09110		N/A
Afu1g05290	1823.12	-1.83605	0.148874	-12.3329	6.02e-35	7.72e-34	eng3	Has domain(s) with predicted hydrolase activity, hydrolyzing O-glycosyl compounds activity and role in carbohydrate metabolic process											AFUA_1g05290		eng3
Afu4g08230	236.887	-1.83614	0.323253	-5.68018	1.35e-08	3.8e-08	N/A	Has domain(s) with predicted oxidoreductase activity and role in oxidation-reduction process											AFUA_4g08230		N/A
Afu4g07980	7135.36	-1.83676	0.145199	-12.65	1.12e-36	1.57e-35	N/A	Ortholog(s) have cytosol, nucleus localization											AFUA_4g07980		N/A
Afu7g04910	376.131	-1.83702	0.248874	-7.38132	1.57e-13	6.25e-13	N/A	Has domain(s) with predicted hydrolase activity, acting on ester bonds activity											AFUA_7g04910		N/A
Afu2g10910	5740.89	-1.83868	0.162597	-11.3082	1.19e-29	1.19e-28	N/A	Putative maltose permease; MFS alpha-glucoside transporter; transcript up-regulated in conidia exposed to neutrophils											AFUA_2g10910		N/A
Afu2g02040	1481.96	-1.84324	0.112128	-16.4387	1.01e-60	3.4e-59	N/A	Has domain(s) with predicted role in transmembrane transport and integral component of membrane localization											AFUA_2g02040		N/A
Afu6g13270	2808.8	-1.84532	0.0935767	-19.7199	1.46e-86	1.04e-84	exg6	Putative beta-1,3-glucanase; highly expressed in biofilm											AFUA_6g13270		exg6
Afu4g03660	1999.19	-1.84565	0.10945	-16.863	8.41e-64	3.19e-62	N/A	Putative acid phosphatase, phoB-regulated											AFUA_4g03660		N/A
Afu4g10080	1844.97	-1.84749	0.116018	-15.9241	4.31e-57	1.29e-55	N/A	Ortholog of <i>A. nidulans FGSC A4</i> : AN3303, AN3346, AN3348, AN2044, AN8727 and <i>A. fumigatus Af293</i> : Afu7g00420, Afu8g06100, Afu4g01242											AFUA_4g10080		N/A
Afu7g01040	543.738	-1.85016	0.21064	-8.7835	1.58e-18	8.65e-18	N/A	Has domain(s) with predicted hydrolase activity, zinc ion binding activity											AFUA_7g01040		N/A
Afu2g11870	2297.5	-1.85099	0.0881794	-20.9912	7.9e-98	7.04e-96	kre6	Putative cell wall biosynthesis protein											AFUA_2g11870		kre6
Afu4g12020	2471.03	-1.85334	0.0963223	-19.241	1.68e-82	1.09e-80	N/A	Ortholog of <i>A. fumigatus Af293</i> : Afu1g00520, <i>A. niger CBS 513.88</i> : An01g07290, <i>Neosartorya fischeri NRRL 181</i> : NFIA_104220 and <i>Aspergillus wentii</i> : Aspwe1_0123520											AFUA_4g12020		N/A
Afu7g01690	5096.84	-1.85519	0.116448	-15.9315	3.83e-57	1.15e-55	N/A	Putative acetamidase; transcript up-regulated in conidia exposed to neutrophils											AFUA_7g01690		N/A
Afu2g08810	156.341	-1.8593	0.213195	-8.72113	2.75e-18	1.49e-17	N/A	Ortholog of <i>Aspergillus fumigatus A1163</i> : AFUB_024720											AFUA_2g08810		N/A
Afu2g10560	9012.04	-1.86198	0.13432	-13.8623	1.07e-43	1.97e-42	N/A	Ortholog(s) have fungal-type vacuole localization											AFUA_2g10560		N/A
Afu4g09940	1152.64	-1.86298	0.176683	-10.5442	5.4e-26	4.45e-25	N/A	Ortholog(s) have chitin deacetylase activity, role in ascospore wall assembly and prospore membrane localization											AFUA_4g09940		N/A
Afu5g08910	15941.1	-1.86657	0.0768496	-24.2886	2.59e-130	4.09e-128	mccA	Putative 3-methylcrotonyl-CoA carboxylase subunit alpha; transcript up-regulated in conidia exposed to neutrophils											AFUA_5g08910		mccA
Afu3g11010	869.674	-1.86999	0.134023	-13.9527	3.03e-44	5.76e-43	N/A	Ortholog(s) have endoribonuclease activity, producing 5'-phosphomonoesters, single-stranded RNA binding activity											AFUA_3g11010		N/A
Afu4g14350	4908.43	-1.87169	0.126041	-14.8498	6.97e-50	1.66e-48	N/A	Ortholog of <i>A. nidulans FGSC A4</i> : AN3530, AN2658, <i>A. fumigatus Af293</i> : Afu1g13760, Afu4g00490, <i>A. niger CBS 513.88</i> : An09g01580 and <i>A. oryzae RIB40</i> : AO090166000071											AFUA_4g14350		N/A
Afu5g02700	296321	-1.87538	0.21277	-8.81414	1.21e-18	6.63e-18	N/A	Putative multidrug resistant protein; transcript downregulated in response to voriconazole											AFUA_5g02700		N/A
Afu6g13480	169.905	-1.87776	0.23402	-8.02393	1.02e-15	4.71e-15	N/A	Ortholog of <i>Aspergillus tubingensis</i> : Asptu1_0057981, <i>Aspergillus glaucus</i> : Aspgl1_0167537, <i>Aspergillus acidus</i> : Aspfo1_0141322 and <i>Aspergillus fumigatus A1163</i> : AFUB_001270											AFUA_6g13480		N/A
Afu5g09590	214.761	-1.88205	0.253899	-7.41261	1.24e-13	4.97e-13	N/A	Ortholog of <i>A. niger CBS 513.88</i> : An07g03300, <i>A. oryzae RIB40</i> : AO090020000589, <i>Neosartorya fischeri NRRL 181</i> : NFIA_077720 and <i>Aspergillus clavatus NRRL 1</i> : ACLA_010950											AFUA_5g09590		N/A
Afu4g10090	1570.15	-1.88359	0.135629	-13.8878	7.51e-44	1.39e-42	N/A	Ortholog of <i>A. nidulans FGSC A4</i> : AN3304, AN2043, <i>A. fumigatus Af293</i> : Afu4g01230 and <i>A. niger CBS 513.88</i> : An03g00230, An04g06970, An16g01920, An13g01860, An05g01440											AFUA_4g10090		N/A
Afu3g01540	242.279	-1.88598	0.246058	-7.66481	1.79e-14	7.57e-14	N/A	Has domain(s) with predicted role in transmembrane transport and integral component of membrane localization											AFUA_3g01540		N/A
Afu4g09420	524.669	-1.89311	0.161248	-11.7404	7.91e-32	8.75e-31	cafC	Putative carbonic anhydrase; transcript levels induced by high CO2 and during synchronized sexual growth; decreased conidiation in the mutant; transcript repressed by exposure to human airway epithelial cells											AFUA_4g09420		cafC
Afu6g01840	7037.51	-1.89375	0.114912	-16.48	5.11e-61	1.75e-59	N/A	Has domain(s) with predicted DNA binding, RNA polymerase II transcription factor activity, sequence-specific DNA binding, zinc ion binding activity and role in regulation of transcription, DNA-templated, transcription, DNA-templated											AFUA_6g01840		N/A
Afu6g00590	50.1563	-1.89413	0.452753	-4.18358	2.87e-05	6.04e-05	N/A	Ortholog of <i>Neosartorya fischeri NRRL 181</i> : NFIA_047750 and <i>Aspergillus fumigatus A1163</i> : AFUB_096900											AFUA_6g00590		N/A
Afu2g01600	679.493	-1.89449	0.140688	-13.4659	2.48e-41	4.14e-40	N/A	Putative sphingomyelin phosphodiesterase											AFUA_2g01600		N/A
Afu6g10580	559.594	-1.89564	0.170259	-11.1338	8.59e-29	8.24e-28	cfmB	Putative GPI anchored protein											AFUA_6g10580		cfmB
Afu7g02030	5987.12	-1.89581	0.100877	-18.7934	8.56e-79	4.99e-77	N/A	Ortholog of <i>A. nidulans FGSC A4</i> : AN11175, <i>A. niger CBS 513.88</i> : An12g00650, <i>Neosartorya fischeri NRRL 181</i> : NFIA_114750, <i>Aspergillus wentii</i> : Aspwe1_0112582 and <i>Aspergillus clavatus NRRL 1</i> : ACLA_065500											AFUA_7g02030		N/A
Afu1g10870	1352.09	-1.90526	0.206316	-9.23466	2.59e-20	1.57e-19	N/A	Ortholog(s) have cyanamide hydratase activity and role in cyanamide metabolic process											AFUA_1g10870		N/A
Afu5g10050	3937.17	-1.90632	0.126843	-15.0289	4.75e-51	1.18e-49	N/A	Putative cytochrome P450 monooxygenase; predicted gene pair AFUA_3G03980											AFUA_5g10050		N/A
Afu3g05575	415.924	-1.90723	0.262756	-7.25858	3.91e-13	1.52e-12	N/A	Ortholog of <i>A. niger CBS 513.88</i> : An11g11060, <i>A. oryzae RIB40</i> : AO090020000029, <i>Neosartorya fischeri NRRL 181</i> : NFIA_071610, <i>Aspergillus wentii</i> : Aspwe1_0572362 and <i>Aspergillus versicolor</i> : Aspve1_0040488											AFUA_3g05575		N/A
Afu4g14270	75.5498	-1.90934	0.3335	-5.72514	1.03e-08	2.95e-08	N/A	Has domain(s) with predicted hydrolase activity, acting on ester bonds activity and role in biosynthetic process											AFUA_4g14270		N/A
Afu6g10800	1238.47	-1.90962	0.164487	-11.6096	3.68e-31	3.95e-30	N/A	Ortholog of <i>A. nidulans FGSC A4</i> : AN6389, <i>A. fumigatus Af293</i> : Afu1g03300, <i>A. niger CBS 513.88</i> : An11g00440, <i>A. oryzae RIB40</i> : AO090023000186 and <i>Aspergillus wentii</i> : Aspwe1_0039443											AFUA_6g10800		N/A
Afu4g12030	289.324	-1.90996	0.183662	-10.3993	2.5e-25	1.98e-24	N/A	Ortholog of <i>Aspergillus fumigatus A1163</i> : AFUB_069020											AFUA_4g12030		N/A
Afu2g04330	7247.77	-1.9107	0.118734	-16.0923	2.89e-58	8.88e-57	N/A	Has domain(s) with predicted FAD binding, oxidoreductase activity and role in metabolic process											AFUA_2g04330		N/A
Afu1g10830	3173.08	-1.91071	0.157152	-12.1584	5.18e-34	6.39e-33	N/A	Has domain(s) with predicted ATP binding, catalytic activity, cofactor binding activity and role in metabolic process											AFUA_1g10830		N/A
Afu8g05690	719.306	-1.91165	0.169654	-11.2679	1.89e-29	1.87e-28	N/A	Has domain(s) with predicted N-acetyltransferase activity											AFUA_8g05690		N/A
Afu8g02610	753.894	-1.91774	0.173222	-11.071	1.73e-28	1.63e-27	N/A	Ortholog(s) have role in steroid metabolic process											AFUA_8g02610		N/A
Afu5g10870	2263.21	-1.923	0.158411	-12.1394	6.53e-34	8.03e-33	N/A	Ortholog of <i>Neosartorya fischeri NRRL 181</i> : NFIA_076370, <i>Aspergillus fumigatus A1163</i> : AFUB_058460 and <i>Aspergillus clavatus NRRL 1</i> : ACLA_013670											AFUA_5g10870		N/A
Afu5g10040	3654.83	-1.92812	0.117704	-16.3811	2.61e-60	8.63e-59	N/A	Has domain(s) with predicted DNA binding, RNA polymerase II transcription factor activity, sequence-specific DNA binding, zinc ion binding activity and role in regulation of transcription, DNA-templated, transcription, DNA-templated											AFUA_5g10040		N/A
Afu3g10090	10363.7	-1.92851	0.127726	-15.0988	1.65e-51	4.14e-50	N/A	Has domain(s) with predicted dihydroneopterin aldolase activity and role in folic acid-containing compound metabolic process											AFUA_3g10090		N/A
[truncated: 147 more rows]
