# Supplementary material for: Interactions between the transcription factors FfmA and AtrR are required to properly regulate gene expression in the fungus Aspergillus fumigatus
Source: G3 (Bethesda). 2023 Jul 31;13(10):jkad173. doi: 10.1093/g3journal/jkad173 (PMC10542180; doi:10.1093/g3journal/jkad173)
Supplement: jkad173_Supplementary_Data [file jkad173_supplementary_data.zip › Supplementary_table_S4.xlsx]

## Sheet: Worksheet
Gene ID	Protein name	FunCat ID	FunCat description	FunCat main category	Exact p-value	Adjusted p-value
AFUA_1G01890	Enoyl-CoA hydratase/isomerase family protein (EC 4.2.1.55)	1.2	secondary metabolism	Metabolism	1.85001e-05	0.00229401
AFUA_1G07230	DSBA-like thioredoxin domain protein	1.2	secondary metabolism	Metabolism	1.85001e-05	0.00229401
AFUA_2G14230	MFS transporter, putative	1.2	secondary metabolism	Metabolism	1.85001e-05	0.00229401
AFUA_2G14480	Oxidoreductase, FAD-binding, putative	1.2	secondary metabolism	Metabolism	1.85001e-05	0.00229401
AFUA_2G17820	O-methyltransferase (EC 2.1.1.6)	1.2	secondary metabolism	Metabolism	1.85001e-05	0.00229401
AFUA_4G00610	Aryl-alcohol dehydrogenase, putative (EC 1.1.-.-)	1.2	secondary metabolism	Metabolism	1.85001e-05	0.00229401
AFUA_4G08870	Choline transport protein, putative	1.2	secondary metabolism	Metabolism	1.85001e-05	0.00229401
AFUA_4G10090	GABA permease, putative	1.2	secondary metabolism	Metabolism	1.85001e-05	0.00229401
AFUA_4G14630	FAD binding oxidoreductase, putative (EC 1.5.3.-)	1.2	secondary metabolism	Metabolism	1.85001e-05	0.00229401
AFUA_5G02700	MFS multidrug transporter, putative	1.2	secondary metabolism	Metabolism	1.85001e-05	0.00229401
AFUA_5G06230	GABA permease, putative	1.2	secondary metabolism	Metabolism	1.85001e-05	0.00229401
AFUA_5G06720	MFS sugar transporter, putative	1.2	secondary metabolism	Metabolism	1.85001e-05	0.00229401
AFUA_5G09720	Flavin containing polyamine oxidase, putative (EC 1.5.3.-)	1.2	secondary metabolism	Metabolism	1.85001e-05	0.00229401
AFUA_5G13290	MFS transporter	1.2	secondary metabolism	Metabolism	1.85001e-05	0.00229401
AFUA_5G14490	MFS transporter, putative	1.2	secondary metabolism	Metabolism	1.85001e-05	0.00229401
AFUA_6G02030	Aminotransferase, putative	1.2	secondary metabolism	Metabolism	1.85001e-05	0.00229401
AFUA_6G10800	Carboxylesterase, putative (EC 3.1.1.-)	1.2	secondary metabolism	Metabolism	1.85001e-05	0.00229401
AFUA_6G13790	Flavin-binding monooxygenase, putative	1.2	secondary metabolism	Metabolism	1.85001e-05	0.00229401
AFUA_6G13980	UbiA-like prenyltransferase, putative (EC 2.5.1.-)	1.2	secondary metabolism	Metabolism	1.85001e-05	0.00229401
AFUA_7G06620	Integral membrane protein Pth11-like, putative	1.2	secondary metabolism	Metabolism	1.85001e-05	0.00229401
AFUA_8G00620	Dimethylallyl tryptophan synthase, putative (EC 2.5.1.-)	1.2	secondary metabolism	Metabolism	1.85001e-05	0.00229401
AFUA_2G04080	GPR/FUN34 family protein	20.01.03	C-compound and carbohydrate transport	Cellular transport, transport facilitation and transport routes	5.08215e-05	0.00315093
AFUA_2G10560	Amino acid permease	20.01.03	C-compound and carbohydrate transport	Cellular transport, transport facilitation and transport routes	5.08215e-05	0.00315093
AFUA_4G00600	Integral membrane protein	20.01.03	C-compound and carbohydrate transport	Cellular transport, transport facilitation and transport routes	5.08215e-05	0.00315093
AFUA_4G08870	Choline transport protein, putative	20.01.03	C-compound and carbohydrate transport	Cellular transport, transport facilitation and transport routes	5.08215e-05	0.00315093
AFUA_4G10090	GABA permease, putative	20.01.03	C-compound and carbohydrate transport	Cellular transport, transport facilitation and transport routes	5.08215e-05	0.00315093
AFUA_5G06230	GABA permease, putative	20.01.03	C-compound and carbohydrate transport	Cellular transport, transport facilitation and transport routes	5.08215e-05	0.00315093
AFUA_5G06720	MFS sugar transporter, putative	20.01.03	C-compound and carbohydrate transport	Cellular transport, transport facilitation and transport routes	5.08215e-05	0.00315093
AFUA_6G13800	Integral membrane protein Pth11-like, putative	20.01.03	C-compound and carbohydrate transport	Cellular transport, transport facilitation and transport routes	5.08215e-05	0.00315093
AFUA_7G06620	Integral membrane protein Pth11-like, putative	20.01.03	C-compound and carbohydrate transport	Cellular transport, transport facilitation and transport routes	5.08215e-05	0.00315093
AFUA_8G04630	C4-dicarboxylate transporter/malic acid transport protein, putative	20.01.03	C-compound and carbohydrate transport	Cellular transport, transport facilitation and transport routes	5.08215e-05	0.00315093
AFUA_2G10560	Amino acid permease	20.01.11	amine / polyamine transport	Cellular transport, transport facilitation and transport routes	0.000137323	0.00567603
AFUA_4G08870	Choline transport protein, putative	20.01.11	amine / polyamine transport	Cellular transport, transport facilitation and transport routes	0.000137323	0.00567603
AFUA_4G10090	GABA permease, putative	20.01.11	amine / polyamine transport	Cellular transport, transport facilitation and transport routes	0.000137323	0.00567603
AFUA_5G02700	MFS multidrug transporter, putative	20.01.11	amine / polyamine transport	Cellular transport, transport facilitation and transport routes	0.000137323	0.00567603
AFUA_5G06230	GABA permease, putative	20.01.11	amine / polyamine transport	Cellular transport, transport facilitation and transport routes	0.000137323	0.00567603
AFUA_2G04080	GPR/FUN34 family protein	20.03	transport facilities	Cellular transport, transport facilitation and transport routes	0.000183648	0.00569307
AFUA_2G10560	Amino acid permease	20.03	transport facilities	Cellular transport, transport facilitation and transport routes	0.000183648	0.00569307
AFUA_3G12200	Small oligopeptide transporter, OPT family	20.03	transport facilities	Cellular transport, transport facilitation and transport routes	0.000183648	0.00569307
AFUA_4G00600	Integral membrane protein	20.03	transport facilities	Cellular transport, transport facilitation and transport routes	0.000183648	0.00569307
AFUA_4G08870	Choline transport protein, putative	20.03	transport facilities	Cellular transport, transport facilitation and transport routes	0.000183648	0.00569307
AFUA_4G10090	GABA permease, putative	20.03	transport facilities	Cellular transport, transport facilitation and transport routes	0.000183648	0.00569307
AFUA_5G06230	GABA permease, putative	20.03	transport facilities	Cellular transport, transport facilitation and transport routes	0.000183648	0.00569307
AFUA_5G06720	MFS sugar transporter, putative	20.03	transport facilities	Cellular transport, transport facilitation and transport routes	0.000183648	0.00569307
AFUA_5G13290	MFS transporter	20.03	transport facilities	Cellular transport, transport facilitation and transport routes	0.000183648	0.00569307
AFUA_6G07750	MFS phospholipid transporter (Git1), putative	20.03	transport facilities	Cellular transport, transport facilitation and transport routes	0.000183648	0.00569307
AFUA_6G13800	Integral membrane protein Pth11-like, putative	20.03	transport facilities	Cellular transport, transport facilitation and transport routes	0.000183648	0.00569307
AFUA_6G13980	UbiA-like prenyltransferase, putative (EC 2.5.1.-)	20.03	transport facilities	Cellular transport, transport facilitation and transport routes	0.000183648	0.00569307
AFUA_7G06620	Integral membrane protein Pth11-like, putative	20.03	transport facilities	Cellular transport, transport facilitation and transport routes	0.000183648	0.00569307
AFUA_2G06150	Protein disulfide-isomerase (EC 5.3.4.1)	20.01.13	lipid/fatty acid transport	Cellular transport, transport facilitation and transport routes	0.00118782	0.0294579
AFUA_2G10560	Amino acid permease	20.01.13	lipid/fatty acid transport	Cellular transport, transport facilitation and transport routes	0.00118782	0.0294579
AFUA_4G08870	Choline transport protein, putative	20.01.13	lipid/fatty acid transport	Cellular transport, transport facilitation and transport routes	0.00118782	0.0294579
AFUA_4G10090	GABA permease, putative	20.01.13	lipid/fatty acid transport	Cellular transport, transport facilitation and transport routes	0.00118782	0.0294579
AFUA_5G06230	GABA permease, putative	20.01.13	lipid/fatty acid transport	Cellular transport, transport facilitation and transport routes	0.00118782	0.0294579
AFUA_6G07750	MFS phospholipid transporter (Git1), putative	20.01.13	lipid/fatty acid transport	Cellular transport, transport facilitation and transport routes	0.00118782	0.0294579
AFUA_4G00600	Integral membrane protein	32.05.05	virulence, disease factors	Cell rescue, defense and virulence	0.00196715	0.0406543
AFUA_4G10080	Uncharacterized protein	32.05.05	virulence, disease factors	Cell rescue, defense and virulence	0.00196715	0.0406543
AFUA_5G11250	Polyglutamate biosynthesis protein, putative	32.05.05	virulence, disease factors	Cell rescue, defense and virulence	0.00196715	0.0406543
AFUA_6G13800	Integral membrane protein Pth11-like, putative	32.05.05	virulence, disease factors	Cell rescue, defense and virulence	0.00196715	0.0406543
AFUA_7G06620	Integral membrane protein Pth11-like, putative	32.05.05	virulence, disease factors	Cell rescue, defense and virulence	0.00196715	0.0406543
AFUA_4G00600	Integral membrane protein	32.05	disease, virulence and defense	Cell rescue, defense and virulence	0.00247194	0.0437886
AFUA_4G10080	Uncharacterized protein	32.05	disease, virulence and defense	Cell rescue, defense and virulence	0.00247194	0.0437886
AFUA_6G13800	Integral membrane protein Pth11-like, putative	32.05	disease, virulence and defense	Cell rescue, defense and virulence	0.00247194	0.0437886
AFUA_7G06620	Integral membrane protein Pth11-like, putative	32.05	disease, virulence and defense	Cell rescue, defense and virulence	0.00247194	0.0437886
