# Supplementary material for: Interactions between the transcription factors FfmA and AtrR are required to properly regulate gene expression in the fungus Aspergillus fumigatus
Source: G3 (Bethesda). 2023 Jul 31;13(10):jkad173. doi: 10.1093/g3journal/jkad173 (PMC10542180; doi:10.1093/g3journal/jkad173)
Supplement: jkad173_Supplementary_Data [file jkad173_supplementary_data.zip › Supplementary_table_S5.xlsx]

## Sheet: ffmAnulldowndoxplusup
Gene ID	Protein name	FunCat ID	FunCat description	FunCat main category	Exact p-value	Adjusted p-value
AFUA_1G17120	Translation elongation factor eEF-1B gamma subunit, putative	1.2	secondary metabolism	Metabolism	4.52761e-05	0.00475398
AFUA_2G17530	Conidial pigment biosynthesis oxidase Arb2 (EC 1.10.3.-)	1.2	secondary metabolism	Metabolism	4.52761e-05	0.00475398
AFUA_4G01230	GABA permease, putative	1.2	secondary metabolism	Metabolism	4.52761e-05	0.00475398
AFUA_4G02730	O-methylsterigmatocystin oxidoreductase, putative	1.2	secondary metabolism	Metabolism	4.52761e-05	0.00475398
AFUA_4G02750	MFS monocarboxylate transporter, putative	1.2	secondary metabolism	Metabolism	4.52761e-05	0.00475398
AFUA_4G02830	Aldehyde dehydrogenase, putative (EC 1.2.1.-)	1.2	secondary metabolism	Metabolism	4.52761e-05	0.00475398
AFUA_5G00710	GABA permease, putative	1.2	secondary metabolism	Metabolism	4.52761e-05	0.00475398
AFUA_5G11080	MFS multidrug transporter, putative	1.2	secondary metabolism	Metabolism	4.52761e-05	0.00475398
AFUA_6G13940	Cytochrome P450 monooxygenase, putative	1.2	secondary metabolism	Metabolism	4.52761e-05	0.00475398
AFUA_6G13945	Cytochrome P450 monooxygenase, putative (EC 1.14.-.-)	1.2	secondary metabolism	Metabolism	4.52761e-05	0.00475398
AFUA_7G06820	Galactose oxidase, putative (EC 1.1.3.9)	1.2	secondary metabolism	Metabolism	4.52761e-05	0.00475398
AFUA_8G00380	DltD N-terminal domain protein	1.2	secondary metabolism	Metabolism	4.52761e-05	0.00475398
AFUA_8G00390	O-methyltransferase, putative	1.2	secondary metabolism	Metabolism	4.52761e-05	0.00475398
AFUA_8G00530	Alpha/beta hydrolase, putative	1.2	secondary metabolism	Metabolism	4.52761e-05	0.00475398
AFUA_8G00550	Methyltransferase SirN-like, putative	1.2	secondary metabolism	Metabolism	4.52761e-05	0.00475398
AFUA_8G00580	Glutathione S-transferase, putative	1.2	secondary metabolism	Metabolism	4.52761e-05	0.00475398
AFUA_3G13580	Dynamin GTPase, putative (EC 3.6.5.5)	32.05.03	defense related proteins	Cell rescue, defense and virulence	0.000410404	0.0215462
AFUA_4G14300	Dynamin family GTPase, putative (EC 3.6.5.5)	32.05.03	defense related proteins	Cell rescue, defense and virulence	0.000410404	0.0215462
AFUA_6G13940	Cytochrome P450 monooxygenase, putative	32.05.03	defense related proteins	Cell rescue, defense and virulence	0.000410404	0.0215462
AFUA_6G13945	Cytochrome P450 monooxygenase, putative (EC 1.14.-.-)	32.05.03	defense related proteins	Cell rescue, defense and virulence	0.000410404	0.0215462
AFUA_1G04560	Urease (EC 3.5.1.5) (Urea amidohydrolase)	01.02.02.09.01	urea catabolism (not urea cycle)	Metabolism	0.0011271	0.0394485
AFUA_2G00410	Amidase family protein	01.02.02.09.01	urea catabolism (not urea cycle)	Metabolism	0.0011271	0.0394485

## Sheet: ffmAnulldowndoxplusdown
Gene ID	Protein name	FunCat ID	FunCat description	FunCat main category	Exact p-value	Adjusted p-value
AFUA_1G01890	Enoyl-CoA hydratase/isomerase family protein (EC 4.2.1.55)	1.2	secondary metabolism	Metabolism	1.85e-05	0.00229401
AFUA_1G07230	DSBA-like thioredoxin domain protein	1.2	secondary metabolism	Metabolism	1.85e-05	0.00229401
AFUA_2G14230	MFS transporter, putative	1.2	secondary metabolism	Metabolism	1.85e-05	0.00229401
AFUA_2G14480	Oxidoreductase, FAD-binding, putative	1.2	secondary metabolism	Metabolism	1.85e-05	0.00229401
AFUA_2G17820	O-methyltransferase (EC 2.1.1.6)	1.2	secondary metabolism	Metabolism	1.85e-05	0.00229401
AFUA_4G00610	Aryl-alcohol dehydrogenase, putative (EC 1.1.-.-)	1.2	secondary metabolism	Metabolism	1.85e-05	0.00229401
AFUA_4G08870	Choline transport protein, putative	1.2	secondary metabolism	Metabolism	1.85e-05	0.00229401
AFUA_4G10090	GABA permease, putative	1.2	secondary metabolism	Metabolism	1.85e-05	0.00229401
AFUA_4G14630	FAD binding oxidoreductase, putative (EC 1.5.3.-)	1.2	secondary metabolism	Metabolism	1.85e-05	0.00229401
AFUA_5G02700	MFS multidrug transporter, putative	1.2	secondary metabolism	Metabolism	1.85e-05	0.00229401
AFUA_5G06230	GABA permease, putative	1.2	secondary metabolism	Metabolism	1.85e-05	0.00229401
AFUA_5G06720	MFS sugar transporter, putative	1.2	secondary metabolism	Metabolism	1.85e-05	0.00229401
AFUA_5G09720	Flavin containing polyamine oxidase, putative (EC 1.5.3.-)	1.2	secondary metabolism	Metabolism	1.85e-05	0.00229401
AFUA_5G13290	MFS transporter	1.2	secondary metabolism	Metabolism	1.85e-05	0.00229401
AFUA_5G14490	MFS transporter, putative	1.2	secondary metabolism	Metabolism	1.85e-05	0.00229401
AFUA_6G02030	Aminotransferase, putative	1.2	secondary metabolism	Metabolism	1.85e-05	0.00229401
AFUA_6G10800	Carboxylesterase, putative (EC 3.1.1.-)	1.2	secondary metabolism	Metabolism	1.85e-05	0.00229401
AFUA_6G13790	Flavin-binding monooxygenase, putative	1.2	secondary metabolism	Metabolism	1.85e-05	0.00229401
AFUA_6G13980	UbiA-like prenyltransferase, putative (EC 2.5.1.-)	1.2	secondary metabolism	Metabolism	1.85e-05	0.00229401
AFUA_7G06620	Integral membrane protein Pth11-like, putative	1.2	secondary metabolism	Metabolism	1.85e-05	0.00229401
AFUA_8G00620	Dimethylallyl tryptophan synthase, putative (EC 2.5.1.-)	1.2	secondary metabolism	Metabolism	1.85e-05	0.00229401
AFUA_2G04080	GPR/FUN34 family protein	20.01.03	C-compound and carbohydrate transport	Cellular transport, transport facilitation and transport routes	5.08e-05	0.00315093
AFUA_2G10560	Amino acid permease	20.01.03	C-compound and carbohydrate transport	Cellular transport, transport facilitation and transport routes	5.08e-05	0.00315093
AFUA_4G00600	Integral membrane protein	20.01.03	C-compound and carbohydrate transport	Cellular transport, transport facilitation and transport routes	5.08e-05	0.00315093
AFUA_4G08870	Choline transport protein, putative	20.01.03	C-compound and carbohydrate transport	Cellular transport, transport facilitation and transport routes	5.08e-05	0.00315093
AFUA_4G10090	GABA permease, putative	20.01.03	C-compound and carbohydrate transport	Cellular transport, transport facilitation and transport routes	5.08e-05	0.00315093
AFUA_5G06230	GABA permease, putative	20.01.03	C-compound and carbohydrate transport	Cellular transport, transport facilitation and transport routes	5.08e-05	0.00315093
AFUA_5G06720	MFS sugar transporter, putative	20.01.03	C-compound and carbohydrate transport	Cellular transport, transport facilitation and transport routes	5.08e-05	0.00315093
AFUA_6G13800	Integral membrane protein Pth11-like, putative	20.01.03	C-compound and carbohydrate transport	Cellular transport, transport facilitation and transport routes	5.08e-05	0.00315093
AFUA_7G06620	Integral membrane protein Pth11-like, putative	20.01.03	C-compound and carbohydrate transport	Cellular transport, transport facilitation and transport routes	5.08e-05	0.00315093
AFUA_8G04630	C4-dicarboxylate transporter/malic acid transport protein, putative	20.01.03	C-compound and carbohydrate transport	Cellular transport, transport facilitation and transport routes	5.08e-05	0.00315093
AFUA_2G10560	Amino acid permease	20.01.11	amine / polyamine transport	Cellular transport, transport facilitation and transport routes	0.000137	0.00567603
AFUA_4G08870	Choline transport protein, putative	20.01.11	amine / polyamine transport	Cellular transport, transport facilitation and transport routes	0.000137	0.00567603
AFUA_4G10090	GABA permease, putative	20.01.11	amine / polyamine transport	Cellular transport, transport facilitation and transport routes	0.000137	0.00567603
AFUA_5G02700	MFS multidrug transporter, putative	20.01.11	amine / polyamine transport	Cellular transport, transport facilitation and transport routes	0.000137	0.00567603
AFUA_5G06230	GABA permease, putative	20.01.11	amine / polyamine transport	Cellular transport, transport facilitation and transport routes	0.000137	0.00567603
AFUA_2G04080	GPR/FUN34 family protein	20.03	transport facilities	Cellular transport, transport facilitation and transport routes	0.000184	0.00569307
AFUA_2G10560	Amino acid permease	20.03	transport facilities	Cellular transport, transport facilitation and transport routes	0.000184	0.00569307
AFUA_3G12200	Small oligopeptide transporter, OPT family	20.03	transport facilities	Cellular transport, transport facilitation and transport routes	0.000184	0.00569307
AFUA_4G00600	Integral membrane protein	20.03	transport facilities	Cellular transport, transport facilitation and transport routes	0.000184	0.00569307
AFUA_4G08870	Choline transport protein, putative	20.03	transport facilities	Cellular transport, transport facilitation and transport routes	0.000184	0.00569307
AFUA_4G10090	GABA permease, putative	20.03	transport facilities	Cellular transport, transport facilitation and transport routes	0.000184	0.00569307
AFUA_5G06230	GABA permease, putative	20.03	transport facilities	Cellular transport, transport facilitation and transport routes	0.000184	0.00569307
AFUA_5G06720	MFS sugar transporter, putative	20.03	transport facilities	Cellular transport, transport facilitation and transport routes	0.000184	0.00569307
AFUA_5G13290	MFS transporter	20.03	transport facilities	Cellular transport, transport facilitation and transport routes	0.000184	0.00569307
AFUA_6G07750	MFS phospholipid transporter (Git1), putative	20.03	transport facilities	Cellular transport, transport facilitation and transport routes	0.000184	0.00569307
AFUA_6G13800	Integral membrane protein Pth11-like, putative	20.03	transport facilities	Cellular transport, transport facilitation and transport routes	0.000184	0.00569307
AFUA_6G13980	UbiA-like prenyltransferase, putative (EC 2.5.1.-)	20.03	transport facilities	Cellular transport, transport facilitation and transport routes	0.000184	0.00569307
AFUA_7G06620	Integral membrane protein Pth11-like, putative	20.03	transport facilities	Cellular transport, transport facilitation and transport routes	0.000184	0.00569307
AFUA_2G06150	Protein disulfide-isomerase (EC 5.3.4.1)	20.01.13	lipid/fatty acid transport	Cellular transport, transport facilitation and transport routes	0.001188	0.0294579
AFUA_2G10560	Amino acid permease	20.01.13	lipid/fatty acid transport	Cellular transport, transport facilitation and transport routes	0.001188	0.0294579
AFUA_4G08870	Choline transport protein, putative	20.01.13	lipid/fatty acid transport	Cellular transport, transport facilitation and transport routes	0.001188	0.0294579
AFUA_4G10090	GABA permease, putative	20.01.13	lipid/fatty acid transport	Cellular transport, transport facilitation and transport routes	0.001188	0.0294579
AFUA_5G06230	GABA permease, putative	20.01.13	lipid/fatty acid transport	Cellular transport, transport facilitation and transport routes	0.001188	0.0294579
AFUA_6G07750	MFS phospholipid transporter (Git1), putative	20.01.13	lipid/fatty acid transport	Cellular transport, transport facilitation and transport routes	0.001188	0.0294579
AFUA_4G00600	Integral membrane protein	32.05.05	virulence, disease factors	Cell rescue, defense and virulence	0.001967	0.0406543
AFUA_4G10080	Uncharacterized protein	32.05.05	virulence, disease factors	Cell rescue, defense and virulence	0.001967	0.0406543
AFUA_5G11250	Polyglutamate biosynthesis protein, putative	32.05.05	virulence, disease factors	Cell rescue, defense and virulence	0.001967	0.0406543
AFUA_6G13800	Integral membrane protein Pth11-like, putative	32.05.05	virulence, disease factors	Cell rescue, defense and virulence	0.001967	0.0406543
AFUA_7G06620	Integral membrane protein Pth11-like, putative	32.05.05	virulence, disease factors	Cell rescue, defense and virulence	0.001967	0.0406543
AFUA_4G00600	Integral membrane protein	32.05	disease, virulence and defense	Cell rescue, defense and virulence	0.002472	0.0437886
AFUA_4G10080	Uncharacterized protein	32.05	disease, virulence and defense	Cell rescue, defense and virulence	0.002472	0.0437886
AFUA_6G13800	Integral membrane protein Pth11-like, putative	32.05	disease, virulence and defense	Cell rescue, defense and virulence	0.002472	0.0437886
AFUA_7G06620	Integral membrane protein Pth11-like, putative	32.05	disease, virulence and defense	Cell rescue, defense and virulence	0.002472	0.0437886

## Sheet: ffmAnullupdoxplusdown
Gene ID	Protein name	FunCat ID	FunCat description	FunCat main category	Exact p-value	Adjusted p-value
AFUA_1G13350	MFS transporter, putative	20.09.18.07	non-vesicular cellular import	Cellular transport, transport facilitation and transport routes	5.34953e-06	0.000441436
AFUA_2G10910	MFS alpha-glucoside transporter, putative	20.09.18.07	non-vesicular cellular import	Cellular transport, transport facilitation and transport routes	5.34953e-06	0.000441436
AFUA_3G01540	MFS monocarboxylate transporter, putative	20.09.18.07	non-vesicular cellular import	Cellular transport, transport facilitation and transport routes	5.34953e-06	0.000441436
AFUA_3G01700	MFS alpha-glucoside transporter, putative	20.09.18.07	non-vesicular cellular import	Cellular transport, transport facilitation and transport routes	5.34953e-06	0.000441436
AFUA_3G07950	Transporter, putative	20.09.18.07	non-vesicular cellular import	Cellular transport, transport facilitation and transport routes	5.34953e-06	0.000441436
AFUA_3G15020	Methionine permease, putative	20.09.18.07	non-vesicular cellular import	Cellular transport, transport facilitation and transport routes	5.34953e-06	0.000441436
AFUA_4G13090	MFS transporter, putative	20.09.18.07	non-vesicular cellular import	Cellular transport, transport facilitation and transport routes	5.34953e-06	0.000441436
AFUA_4G14670	MFS quinate transporter, putative	20.09.18.07	non-vesicular cellular import	Cellular transport, transport facilitation and transport routes	5.34953e-06	0.000441436
AFUA_6G03060	MFS monosaccharide transporter, putative	20.09.18.07	non-vesicular cellular import	Cellular transport, transport facilitation and transport routes	5.34953e-06	0.000441436
AFUA_6G14442	MFS monosaccharide transporter, putative	20.09.18.07	non-vesicular cellular import	Cellular transport, transport facilitation and transport routes	5.34953e-06	0.000441436
AFUA_7G00710	Oxalate/formate antiporter, putative	20.09.18.07	non-vesicular cellular import	Cellular transport, transport facilitation and transport routes	5.34953e-06	0.000441436
AFUA_1G13350	MFS transporter, putative	20.01.03	C-compound and carbohydrate transport	Cellular transport, transport facilitation and transport routes	6.39762e-06	0.000441436
AFUA_2G10910	MFS alpha-glucoside transporter, putative	20.01.03	C-compound and carbohydrate transport	Cellular transport, transport facilitation and transport routes	6.39762e-06	0.000441436
AFUA_3G01540	MFS monocarboxylate transporter, putative	20.01.03	C-compound and carbohydrate transport	Cellular transport, transport facilitation and transport routes	6.39762e-06	0.000441436
AFUA_3G01700	MFS alpha-glucoside transporter, putative	20.01.03	C-compound and carbohydrate transport	Cellular transport, transport facilitation and transport routes	6.39762e-06	0.000441436
AFUA_3G07950	Transporter, putative	20.01.03	C-compound and carbohydrate transport	Cellular transport, transport facilitation and transport routes	6.39762e-06	0.000441436
AFUA_4G12260	MFS transporter (Mch2), putative	20.01.03	C-compound and carbohydrate transport	Cellular transport, transport facilitation and transport routes	6.39762e-06	0.000441436
AFUA_4G13090	MFS transporter, putative	20.01.03	C-compound and carbohydrate transport	Cellular transport, transport facilitation and transport routes	6.39762e-06	0.000441436
AFUA_4G14670	MFS quinate transporter, putative	20.01.03	C-compound and carbohydrate transport	Cellular transport, transport facilitation and transport routes	6.39762e-06	0.000441436
AFUA_5G06670	Integral membrane protein	20.01.03	C-compound and carbohydrate transport	Cellular transport, transport facilitation and transport routes	6.39762e-06	0.000441436
AFUA_6G03060	MFS monosaccharide transporter, putative	20.01.03	C-compound and carbohydrate transport	Cellular transport, transport facilitation and transport routes	6.39762e-06	0.000441436
AFUA_6G14442	MFS monosaccharide transporter, putative	20.01.03	C-compound and carbohydrate transport	Cellular transport, transport facilitation and transport routes	6.39762e-06	0.000441436
AFUA_7G00710	Oxalate/formate antiporter, putative	20.01.03	C-compound and carbohydrate transport	Cellular transport, transport facilitation and transport routes	6.39762e-06	0.000441436
AFUA_1G13350	MFS transporter, putative	20.03	transport facilities	Cellular transport, transport facilitation and transport routes	0.00088318	0.0406263
AFUA_2G10910	MFS alpha-glucoside transporter, putative	20.03	transport facilities	Cellular transport, transport facilitation and transport routes	0.00088318	0.0406263
AFUA_3G01540	MFS monocarboxylate transporter, putative	20.03	transport facilities	Cellular transport, transport facilitation and transport routes	0.00088318	0.0406263
AFUA_3G01700	MFS alpha-glucoside transporter, putative	20.03	transport facilities	Cellular transport, transport facilitation and transport routes	0.00088318	0.0406263
AFUA_3G07950	Transporter, putative	20.03	transport facilities	Cellular transport, transport facilitation and transport routes	0.00088318	0.0406263
AFUA_4G12260	MFS transporter (Mch2), putative	20.03	transport facilities	Cellular transport, transport facilitation and transport routes	0.00088318	0.0406263
AFUA_4G13090	MFS transporter, putative	20.03	transport facilities	Cellular transport, transport facilitation and transport routes	0.00088318	0.0406263
AFUA_4G14670	MFS quinate transporter, putative	20.03	transport facilities	Cellular transport, transport facilitation and transport routes	0.00088318	0.0406263
AFUA_5G06670	Integral membrane protein	20.03	transport facilities	Cellular transport, transport facilitation and transport routes	0.00088318	0.0406263
AFUA_5G10060	Cytochrome b5 reductase, putative (EC 1.6.2.2)	20.03	transport facilities	Cellular transport, transport facilitation and transport routes	0.00088318	0.0406263
AFUA_6G03060	MFS monosaccharide transporter, putative	20.03	transport facilities	Cellular transport, transport facilitation and transport routes	0.00088318	0.0406263
AFUA_6G14442	MFS monosaccharide transporter, putative	20.03	transport facilities	Cellular transport, transport facilitation and transport routes	0.00088318	0.0406263
AFUA_7G00710	Oxalate/formate antiporter, putative	20.03	transport facilities	Cellular transport, transport facilitation and transport routes	0.00088318	0.0406263
AFUA_2G04320	NADH-dependent flavin oxidoreductase, putative (EC 1.-.-.-)	01.02.02.09	catabolism of nitrogenous compounds	Metabolism	0.00125406	0.0424908
AFUA_4G01150	N,N-dimethylglycine oxidase (EC 1.5.8.3)	01.02.02.09	catabolism of nitrogenous compounds	Metabolism	0.00125406	0.0424908
AFUA_8G06520	Peptidyl-arginine deiminase domain protein	01.02.02.09	catabolism of nitrogenous compounds	Metabolism	0.00125406	0.0424908
AFUA_1G05290	Endo-1,3(4)-beta-glucanase, putative (EC 3.2.1.6)	1.05	C-compound and carbohydrate metabolism	Metabolism	0.00153952	0.0424908
AFUA_1G09750	Aldehyde reductase (AKR1), putative (EC 1.1.1.2)	1.05	C-compound and carbohydrate metabolism	Metabolism	0.00153952	0.0424908
AFUA_1G13320	6-phosphogluconate dehydrogenase family protein (EC 1.1.1.-)	1.05	C-compound and carbohydrate metabolism	Metabolism	0.00153952	0.0424908
AFUA_1G15530	Lactam utilization protein LamB	1.05	C-compound and carbohydrate metabolism	Metabolism	0.00153952	0.0424908
AFUA_1G17520	D-lactate dehydrogenase (Cytochrome), putative (EC 1.1.2.4)	1.05	C-compound and carbohydrate metabolism	Metabolism	0.00153952	0.0424908
AFUA_2G04330	Salicylate hydroxylase, putative (EC 1.14.13.1)	1.05	C-compound and carbohydrate metabolism	Metabolism	0.00153952	0.0424908
AFUA_2G04870	Pyruvate dehydrogenase E1 component alpha subunit, putative (EC 1.2.4.-)	1.05	C-compound and carbohydrate metabolism	Metabolism	0.00153952	0.0424908
AFUA_2G10910	MFS alpha-glucoside transporter, putative	1.05	C-compound and carbohydrate metabolism	Metabolism	0.00153952	0.0424908
AFUA_2G14860	Epoxide hydrolase, putative (EC 3.3.2.9)	1.05	C-compound and carbohydrate metabolism	Metabolism	0.00153952	0.0424908
AFUA_3G01700	MFS alpha-glucoside transporter, putative	1.05	C-compound and carbohydrate metabolism	Metabolism	0.00153952	0.0424908
AFUA_3G02280	Alpha,alpha-trehalose glucohydrolase TreA/Ath1	1.05	C-compound and carbohydrate metabolism	Metabolism	0.00153952	0.0424908
AFUA_3G02290	Arylsulfatase, putative	1.05	C-compound and carbohydrate metabolism	Metabolism	0.00153952	0.0424908
AFUA_3G07960	Alpha-ketoglutarate-dependent taurine dioxygenase (EC 1.14.11.17)	1.05	C-compound and carbohydrate metabolism	Metabolism	0.00153952	0.0424908
AFUA_4G13510	Isocitrate lyase (ICL) (Isocitrase) (Isocitratase) (EC 4.1.3.1)	1.05	C-compound and carbohydrate metabolism	Metabolism	0.00153952	0.0424908
AFUA_5G06680	4-aminobutyrate transaminase GatA (EC 2.6.1.19)	1.05	C-compound and carbohydrate metabolism	Metabolism	0.00153952	0.0424908
AFUA_6G02980	Probable exopolygalacturonase X (ExoPG) (EC 3.2.1.67) (Galacturan 1,4-alpha-galacturonidase) (Poly(1,4-alpha-D-galacturonide)galacturonohydrolase)	1.05	C-compound and carbohydrate metabolism	Metabolism	0.00153952	0.0424908
AFUA_6G12250	Succinyl-CoA:3-ketoacid-coenzyme A transferase (EC 2.8.3.5)	1.05	C-compound and carbohydrate metabolism	Metabolism	0.00153952	0.0424908
AFUA_7G06080	UbiE/COQ5 methyltransferase, putative	1.05	C-compound and carbohydrate metabolism	Metabolism	0.00153952	0.0424908
AFUA_8G05580	Acetyl-coA hydrolase Ach1, putative (EC 2.8.3.8)	1.05	C-compound and carbohydrate metabolism	Metabolism	0.00153952	0.0424908

## Sheet: ffmAnullupdoxplusup
Gene ID	Protein name	FunCat ID	FunCat description	FunCat main category	Exact p-value	Adjusted p-value
AFUA_1G12210	NADH oxidase (EC 1.-.-.-)	1.2	secondary metabolism	Metabolism	1.009737e-7	1.87346e-05
AFUA_2G05260	Salicylate hydroxylase, putative (EC 1.14.13.1)	1.2	secondary metabolism	Metabolism	1.009737e-7	1.87346e-05
AFUA_2G12830	UDP-glucosyl transferase family protein	1.2	secondary metabolism	Metabolism	1.009737e-7	1.87346e-05
AFUA_2G16860	MFS multidrug transporter, putative	1.2	secondary metabolism	Metabolism	1.009737e-7	1.87346e-05
AFUA_3G00250	Salicylate hydroxylase, putative	1.2	secondary metabolism	Metabolism	1.009737e-7	1.87346e-05
AFUA_3G00800	Oxidoreductase, 2OG-Fe(II) oxygenase family, putative	1.2	secondary metabolism	Metabolism	1.009737e-7	1.87346e-05
AFUA_3G00830	Pfs domain protein	1.2	secondary metabolism	Metabolism	1.009737e-7	1.87346e-05
AFUA_3G01420	DUF341 family oxidoreductase, putative	1.2	secondary metabolism	Metabolism	1.009737e-7	1.87346e-05
AFUA_3G02150	MFS monocarboxylate transporter, putative	1.2	secondary metabolism	Metabolism	1.009737e-7	1.87346e-05
AFUA_3G02780	MFS multidrug transporter, putative	1.2	secondary metabolism	Metabolism	1.009737e-7	1.87346e-05
AFUA_3G03280	FAD binding monooxygenase, putative (EC 1.14.13.-)	1.2	secondary metabolism	Metabolism	1.009737e-7	1.87346e-05
AFUA_3G03320	MFS monocarboxylate transporter, putative	1.2	secondary metabolism	Metabolism	1.009737e-7	1.87346e-05
AFUA_3G03330	Mitochondrial enoyl reductase, putative	1.2	secondary metabolism	Metabolism	1.009737e-7	1.87346e-05
AFUA_3G03350	Nonribosomal peptide synthetase 3 (EC 6.3.2.-) (Siderophore peptide synthase E)	1.2	secondary metabolism	Metabolism	1.009737e-7	1.87346e-05
AFUA_3G03420	Nonribosomal peptide synthetase 4 (EC 6.3.2.-) (Siderophore peptide synthase D)	1.2	secondary metabolism	Metabolism	1.009737e-7	1.87346e-05
AFUA_3G03440	MFS siderophore iron transporter, putative	1.2	secondary metabolism	Metabolism	1.009737e-7	1.87346e-05
AFUA_3G12960	Cytochrome P450 monooxigenase GliC-like, putative (EC 1.14.-.-)	1.2	secondary metabolism	Metabolism	1.009737e-7	1.87346e-05
AFUA_3G13140	Methyltransferase, putative	1.2	secondary metabolism	Metabolism	1.009737e-7	1.87346e-05
AFUA_3G14560	MFS multidrug transporter, putative	1.2	secondary metabolism	Metabolism	1.009737e-7	1.87346e-05
AFUA_3G15010	Uncharacterized protein	1.2	secondary metabolism	Metabolism	1.009737e-7	1.87346e-05
AFUA_3G15050	Flavin-binding monooxygenase, putative	1.2	secondary metabolism	Metabolism	1.009737e-7	1.87346e-05
AFUA_3G15250	MFS drug efflux transporter, putative	1.2	secondary metabolism	Metabolism	1.009737e-7	1.87346e-05
AFUA_4G00460	Chlorohydrolase family protein, putative (EC 3.8.1.-)	1.2	secondary metabolism	Metabolism	1.009737e-7	1.87346e-05
AFUA_4G01370	Pyoverdine/dityrosine biosynthesis family protein	1.2	secondary metabolism	Metabolism	1.009737e-7	1.87346e-05
AFUA_4G01380	4-nitrophenylphosphatase, putative (EC 3.1.3.-)	1.2	secondary metabolism	Metabolism	1.009737e-7	1.87346e-05
AFUA_4G01400	ThiJ/PfpI family protein	1.2	secondary metabolism	Metabolism	1.009737e-7	1.87346e-05
AFUA_4G01420	Spore wall assembly protein Dit1, putative	1.2	secondary metabolism	Metabolism	1.009737e-7	1.87346e-05
AFUA_4G01440	Glutathione S-transferase family protein	1.2	secondary metabolism	Metabolism	1.009737e-7	1.87346e-05
AFUA_5G00790	ABC multidrug transporter, putative	1.2	secondary metabolism	Metabolism	1.009737e-7	1.87346e-05
AFUA_5G02020	Aldehyde reductase (GliO), putative (EC 1.1.1.-)	1.2	secondary metabolism	Metabolism	1.009737e-7	1.87346e-05
AFUA_5G02620	P450 family sporulation-specific N-formyltyrosine oxidase Dit2, putative (EC 1.14.-.-)	1.2	secondary metabolism	Metabolism	1.009737e-7	1.87346e-05
AFUA_5G02640	O-methyltransferase, putative (EC 2.1.1.-)	1.2	secondary metabolism	Metabolism	1.009737e-7	1.87346e-05
AFUA_5G02660	Pyoverdine/dityrosine biosynthesis protein, putative	1.2	secondary metabolism	Metabolism	1.009737e-7	1.87346e-05
AFUA_5G10220	Alcohol dehydrogenase, zinc-containing, putative (EC 1.6.5.5)	1.2	secondary metabolism	Metabolism	1.009737e-7	1.87346e-05
AFUA_5G14240	ThiJ/PfpI family protein	1.2	secondary metabolism	Metabolism	1.009737e-7	1.87346e-05
AFUA_6G03320	MFS multidrug transporter, putative	1.2	secondary metabolism	Metabolism	1.009737e-7	1.87346e-05
AFUA_6G08140	Cytochrome P450 monooxygenase, putative	1.2	secondary metabolism	Metabolism	1.009737e-7	1.87346e-05
AFUA_6G09710	MFS gliotoxin efflux transporter GliA	1.2	secondary metabolism	Metabolism	1.009737e-7	1.87346e-05
AFUA_6G10120	Zinc-binding oxidoreductase ToxD, putative	1.2	secondary metabolism	Metabolism	1.009737e-7	1.87346e-05
AFUA_7G00220	Plasma membrane hexose transporter, putative	1.2	secondary metabolism	Metabolism	1.009737e-7	1.87346e-05
AFUA_7G04730	Siderochrome-iron transporter, putative	1.2	secondary metabolism	Metabolism	1.009737e-7	1.87346e-05
AFUA_8G01050	Lipase/esterase, putative	1.2	secondary metabolism	Metabolism	1.009737e-7	1.87346e-05
AFUA_1G02820	NADH-quinone oxidoreductase Pst2, putative	20.01.27	drug/toxin transport	Cellular transport, transport facilitation and transport routes	1.892383e-7	1.87346e-05
AFUA_1G12690	ABC multidrug transporter Mdr4 (EC 3.6.3.-)	20.01.27	drug/toxin transport	Cellular transport, transport facilitation and transport routes	1.892383e-7	1.87346e-05
AFUA_2G16860	MFS multidrug transporter, putative	20.01.27	drug/toxin transport	Cellular transport, transport facilitation and transport routes	1.892383e-7	1.87346e-05
AFUA_3G01400	ABC multidrug transporter, putative (EC 3.6.3.-)	20.01.27	drug/toxin transport	Cellular transport, transport facilitation and transport routes	1.892383e-7	1.87346e-05
AFUA_3G02780	MFS multidrug transporter, putative	20.01.27	drug/toxin transport	Cellular transport, transport facilitation and transport routes	1.892383e-7	1.87346e-05
AFUA_3G03430	ABC multidrug transporter SitT (EC 3.6.3.-)	20.01.27	drug/toxin transport	Cellular transport, transport facilitation and transport routes	1.892383e-7	1.87346e-05
AFUA_3G03500	MFS multidrug transporter, putative	20.01.27	drug/toxin transport	Cellular transport, transport facilitation and transport routes	1.892383e-7	1.87346e-05
AFUA_3G03670	ABC multidrug transporter, putative (EC 3.6.3.-)	20.01.27	drug/toxin transport	Cellular transport, transport facilitation and transport routes	1.892383e-7	1.87346e-05
AFUA_3G14560	MFS multidrug transporter, putative	20.01.27	drug/toxin transport	Cellular transport, transport facilitation and transport routes	1.892383e-7	1.87346e-05
AFUA_3G14590	Amine oxidase	20.01.27	drug/toxin transport	Cellular transport, transport facilitation and transport routes	1.892383e-7	1.87346e-05
AFUA_3G15250	MFS drug efflux transporter, putative	20.01.27	drug/toxin transport	Cellular transport, transport facilitation and transport routes	1.892383e-7	1.87346e-05
AFUA_4G01360	MFS transporter of unkown specificity	20.01.27	drug/toxin transport	Cellular transport, transport facilitation and transport routes	1.892383e-7	1.87346e-05
AFUA_5G00790	ABC multidrug transporter, putative	20.01.27	drug/toxin transport	Cellular transport, transport facilitation and transport routes	1.892383e-7	1.87346e-05
AFUA_5G13170	MATE efflux family protein subfamily, putative	20.01.27	drug/toxin transport	Cellular transport, transport facilitation and transport routes	1.892383e-7	1.87346e-05
AFUA_6G03320	MFS multidrug transporter, putative	20.01.27	drug/toxin transport	Cellular transport, transport facilitation and transport routes	1.892383e-7	1.87346e-05
AFUA_6G09710	MFS gliotoxin efflux transporter GliA	20.01.27	drug/toxin transport	Cellular transport, transport facilitation and transport routes	1.892383e-7	1.87346e-05
AFUA_1G12690	ABC multidrug transporter Mdr4 (EC 3.6.3.-)	32.07.05	detoxification by export	Cell rescue, defense and virulence	2.55902e-06	0.000168895
AFUA_2G16860	MFS multidrug transporter, putative	32.07.05	detoxification by export	Cell rescue, defense and virulence	2.55902e-06	0.000168895
AFUA_3G01400	ABC multidrug transporter, putative (EC 3.6.3.-)	32.07.05	detoxification by export	Cell rescue, defense and virulence	2.55902e-06	0.000168895
AFUA_3G02780	MFS multidrug transporter, putative	32.07.05	detoxification by export	Cell rescue, defense and virulence	2.55902e-06	0.000168895
AFUA_3G03430	ABC multidrug transporter SitT (EC 3.6.3.-)	32.07.05	detoxification by export	Cell rescue, defense and virulence	2.55902e-06	0.000168895
AFUA_3G03500	MFS multidrug transporter, putative	32.07.05	detoxification by export	Cell rescue, defense and virulence	2.55902e-06	0.000168895
AFUA_3G03670	ABC multidrug transporter, putative (EC 3.6.3.-)	32.07.05	detoxification by export	Cell rescue, defense and virulence	2.55902e-06	0.000168895
AFUA_3G14560	MFS multidrug transporter, putative	32.07.05	detoxification by export	Cell rescue, defense and virulence	2.55902e-06	0.000168895
AFUA_4G01360	MFS transporter of unkown specificity	32.07.05	detoxification by export	Cell rescue, defense and virulence	2.55902e-06	0.000168895
AFUA_5G00790	ABC multidrug transporter, putative	32.07.05	detoxification by export	Cell rescue, defense and virulence	2.55902e-06	0.000168895
AFUA_5G13170	MATE efflux family protein subfamily, putative	32.07.05	detoxification by export	Cell rescue, defense and virulence	2.55902e-06	0.000168895
AFUA_6G03320	MFS multidrug transporter, putative	32.07.05	detoxification by export	Cell rescue, defense and virulence	2.55902e-06	0.000168895
AFUA_6G09710	MFS gliotoxin efflux transporter GliA	32.07.05	detoxification by export	Cell rescue, defense and virulence	2.55902e-06	0.000168895
AFUA_1G02820	NADH-quinone oxidoreductase Pst2, putative	01.05.11.07.01	aerobic aromate catabolism	Metabolism	4.02397e-05	0.00199187
AFUA_2G05260	Salicylate hydroxylase, putative (EC 1.14.13.1)	01.05.11.07.01	aerobic aromate catabolism	Metabolism	4.02397e-05	0.00199187
AFUA_3G03280	FAD binding monooxygenase, putative (EC 1.14.13.-)	01.05.11.07.01	aerobic aromate catabolism	Metabolism	4.02397e-05	0.00199187
AFUA_3G15050	Flavin-binding monooxygenase, putative	01.05.11.07.01	aerobic aromate catabolism	Metabolism	4.02397e-05	0.00199187
AFUA_4G01380	4-nitrophenylphosphatase, putative (EC 3.1.3.-)	01.05.11.07.01	aerobic aromate catabolism	Metabolism	4.02397e-05	0.00199187
AFUA_5G03790	Ferrooxidoreductase Fet3, putative (EC 1.10.3.2)	01.05.11.07.01	aerobic aromate catabolism	Metabolism	4.02397e-05	0.00199187
AFUA_7G00150	FAD-dependent monooxygenase, putative (EC 1.14.-.-)	01.05.11.07.01	aerobic aromate catabolism	Metabolism	4.02397e-05	0.00199187
AFUA_1G12690	ABC multidrug transporter Mdr4 (EC 3.6.3.-)	20.03.25	ABC transporters	Cellular transport, transport facilitation and transport routes	6.74216e-05	0.00266989
AFUA_3G01400	ABC multidrug transporter, putative (EC 3.6.3.-)	20.03.25	ABC transporters	Cellular transport, transport facilitation and transport routes	6.74216e-05	0.00266989
AFUA_3G03430	ABC multidrug transporter SitT (EC 3.6.3.-)	20.03.25	ABC transporters	Cellular transport, transport facilitation and transport routes	6.74216e-05	0.00266989
AFUA_3G03500	MFS multidrug transporter, putative	20.03.25	ABC transporters	Cellular transport, transport facilitation and transport routes	6.74216e-05	0.00266989
AFUA_3G03670	ABC multidrug transporter, putative (EC 3.6.3.-)	20.03.25	ABC transporters	Cellular transport, transport facilitation and transport routes	6.74216e-05	0.00266989
AFUA_4G01360	MFS transporter of unkown specificity	20.03.25	ABC transporters	Cellular transport, transport facilitation and transport routes	6.74216e-05	0.00266989
AFUA_5G00790	ABC multidrug transporter, putative	20.03.25	ABC transporters	Cellular transport, transport facilitation and transport routes	6.74216e-05	0.00266989
AFUA_5G02020	Aldehyde reductase (GliO), putative (EC 1.1.1.-)	20.03.25	ABC transporters	Cellular transport, transport facilitation and transport routes	6.74216e-05	0.00266989
AFUA_6G09710	MFS gliotoxin efflux transporter GliA	20.03.25	ABC transporters	Cellular transport, transport facilitation and transport routes	6.74216e-05	0.00266989
AFUA_1G12690	ABC multidrug transporter Mdr4 (EC 3.6.3.-)	32.05.01	resistance proteins	Cell rescue, defense and virulence	8.12416e-05	0.00268097
AFUA_2G16860	MFS multidrug transporter, putative	32.05.01	resistance proteins	Cell rescue, defense and virulence	8.12416e-05	0.00268097
AFUA_3G02780	MFS multidrug transporter, putative	32.05.01	resistance proteins	Cell rescue, defense and virulence	8.12416e-05	0.00268097
AFUA_3G03280	FAD binding monooxygenase, putative (EC 1.14.13.-)	32.05.01	resistance proteins	Cell rescue, defense and virulence	8.12416e-05	0.00268097
AFUA_3G03430	ABC multidrug transporter SitT (EC 3.6.3.-)	32.05.01	resistance proteins	Cell rescue, defense and virulence	8.12416e-05	0.00268097
AFUA_3G03670	ABC multidrug transporter, putative (EC 3.6.3.-)	32.05.01	resistance proteins	Cell rescue, defense and virulence	8.12416e-05	0.00268097
AFUA_3G14560	MFS multidrug transporter, putative	32.05.01	resistance proteins	Cell rescue, defense and virulence	8.12416e-05	0.00268097
AFUA_6G03320	MFS multidrug transporter, putative	32.05.01	resistance proteins	Cell rescue, defense and virulence	8.12416e-05	0.00268097
AFUA_6G09710	MFS gliotoxin efflux transporter GliA	32.05.01	resistance proteins	Cell rescue, defense and virulence	8.12416e-05	0.00268097
AFUA_1G17180	Pyridine nucleotide-disulphide oxidoreductase AMID-like, putative (EC 1.-.-.-)	40.10.02.03	induction of apoptosis	Cell fate	0.000169802	0.00480298
AFUA_2G00230	Amid-like NADH oxidoreductase, putative (EC 1.-.-.-)	40.10.02.03	induction of apoptosis	Cell fate	0.000169802	0.00480298
AFUA_3G01290	AMID-like mitochondrial oxidoreductase, putative (EC 1.-.-.-)	40.10.02.03	induction of apoptosis	Cell fate	0.000169802	0.00480298
AFUA_4G04710	Protein tyrosine phosphatase (Pyp1), putative (EC 3.1.3.48)	40.10.02.03	induction of apoptosis	Cell fate	0.000169802	0.00480298
AFUA_1G17180	Pyridine nucleotide-disulphide oxidoreductase AMID-like, putative (EC 1.-.-.-)	40.10.02.02.01	apoptotic mitochondrial changes	Cell fate	0.000315005	0.00779637
AFUA_2G00230	Amid-like NADH oxidoreductase, putative (EC 1.-.-.-)	40.10.02.02.01	apoptotic mitochondrial changes	Cell fate	0.000315005	0.00779637
AFUA_3G01290	AMID-like mitochondrial oxidoreductase, putative (EC 1.-.-.-)	40.10.02.02.01	apoptotic mitochondrial changes	Cell fate	0.000315005	0.00779637
AFUA_3G03440	MFS siderophore iron transporter, putative	20.01.01.01.01.01	siderophore-iron transport	Cellular transport, transport facilitation and transport routes	0.000609465	0.0134082
AFUA_5G03790	Ferrooxidoreductase Fet3, putative (EC 1.10.3.2)	20.01.01.01.01.01	siderophore-iron transport	Cellular transport, transport facilitation and transport routes	0.000609465	0.0134082
AFUA_5G03800	High-affinity iron transporter FtrA	20.01.01.01.01.01	siderophore-iron transport	Cellular transport, transport facilitation and transport routes	0.000609465	0.0134082
AFUA_6G02820	Metalloreductase, putative	20.01.01.01.01.01	siderophore-iron transport	Cellular transport, transport facilitation and transport routes	0.000609465	0.0134082
AFUA_7G04730	Siderochrome-iron transporter, putative	20.01.01.01.01.01	siderophore-iron transport	Cellular transport, transport facilitation and transport routes	0.000609465	0.0134082
AFUA_1G12690	ABC multidrug transporter Mdr4 (EC 3.6.3.-)	20.09.16.01	Type I protein secretion system (ABC-type transport systems)	Cellular transport, transport facilitation and transport routes	0.000702425	0.013908
AFUA_3G01400	ABC multidrug transporter, putative (EC 3.6.3.-)	20.09.16.01	Type I protein secretion system (ABC-type transport systems)	Cellular transport, transport facilitation and transport routes	0.000702425	0.013908
AFUA_3G03430	ABC multidrug transporter SitT (EC 3.6.3.-)	20.09.16.01	Type I protein secretion system (ABC-type transport systems)	Cellular transport, transport facilitation and transport routes	0.000702425	0.013908
AFUA_3G03670	ABC multidrug transporter, putative (EC 3.6.3.-)	20.09.16.01	Type I protein secretion system (ABC-type transport systems)	Cellular transport, transport facilitation and transport routes	0.000702425	0.013908
AFUA_6G09710	MFS gliotoxin efflux transporter GliA	20.09.16.01	Type I protein secretion system (ABC-type transport systems)	Cellular transport, transport facilitation and transport routes	0.000702425	0.013908
AFUA_1G02820	NADH-quinone oxidoreductase Pst2, putative	32.01.01	oxidative stress response	Cell rescue, defense and virulence	0.000967286	0.0174112
AFUA_3G01290	AMID-like mitochondrial oxidoreductase, putative (EC 1.-.-.-)	32.01.01	oxidative stress response	Cell rescue, defense and virulence	0.000967286	0.0174112
AFUA_3G01400	ABC multidrug transporter, putative (EC 3.6.3.-)	32.01.01	oxidative stress response	Cell rescue, defense and virulence	0.000967286	0.0174112
AFUA_3G12270	Glutathione peroxidase	32.01.01	oxidative stress response	Cell rescue, defense and virulence	0.000967286	0.0174112
AFUA_4G07000	Tyrosine phosphatase family protein	32.01.01	oxidative stress response	Cell rescue, defense and virulence	0.000967286	0.0174112
AFUA_5G15070	AhpC/TSA family thioredoxin peroxidase, putative	32.01.01	oxidative stress response	Cell rescue, defense and virulence	0.000967286	0.0174112
AFUA_6G07940	Lactoylglutathione lyase (EC 4.4.1.5) (Glyoxalase I)	32.01.01	oxidative stress response	Cell rescue, defense and virulence	0.000967286	0.0174112
AFUA_8G01670	Catalase-peroxidase (CP) (EC 1.11.1.21) (Catalase-2) (Peroxidase/catalase)	32.01.01	oxidative stress response	Cell rescue, defense and virulence	0.000967286	0.0174112
AFUA_3G12270	Glutathione peroxidase	32.07.07.05	peroxidase reaction	Cell rescue, defense and virulence	0.0013945	0.0230093
AFUA_5G15070	AhpC/TSA family thioredoxin peroxidase, putative	32.07.07.05	peroxidase reaction	Cell rescue, defense and virulence	0.0013945	0.0230093
AFUA_7G06890	Dyp-type peroxidase family protein	32.07.07.05	peroxidase reaction	Cell rescue, defense and virulence	0.0013945	0.0230093
AFUA_2G16860	MFS multidrug transporter, putative	32.07	detoxification	Cell rescue, defense and virulence	0.00183527	0.0279527
AFUA_3G00250	Salicylate hydroxylase, putative	32.07	detoxification	Cell rescue, defense and virulence	0.00183527	0.0279527
AFUA_3G01400	ABC multidrug transporter, putative (EC 3.6.3.-)	32.07	detoxification	Cell rescue, defense and virulence	0.00183527	0.0279527
AFUA_3G02780	MFS multidrug transporter, putative	32.07	detoxification	Cell rescue, defense and virulence	0.00183527	0.0279527
AFUA_3G03500	MFS multidrug transporter, putative	32.07	detoxification	Cell rescue, defense and virulence	0.00183527	0.0279527
AFUA_3G15050	Flavin-binding monooxygenase, putative	32.07	detoxification	Cell rescue, defense and virulence	0.00183527	0.0279527
AFUA_4G01360	MFS transporter of unkown specificity	32.07	detoxification	Cell rescue, defense and virulence	0.00183527	0.0279527
AFUA_5G00790	ABC multidrug transporter, putative	32.07	detoxification	Cell rescue, defense and virulence	0.00183527	0.0279527
AFUA_5G13170	MATE efflux family protein subfamily, putative	32.07	detoxification	Cell rescue, defense and virulence	0.00183527	0.0279527
AFUA_5G15070	AhpC/TSA family thioredoxin peroxidase, putative	32.07	detoxification	Cell rescue, defense and virulence	0.00183527	0.0279527
AFUA_6G03320	MFS multidrug transporter, putative	32.07	detoxification	Cell rescue, defense and virulence	0.00183527	0.0279527
AFUA_3G13140	Methyltransferase, putative	01.20.37	metabolism of peptide derived compounds	Metabolism	0.00265307	0.037522
AFUA_3G15010	Uncharacterized protein	01.20.37	metabolism of peptide derived compounds	Metabolism	0.00265307	0.037522
