# Supplementary material for: Interactions between the transcription factors FfmA and AtrR are required to properly regulate gene expression in the fungus Aspergillus fumigatus
Source: G3 (Bethesda). 2023 Jul 31;13(10):jkad173. doi: 10.1093/g3journal/jkad173 (PMC10542180; doi:10.1093/g3journal/jkad173)
Supplement: jkad173_Supplementary_Data [file jkad173_supplementary_data.zip › Supplementary_table_S6.xlsx]

## Sheet: rfeC_overlapping_FLAG_annotated
seqnames	start	end	width	strand	score	signalValue	pValue	qValue	peak	feature	start_position	end_position	feature_strand	insideFeature	distancetoFeature	shortestDistance
Chr1	1844733	1845096	364	*	58	1.55294	7.76228	5.8789	rfeC_no_splice1000_truncated_05_peak_47	3799	1845499	1846995	-	downstream	2262	403	Afu1g06420		Ortholog(s) have role in cellular response to anoxia%2C cellular response to drug%2C cellular response to lithium ion and cellular response to pH%2C more
Chr1	2086513	2086989	477	*	28	1.38141	4.49417	2.80938	rfeC_no_splice1000_truncated_05_peak_59	3965	2082927	2083591	+	downstream	3586	2922	Afu1g07370		Ortholog of Aspergillus fumigatus A1163 : AFUB_007720
Chr1	2544906	2545544	639	*	116	1.77272	13.7075	11.6241	rfeC_no_splice1000_truncated_05_peak_76	181	2544754	2544859	+	downstream	152	47	Afu1g09805		unspecified product
Chr1	2544906	2545544	639	*	116	1.77272	13.7075	11.6241	rfeC_no_splice1000_truncated_05_peak_76	10162	2544754	2544859	+	downstream	152	47	Afu1g09805-T		unspecified product
Chr1	2637891	2638323	433	*	78	1.67126	9.84141	7.87721	rfeC_no_splice1000_truncated_05_peak_80	4190	2634977	2635237	+	downstream	2914	2654	Afu1g10240		Ortholog of Aspergillus fumigatus A1163 : AFUB_009650
Chr1	3185691	3186329	639	*	297	2.36681	32.1831	29.7692	rfeC_no_splice1000_truncated_05_peak_107	5928	3180354	3181957	+	downstream	5337	3734	Afu1g12030		Ortholog of A. nidulans FGSC A4 : AN1068%2C A. niger CBS 513.88 : An08g04360%2C A. oryzae RIB40 : AO090001000343%2C Aspergillus wentii : Aspwe1_0109513 and Aspergillus sydowii : Aspsy1_0251335
Chr1	4107534	4108285	752	*	48	1.49092	6.66755	4.83251	rfeC_no_splice1000_truncated_05_peak_155	3698	4105294	4107020	+	downstream	2240	514	Afu1g15250		Ortholog of A. nidulans FGSC A4 : AN0861%2C A. oryzae RIB40 : AO090005001206%2C Aspergillus wentii : Aspwe1_0051149%2C Aspergillus sydowii : Aspsy1_0122516 and Aspergillus terreus NIH2624 : ATET_00827
Chr1	4545559	4545973	415	*	43	1.44242	6.13324	4.3276	rfeC_no_splice1000_truncated_05_peak_174	6267	4542843	4545226	+	downstream	2716	333	Afu1g16690		Ortholog(s) have role in cellular response to drug
Chr2	791038	791743	706	*	133	1.88379	15.5129	13.3805	rfeC_no_splice1000_truncated_05_peak_226	9281	791939	794227	-	downstream	3189	196	Afu2g03050		Has domain(s) with predicted sequence-specific DNA binding%2C transcription factor activity%2C sequence-specific DNA binding activity and role in regulation of transcription%2C DNA-templated
Chr2	933519	933960	442	*	206	2.11564	22.9047	20.6188	rfeC_no_splice1000_truncated_05_peak_234	140	933971	934042	-	downstream	523	11	Afu2tA(AGC)4	tA(AGC)4	unspecified product
Chr2	1042880	1043254	375	*	250	2.24123	27.3874	25.0319	rfeC_no_splice1000_truncated_05_peak_246	3013	1038258	1041661	+	downstream	4622	1219	Afu2g03910		Ortholog(s) have role in cellular response to UV%2C double-strand break repair via homologous recombination%2C postreplication repair and mitotic spindle pole body%2C nucleus localization
Chr2	1157146	1159364	2219	*	965	3.70962	99.5509	96.5633	rfeC_no_splice1000_truncated_05_peak_254	2847	1160599	1160748	-	downstream	3602	1235	Afu2g04180		Predicted adhesin-like protein
Chr2	1601651	1603345	1695	*	422	2.66629	44.7897	42.234	rfeC_no_splice1000_truncated_05_peak_278	9993	1605250	1607039	-	downstream	5388	1905	Afu2g05700		Ortholog of A. oryzae RIB40 : AO090001000687%2C Neosartorya fischeri NRRL 181 : NFIA_082420%2C Aspergillus clavatus NRRL 1 : ACLA_068640 and Aspergillus sydowii : Aspsy1_0090059
Chr2	1957330	1958558	1229	*	216	2.14462	23.9105	21.6067	rfeC_no_splice1000_truncated_05_peak_286	3629	1954195	1956752	+	downstream	3135	578	Afu2g07670		Ortholog(s) have palmitoyltransferase activity and role in protein palmitoylation%2C protein targeting to membrane%2C regulation of endocytosis%2C regulation of pheromone-dependent signal transduction involved in conjugation with cellular fusion
Chr2	2024481	2025278	798	*	515	2.86916	54.1942	51.5442	rfeC_no_splice1000_truncated_05_peak_291	4849	2026544	2028227	-	downstream	3746	1266	Afu2g07910		Ortholog(s) have role in carbohydrate import into cell and Golgi apparatus%2C fungal-type vacuole membrane localization
Chr2	2389966	2391488	1523	*	1843	5.0331	187.77	184.378	rfeC_no_splice1000_truncated_05_peak_304	5191	2388302	2389261	+	downstream	1664	705	Afu2g09340		Ortholog of A. oryzae RIB40 : AO090011000758 and Aspergillus fumigatus A1163 : AFUB_025200
Chr2	2726083	2727379	1297	*	216	2.08584	23.9672	21.6631	rfeC_no_splice1000_truncated_05_peak_316	909	2724731	2726006	+	downstream	1352	77	Afu2g10650		Has domain(s) with predicted catalytic activity and role in metabolic process
Chr2	2864288	2865474	1187	*	4999	8.69442	504.591	499.974	rfeC_no_splice1000_truncated_05_peak_320	8902	2859592	2863869	+	downstream	4696	419	Afu2g11170		Has domain(s) with predicted nucleoside-triphosphatase activity%2C nucleotide binding activity
Chr2	3024870	3025517	648	*	92	1.67623	11.2406	9.23235	rfeC_no_splice1000_truncated_05_peak_329	1754	3020958	3024086	+	downstream	3912	784	Afu2g11760	bro1	Vacuolar protein-sorting protein bro1%2C putative
Chr2	3026317	3028132	1816	*	1340	4.30857	137.23	134.02	rfeC_no_splice1000_truncated_05_peak_330	1754	3020958	3024086	+	downstream	5359	2231	Afu2g11760	bro1	Vacuolar protein-sorting protein bro1%2C putative
Chr2	3266013	3266423	411	*	239	2.08571	26.3138	23.9762	rfeC_no_splice1000_truncated_05_peak_345	4685	3264532	3265415	+	downstream	1481	598	Afu2g12720		Ortholog of Aspergillus fumigatus A1163 : AFUB_028360
Chr2	3633787	3634802	1016	*	53	1.55533	7.2375	5.37446	rfeC_no_splice1000_truncated_05_peak_366	2051	3632667	3633248	+	downstream	1120	539	Afu2g13930		Ortholog of A. nidulans FGSC A4 : AN6380%2C A. niger CBS 513.88 : An02g05120%2C A. oryzae RIB40 : AO090026000179%2C Neosartorya fischeri NRRL 181 : NFIA_089090 and Aspergillus versicolor : Aspve1_0052622
Chr2	3833568	3834020	453	*	180	2.03836	20.3093	18.072	rfeC_no_splice1000_truncated_05_peak_372	3225	3830922	3832179	+	downstream	2646	1389	Afu2g14630	yteR	Putative cell wall glycosyl hydrolase
Chr3	921666	922099	434	*	404	2.44531	42.9937	40.4611	rfeC_no_splice1000_truncated_05_peak_440	4902	922147	922930	-	downstream	1264	48	Afu3g03445		Has domain(s) with predicted oxidoreductase activity and role in metabolic process
Chr3	1658395	1659691	1297	*	1346	4.31823	137.87	134.657	rfeC_no_splice1000_truncated_05_peak_466	3363	1656318	1658342	+	downstream	2077	53	Afu3g06700		Ortholog(s) have role in SCF-dependent proteasomal ubiquitin-dependent protein catabolic process%2C cellular response to DNA damage stimulus%2C cleistothecium development and developmental growth%2C more
Chr3	1659920	1661251	1332	*	1252	4.17332	128.375	125.206	rfeC_no_splice1000_truncated_05_peak_467	3363	1656318	1658342	+	downstream	3602	1578	Afu3g06700		Ortholog(s) have role in SCF-dependent proteasomal ubiquitin-dependent protein catabolic process%2C cellular response to DNA damage stimulus%2C cleistothecium development and developmental growth%2C more
Chr3	1922644	1924960	2317	*	1227	4.13468	125.881	122.726	rfeC_no_splice1000_truncated_05_peak_473	4167	1918714	1919637	+	downstream	3930	3007	Afu3g07630		Putative dihydropteroate synthase
Chr3	1997701	1998968	1268	*	4272	7.93124	431.585	427.244	rfeC_no_splice1000_truncated_05_peak_478	6770	1995571	1997647	+	downstream	2130	54	Afu3g07890	ega3	Polysaccharide hydrolase ega3
Chr3	3681273	3682000	728	*	159	1.97073	18.1447	15.9505	rfeC_no_splice1000_truncated_05_peak_555	5738	3682250	3684126	-	downstream	2853	250	Afu3g13880		Ortholog(s) have role in fatty acid catabolic process
Chr4	2141	2641	501	*	228	1.50284	25.1266	22.8048	rfeC_no_splice1000_truncated_05_peak_574	4636	24758	26407	-	downstream	24266	22117	Afu4g00100		Has domain(s) with predicted polygalacturonase activity and role in carbohydrate metabolic process
Chr4	4044	4367	324	*	75	1.41004	9.45048	7.50081	rfeC_no_splice1000_truncated_05_peak_575	4636	24758	26407	-	downstream	22363	20391	Afu4g00100		Has domain(s) with predicted polygalacturonase activity and role in carbohydrate metabolic process
Chr4	5889	6264	376	*	202	1.40114	22.54	20.2643	rfeC_no_splice1000_truncated_05_peak_576	4636	24758	26407	-	downstream	20518	18494	Afu4g00100		Has domain(s) with predicted polygalacturonase activity and role in carbohydrate metabolic process
Chr4	6476	6818	343	*	136	1.28481	15.82	13.6801	rfeC_no_splice1000_truncated_05_peak_577	4636	24758	26407	-	downstream	19931	17940	Afu4g00100		Has domain(s) with predicted polygalacturonase activity and role in carbohydrate metabolic process
Chr4	382320	382763	444	*	29	1.36385	4.64556	2.94709	rfeC_no_splice1000_truncated_05_peak_591	3269	379597	381765	+	downstream	2723	555	Afu4g01460		Ortholog of Neosartorya fischeri NRRL 181 : NFIA_043690%2C Aspergillus fumigatus A1163 : AFUB_101940 and Aspergillus clavatus NRRL 1 : ACLA_061720
Chr4	1911645	1913435	1791	*	196	2.05188	21.8939	19.6302	rfeC_no_splice1000_truncated_05_peak_632	6962	1909677	1910880	+	downstream	1968	765	Afu4g07350		Ortholog(s) have endoplasmic reticulum localization
Chr4	2079228	2080647	1420	*	161	1.91563	18.3267	16.131	rfeC_no_splice1000_truncated_05_peak_636	5609	2077853	2078962	+	downstream	1375	266	Afu4g07990		Ortholog of A. nidulans FGSC A4 : AN10480%2C A. niger CBS 513.88 : An04g02410%2C A. oryzae RIB40 : AO090023000772%2C Aspergillus wentii : Aspwe1_0102632 and Aspergillus sydowii : Aspsy1_0149200
Chr4	2227636	2228086	451	*	457	2.74357	48.2938	45.7001	rfeC_no_splice1000_truncated_05_peak_637	8840	2225523	2227284	+	downstream	2113	352	Afu4g08600		Putative aldehyde dehydrogenase (NAD(P)+)
Chr4	2370639	2371244	606	*	76	1.6616	9.6107	7.65423	rfeC_no_splice1000_truncated_05_peak_644	4813	2375300	2376501	-	downstream	5862	4056	Afu4g09090		Ortholog(s) have protein disulfide oxidoreductase activity%2C role in protein denaturation involved in proteasomal ubiquitin-dependent protein catabolic process and cytosol%2C nuclear periphery localization
Chr4	2402177	2403673	1497	*	1629	4.70561	166.255	162.931	rfeC_no_splice1000_truncated_05_peak_645	1247	2400358	2401559	+	downstream	1819	618	Afu4g09180		Ortholog of Aspergillus fumigatus A1163 : AFUB_066280 and Aspergillus niger ATCC 1015 : 46815-mRNA
Chr4	3015996	3016344	349	*	112	1.80651	13.322	11.2477	rfeC_no_splice1000_truncated_05_peak_671	8885	3012011	3013174	+	downstream	3985	2822	Afu4g11477		Ortholog of A. nidulans FGSC A4 : AN6527%2C AN5581%2C A. fumigatus Af293 : Afu6g04900%2C A. niger CBS 513.88 : An14g03410%2C An04g05110 and A. oryzae RIB40 : AO090701000049%2C AO090003001075
Chr4	3562655	3563208	554	*	99	1.7582	12.0261	9.9902	rfeC_no_splice1000_truncated_05_peak_699	4763	3561812	3562273	+	downstream	843	382	Afu4g13620		Ortholog of Aspergillus fumigatus A1163 : AFUB_070540
Chr5	512429	512779	351	*	22	1.32934	3.83351	2.21561	rfeC_no_splice1000_truncated_05_peak_726	6287	511005	511475	+	downstream	1424	954	Afu5g01990		BYS1 domain protein
Chr5	830587	831081	495	*	620	2.92287	64.8255	62.0956	rfeC_no_splice1000_truncated_05_peak_736	3153	828603	830127	+	downstream	1984	460	Afu5g03060		Ortholog of A. nidulans FGSC A4 : AN8181%2C A. niger CBS 513.88 : An09g05240%2C A. oryzae RIB40 : AO090102000509%2C Aspergillus wentii : Aspwe1_0053030 and Aspergillus sydowii : Aspsy1_0050627
Chr5	893123	893508	386	*	54	1.54883	7.31387	5.44918	rfeC_no_splice1000_truncated_05_peak_739	1852	892820	893002	+	downstream	303	121	Afu5g03300		Ortholog of A. nidulans FGSC A4 : AN11597%2C A. niger CBS 513.88 : An09g05625%2C Neosartorya fischeri NRRL 181 : NFIA_038810%2C Aspergillus wentii : Aspwe1_0114897 and Aspergillus versicolor : Aspve1_0203178
Chr5	1404562	1405305	744	*	76	1.6616	9.6107	7.65423	rfeC_no_splice1000_truncated_05_peak_758	802	1406242	1408222	-	downstream	3660	937	Afu5g05970		Ortholog(s) have Rab guanyl-nucleotide exchange factor activity%2C role in ER to Golgi vesicle-mediated transport and TRAPPI protein complex%2C TRAPPII protein complex%2C TRAPPIII protein complex%2C cytosol%2C nucleus localization
Chr5	2306482	2308233	1752	*	131	1.86899	15.2614	13.1357	rfeC_no_splice1000_truncated_05_peak_798	7574	2304998	2306093	+	downstream	1484	389	Afu5g08980		Ortholog(s) have ubiquinone binding activity
Chr5	3247661	3249633	1973	*	230	2.08051	25.4151	23.0884	rfeC_no_splice1000_truncated_05_peak_833	8559	3244039	3247324	+	downstream	3622	337	Afu5g12520		Ortholog(s) have role in conidium formation%2C regulation of conidium formation%2C sexual sporulation resulting in formation of a cellular spore and plasma membrane localization
Chr5	3578941	3579396	456	*	401	2.61799	42.6503	40.1189	rfeC_no_splice1000_truncated_05_peak_845	4904	3579472	3580637	-	downstream	1696	76	Afu5g13650		Transcript up-regulated in conidia exposed to neutrophils
Chr5	3589008	3589414	407	*	213	2.11214	23.6922	21.3937	rfeC_no_splice1000_truncated_05_peak_847	9764	3590279	3591480	-	downstream	2472	865	Afu5g13670		Ortholog of Aspergillus fumigatus A1163 : AFUB_061380
Chr6	429595	430759	1165	*	1233	4.14434	126.503	123.344	rfeC_no_splice1000_truncated_05_peak_874	729	433649	436362	-	downstream	6767	2890	Afu6g02340		Ortholog of A. nidulans FGSC A4 : AN8695%2C Neosartorya fischeri NRRL 181 : NFIA_048600%2C Aspergillus wentii : Aspwe1_0035776 and Aspergillus versicolor : Aspve1_0055004
Chr6	432742	433126	385	*	174	2.01904	19.6806	17.4552	rfeC_no_splice1000_truncated_05_peak_875	729	433649	436362	-	downstream	3620	523	Afu6g02340		Ortholog of A. nidulans FGSC A4 : AN8695%2C Neosartorya fischeri NRRL 181 : NFIA_048600%2C Aspergillus wentii : Aspwe1_0035776 and Aspergillus versicolor : Aspve1_0055004
Chr6	527725	530425	2701	*	3017	6.52081	305.615	301.781	rfeC_no_splice1000_truncated_05_peak_878	6174	521297	523580	+	downstream	6428	4145	Afu6g02680		Ortholog(s) have cytosol%2C ubiquitin ligase complex localization
Chr6	1061359	1062108	750	*	51	1.509	7.02722	5.17836	rfeC_no_splice1000_truncated_05_peak_901	63	1061199	1061274	+	downstream	160	85	Afu6g04575		unspecified product
Chr6	1061359	1062108	750	*	51	1.509	7.02722	5.17836	rfeC_no_splice1000_truncated_05_peak_901	10151	1061199	1061274	+	downstream	160	85	Afu6g04575-T		unspecified product
Chr6	1781503	1781893	391	*	90	1.71956	11.0313	9.02588	rfeC_no_splice1000_truncated_05_peak_926	3150	1780018	1780514	+	downstream	1485	989	Afu6g07790		Ortholog of Aspergillus fumigatus A1163 : AFUB_073750
Chr6	3401568	3403267	1700	*	107	1.65656	12.785	10.7304	rfeC_no_splice1000_truncated_05_peak_967	280	3401235	3401345	+	downstream	333	223	Afu6tL(CAG)2	tL(CAG)2	unspecified product
Chr7	726761	727165	405	*	72	1.64228	9.15664	7.2167	rfeC_no_splice1000_truncated_05_peak_1001	7471	719890	723193	+	downstream	6871	3568	Afu7g02630		Ortholog of Neosartorya fischeri NRRL 181 : NFIA_115340%2C Aspergillus versicolor : Aspve1_0416695%2C Aspergillus clavatus NRRL 1 : ACLA_064930 and Aspergillus niger ATCC 1015 : 189693-mRNA
Chr7	1036068	1036721	654	*	100	1.65272	12.1157	10.0786	rfeC_no_splice1000_truncated_05_peak_1006	9513	1034454	1035840	+	downstream	1614	228	Afu7g04540		Has domain(s) with predicted oxidoreductase activity and role in metabolic process
Chr7	1386563	1387060	498	*	226	2.1736	24.9336	22.6128	rfeC_no_splice1000_truncated_05_peak_1019	3482	1388514	1390593	-	downstream	4030	1454	Afu7g05670		Ortholog(s) have ribose phosphate diphosphokinase activity and role in 5-phosphoribose 1-diphosphate biosynthetic process%2C cytokinesis%2C fungal-type cell wall organization
Chr8	983007	983344	338	*	63	1.60364	8.27834	6.37194	rfeC_no_splice1000_truncated_05_peak_1067	4081	980450	982999	+	downstream	2557	8	Afu8g04370		Putative GPI-anchored adhesin-like protein
Chr8	1166141	1166776	636	*	510	2.8595	53.7315	51.0856	rfeC_no_splice1000_truncated_05_peak_1073	7568	1170627	1172429	-	downstream	6288	3851	Afu8g05020	nagA	Putative secreted N-acetylhexosaminidase
Chr8	1206801	1207224	424	*	85	1.70024	10.5482	8.55972	rfeC_no_splice1000_truncated_05_peak_1078	453	1208042	1209382	-	downstream	2581	818	Afu8g05170		Ortholog(s) have role in macroautophagy and endosome%2C pre-autophagosomal structure localization
Chr1	669500	670348	849	*	304	2.34555	32.8375	30.4184	rfeC_no_splice1000_truncated_05_peak_8	6483	669646	670312	-	includeFeature	812	36	Afu1g02290		protein of unknown function
Chr1	1991392	1991901	510	*	620	3.08169	64.7338	62.0041	rfeC_no_splice1000_truncated_05_peak_55	293	1991395	1991543	+	includeFeature	-3	3	U1-1		unspecified product
Chr1	1991392	1991901	510	*	620	3.08169	64.7338	62.0041	rfeC_no_splice1000_truncated_05_peak_55	10181	1991395	1991543	+	includeFeature	-3	3	U1-1-T		unspecified product
Chr1	4002373	4004365	1993	*	1274	3.91648	130.623	127.443	rfeC_no_splice1000_truncated_05_peak_152	3573	4002927	4003364	+	includeFeature	-554	554	Afu1g14930		Ortholog of A. nidulans FGSC A4 : AN0833%2C A. oryzae RIB40 : AO090005001239%2C Aspergillus wentii : Aspwe1_0171773%2C Aspergillus sydowii : Aspsy1_0139633 and Aspergillus terreus NIH2624 : ATET_00857
Chr2	1159856	1160892	1037	*	352	2.50206	37.6792	35.2025	rfeC_no_splice1000_truncated_05_peak_255	2847	1160599	1160748	-	includeFeature	892	144	Afu2g04180		Predicted adhesin-like protein
Chr2	3830404	3832020	1617	*	84	1.58673	10.3942	8.41168	rfeC_no_splice1000_truncated_05_peak_371	144	3830452	3830564	+	includeFeature	-48	48	Afu2tL(AAG)1	tL(AAG)1	unspecified product
Chr3	767538	768296	759	*	85	1.66031	10.5579	8.56877	rfeC_no_splice1000_truncated_05_peak_433	156	767772	767887	+	includeFeature	-234	234	Afu3g02875		rRNA
Chr3	2606994	2609730	2737	*	96	1.62904	11.6733	9.65079	rfeC_no_splice1000_truncated_05_peak_506	1464	2607297	2609473	+	includeFeature	-303	257	Afu3g10120	tbp	Putative TATA box binding protein
Chr4	984271	986934	2664	*	1023	3.80622	105.352	102.328	rfeC_no_splice1000_truncated_05_peak_602	7018	985471	986431	+	includeFeature	-1200	503	Afu4g03460	srbB	Sterol Regulatory Element Binding Protein Family member
Chr4	2413636	2413991	356	*	154	1.91551	17.6428	15.4607	rfeC_no_splice1000_truncated_05_peak_647	45	2413675	2413747	+	includeFeature	-39	39	Afu4tT(AGU)4	tT(AGU)4	unspecified product
Chr4	3275396	3277594	2199	*	157	1.80689	17.9321	15.7433	rfeC_no_splice1000_truncated_05_peak_685	4639	3276090	3276899	+	includeFeature	-694	694	Afu4g12470	cpcA	Cross-pathway control protein A%2C putative
Chr4	3283320	3283949	630	*	794	3.41014	82.2974	79.4268	rfeC_no_splice1000_truncated_05_peak_686	132	3283332	3283477	+	includeFeature	-12	12	U1-2		unspecified product
Chr4	3283320	3283949	630	*	794	3.41014	82.2974	79.4268	rfeC_no_splice1000_truncated_05_peak_686	10176	3283332	3283477	+	includeFeature	-12	12	U1-2-T		unspecified product
Chr4	3561758	3562284	527	*	239	2.21225	26.3245	23.9834	rfeC_no_splice1000_truncated_05_peak_698	4763	3561812	3562273	+	includeFeature	-54	11	Afu4g13620		Ortholog of Aspergillus fumigatus A1163 : AFUB_070540
Chr5	1494217	1495635	1419	*	476	2.52864	50.2573	47.6456	rfeC_no_splice1000_truncated_05_peak_762	2266	1494455	1495619	-	includeFeature	1402	16	Afu5g06240	alcC	putative alcohol dehydrogenase III
Chr5	1578870	1581037	2168	*	209	2.06317	23.2762	20.984	rfeC_no_splice1000_truncated_05_peak_772	9135	1579009	1580949	+	includeFeature	-139	88	Afu5g06470		Has domain(s) with predicted ATP binding%2C protein kinase activity%2C protein tyrosine kinase activity and role in protein phosphorylation
Chr5	2855580	2858699	3120	*	1443	4.46314	147.582	144.331	rfeC_no_splice1000_truncated_05_peak_822	8503	2857205	2857396	-	includeFeature	1816	1303	Afu5g11180		Ortholog of Aspergillus fumigatus A1163 : AFUB_058750
Chr6	727767	729472	1706	*	294	2.33257	31.8756	29.4657	rfeC_no_splice1000_truncated_05_peak_890	7470	728865	729398	-	includeFeature	1631	74	Afu6g03400		Transcript up-regulated in conidia exposed to neutrophils
Chr6	1772773	1775845	3073	*	1153	4.01875	118.497	115.388	rfeC_no_splice1000_truncated_05_peak_925	9498	1773673	1775224	+	includeFeature	-900	621	Afu6g07770		Putative alanine aminotransferase
Chr6	2846936	2847623	688	*	571	2.98508	59.859	57.1656	rfeC_no_splice1000_truncated_05_peak_951	77	2847003	2847302	+	includeFeature	-67	67	Afu6g11455		unspecified product
Chr6	2846936	2847623	688	*	571	2.98508	59.859	57.1656	rfeC_no_splice1000_truncated_05_peak_951	10153	2847003	2847302	+	includeFeature	-67	67	Afu6g11455-T		unspecified product
Chr7	926540	927366	827	*	620	3.05758	64.763	62.0333	rfeC_no_splice1000_truncated_05_peak_1002	3	927204	927348	-	includeFeature	808	18	Afu7g04115-T		unspecified product
Chr7	926540	927366	827	*	620	3.05758	64.763	62.0333	rfeC_no_splice1000_truncated_05_peak_1002	37	927204	927348	-	includeFeature	808	18	Afu7g04115		unspecified product
Chr7	1401061	1401776	716	*	131	1.77338	15.2912	13.1652	rfeC_no_splice1000_truncated_05_peak_1020	5468	1401113	1401726	+	includeFeature	-52	50	Afu7g05730		Ortholog of Neosartorya fischeri NRRL 181 : NFIA_026960%2C Aspergillus wentii : Aspwe1_0101000%2C Aspergillus versicolor : Aspve1_0046472 and Aspergillus niger ATCC 1015 : 200329-mRNA
Chr7	1449766	1451688	1923	*	703	3.00055	73.13	70.3276	rfeC_no_splice1000_truncated_05_peak_1022	3412	1449832	1451264	+	includeFeature	-66	66	Afu7g05920		Ortholog(s) have stearoyl-CoA 9-desaturase activity
Chr8	653611	655368	1758	*	840	3.34285	86.9433	84.0414	rfeC_no_splice1000_truncated_05_peak_1058	2786	653729	655067	-	includeFeature	1456	118	Afu8g02440	erg25	C-4 methyl sterol oxidase%2C putative
Chr8	1310798	1313154	2357	*	1203	3.81732	123.522	120.382	rfeC_no_splice1000_truncated_05_peak_1083	3580	1311088	1311951	+	includeFeature	-290	290	Afu8g05590		Ortholog of A. nidulans FGSC A4 : AN1548%2C A. niger CBS 513.88 : An15g05250%2C An16g07090%2C An07g05440%2C A. oryzae RIB40 : AO090003000727%2C AO090005000587 and Aspergillus wentii : Aspwe1_0045167
Chr1	476977	477313	337	*	41	1.432	5.993	4.19689	rfeC_no_splice1000_truncated_05_peak_2	3562	474895	482069	+	inside	2082	2082	Afu1g01490		Ortholog of A. nidulans FGSC A4 : AN0391%2C AN7222%2C A. fumigatus Af293 : Afu2g01760%2C A. niger CBS 513.88 : An03g06670%2C An15g07300 and A. oryzae RIB40 : AO090010000045/aoiD%2C AO090102000259
Chr1	493772	494133	362	*	46	1.47787	6.52516	4.69861	rfeC_no_splice1000_truncated_05_peak_3	7596	492223	494504	+	inside	1549	371	Afu1g01560		Ortholog of A. nidulans FGSC A4 : AN8501%2C A. niger CBS 513.88 : An04g08620%2C A. oryzae RIB40 : AO090009000717%2C Aspergillus wentii : Aspwe1_0046512%2C Aspwe1_0102964 and Aspergillus sydowii : Aspsy1_0160513
Chr1	518892	519446	555	*	76	1.55036	9.6148	7.65828	rfeC_no_splice1000_truncated_05_peak_5	2155	518024	519577	+	inside	868	131	Afu1g01670		Has domain(s) with predicted oxidoreductase activity and role in oxidation-reduction process
Chr1	1041731	1044871	3141	*	1208	4.04001	123.985	120.844	rfeC_no_splice1000_truncated_05_peak_24	1221	1041332	1045036	+	inside	399	165	Afu1g03610		protein of unknown function
Chr1	1063354	1063805	452	*	397	2.60833	42.2271	39.7004	rfeC_no_splice1000_truncated_05_peak_25	810	1063293	1065341	+	inside	61	61	Afu1g03660		Has domain(s) with predicted hydrolase activity
Chr1	1403167	1404150	984	*	892	3.58403	92.1784	89.2403	rfeC_no_splice1000_truncated_05_peak_31	8357	1402777	1408265	+	inside	390	390	Afu1g04930		Ortholog of A. nidulans FGSC A4 : AN0412%2C A. niger CBS 513.88 : An01g04030%2C A. oryzae RIB40 : AO090003000843%2C Aspergillus wentii : Aspwe1_0106315 and Aspergillus sydowii : Aspsy1_0640521
Chr1	1738338	1740077	1740	*	92	1.65117	11.2237	9.21609	rfeC_no_splice1000_truncated_05_peak_42	7317	1735423	1740547	+	inside	2915	470	Afu1g06020		Ortholog of A. nidulans FGSC A4 : AN4206%2C A. niger CBS 513.88 : An18g03870%2C Aspergillus wentii : Aspwe1_0026071%2C Aspergillus sydowii : Aspsy1_0059171 and Aspergillus terreus NIH2624 : ATET_03025
Chr1	1752777	1753267	491	*	43	1.42858	6.10893	4.30409	rfeC_no_splice1000_truncated_05_peak_44	9109	1749495	1756153	-	inside	3376	2886	Afu1g06060		Has domain(s) with predicted RNA polymerase II transcription cofactor activity%2C role in regulation of transcription from RNA polymerase II promoter and mediator complex localization
Chr1	2094829	2096118	1290	*	2303	5.64171	233.878	230.332	rfeC_no_splice1000_truncated_05_peak_62	3688	2094386	2098162	+	inside	443	443	Afu1g07400		Has domain(s) with predicted role in anaphase-promoting complex-dependent proteasomal ubiquitin-dependent protein catabolic process%2C regulation of mitotic metaphase/anaphase transition and anaphase-promoting complex localization
Chr1	2102903	2103298	396	*	104	1.65503	12.5068	10.4599	rfeC_no_splice1000_truncated_05_peak_63	6179	2102406	2104621	+	inside	497	497	Afu1g07440	hsp7	Molecular chaperone
Chr1	2630831	2631181	351	*	41	1.43973	5.89657	4.10371	rfeC_no_splice1000_truncated_05_peak_79	5383	2630737	2633035	-	inside	2204	94	Afu1g10220		Ortholog of A. nidulans FGSC A4 : AN1250%2C A. niger CBS 513.88 : An08g02090%2C Neosartorya fischeri NRRL 181 : NFIA_015430 and Aspergillus versicolor : Aspve1_0119420
Chr1	2699458	2699916	459	*	136	1.89345	15.7968	13.6571	rfeC_no_splice1000_truncated_05_peak_88	5518	2697914	2705802	+	inside	1544	1544	Afu1g10390	abcB	Putative ABC multidrug transporter
Chr1	3051336	3051699	364	*	37	1.40995	5.51576	3.75218	rfeC_no_splice1000_truncated_05_peak_99	4442	3051084	3052590	-	inside	1254	252	Afu1g11560		Ortholog(s) have 3-dehydroshikimate dehydratase activity and role in quinate catabolic process
Chr1	3145201	3147245	2045	*	448	2.72425	47.4086	44.8241	rfeC_no_splice1000_truncated_05_peak_104	6414	3142878	3149563	-	inside	4362	2318	Afu1g11940		Ortholog(s) have structural constituent of ribosome activity and mitochondrial large ribosomal subunit%2C nucleolus localization
Chr1	3147811	3148639	829	*	139	1.90311	16.0828	13.9361	rfeC_no_splice1000_truncated_05_peak_105	6414	3142878	3149563	-	inside	1752	924	Afu1g11940		Ortholog(s) have structural constituent of ribosome activity and mitochondrial large ribosomal subunit%2C nucleolus localization
Chr1	3523879	3525085	1207	*	736	3.30388	76.4532	73.6238	rfeC_no_splice1000_truncated_05_peak_119	4770	3522985	3531985	+	inside	894	894	Afu1g13250		Putative phospholipase C
Chr1	3680109	3681048	940	*	180	1.9226	20.2562	18.023	rfeC_no_splice1000_truncated_05_peak_132	8758	3679732	3681048	-	inside	939	0	Afu1g13780	hhfA	putative histone H4
Chr1	3682029	3682865	837	*	87	1.65029	10.7771	8.785	rfeC_no_splice1000_truncated_05_peak_133	5294	3681583	3683573	+	inside	446	446	Afu1g13790	hhtA	Histone H3
Chr1	3871060	3872004	945	*	1917	5.09957	195.206	191.791	rfeC_no_splice1000_truncated_05_peak_142	4064	3869366	3872898	-	inside	1838	894	Afu1g14490		Ortholog(s) have 2-aminoadipate transaminase activity and cytoplasm%2C nucleus localization
Chr1	3912215	3913041	827	*	1040	3.8352	107.114	104.079	rfeC_no_splice1000_truncated_05_peak_147	5395	3909353	3914474	-	inside	2259	1433	Afu1g14650		Ortholog(s) have role in single-species biofilm formation on inanimate substrate and cytosol%2C nucleus localization
Chr1	4095589	4097325	1737	*	1548	4.6177	158.174	154.88	rfeC_no_splice1000_truncated_05_peak_153	4208	4094823	4098315	+	inside	766	766	Afu1g15220		Ortholog of A. nidulans FGSC A4 : AN0864%2C Aspergillus wentii : Aspwe1_0483683%2C Aspergillus sydowii : Aspsy1_0083917 and Aspergillus terreus NIH2624 : ATET_00831
Chr1	4111327	4113839	2513	*	242	2.04945	26.6073	24.2648	rfeC_no_splice1000_truncated_05_peak_156	5298	4111044	4114184	+	inside	283	283	Afu1g15270		Ortholog(s) have ATPase activity%2C misfolded protein binding activity%2C role in cellular response to misfolded protein%2C protein refolding%2C protein unfolding and cytosol%2C nuclear envelope localization
Chr1	4151306	4151943	638	*	72	1.61471	9.22182	7.28076	rfeC_no_splice1000_truncated_05_peak_160	483	4150810	4152381	-	inside	1075	438	Afu1g15400	pex7	Ortholog(s) have peroxisome matrix targeting signal-2 binding activity%2C role in fatty acid metabolic process%2C protein import into peroxisome matrix%2C docking and cytosol%2C nucleus%2C peroxisome localization
Chr1	4188865	4190344	1480	*	810	3.43913	83.9172	81.035	rfeC_no_splice1000_truncated_05_peak_162	611	4188081	4196719	+	inside	784	784	Afu1g15500		Ortholog(s) have ribosome binding activity%2C role in cytoplasmic translation and extrinsic component of membrane%2C mitochondrial inner membrane localization
Chr2	4825	5584	760	*	315	1.53588	33.9838	31.5522	rfeC_no_splice1000_truncated_05_peak_191	9220	4084	7183	+	inside	741	741	Afu2g00090		Has domain(s) with predicted ATP binding%2C helicase activity%2C nucleic acid binding activity
Chr2	278093	278675	583	*	42	1.41258	6.06992	4.27052	rfeC_no_splice1000_truncated_05_peak_200	4171	278074	280148	-	inside	2055	19	Afu2g01190		Has domain(s) with predicted DNA binding%2C copper ion binding%2C transcription factor activity%2C sequence-specific DNA binding activity%2C role in regulation of transcription%2C DNA-templated and nucleus localization
Chr2	297655	298163	509	*	74	1.63257	9.43556	7.48634	rfeC_no_splice1000_truncated_05_peak_203	857	296219	300514	+	inside	1436	1436	Afu2g01260	srbA	Sterol regulatory element binding protein (SREBP)
Chr2	304920	305804	885	*	150	1.84316	17.2075	15.0374	rfeC_no_splice1000_truncated_05_peak_205	6694	304748	305859	-	inside	939	55	Afu2g01280		Has domain(s) with predicted NAD binding%2C oxidoreductase activity%2C acting on the CH-OH group of donors%2C NAD or NADP as acceptor activity and role in oxidation-reduction process
Chr2	342509	343205	697	*	76	1.6616	9.6107	7.65423	rfeC_no_splice1000_truncated_05_peak_206	6650	341853	345527	+	inside	656	656	Afu2g01430		Ortholog of A. nidulans FGSC A4 : AN7670%2C Aspergillus wentii : Aspwe1_0114055%2C Aspergillus versicolor : Aspve1_0030702 and Aspergillus clavatus NRRL 1 : ACLA_093480
Chr2	422702	424169	1468	*	184	1.993	20.6701	18.4264	rfeC_no_splice1000_truncated_05_peak_210	9933	422277	424812	+	inside	425	425	Afu2g01720		Ortholog of A. nidulans FGSC A4 : AN4654%2C A. niger CBS 513.88 : An07g05260%2C Aspergillus sydowii : Aspsy1_0155851 and Aspergillus carbonarius ITEM 5010 : Acar5010_208321
Chr2	425172	425718	547	*	222	2.11968	24.5673	22.2558	rfeC_no_splice1000_truncated_05_peak_211	5179	425145	425780	+	inside	27	27	Afu2g01730		Ortholog of Neosartorya fischeri NRRL 181 : NFIA_034050%2C NFIA_063470%2C Aspergillus wentii : Aspwe1_0038124%2C Aspwe1_0546044 and Aspergillus versicolor : Aspve1_0029373
Chr2	445400	445859	460	*	124	1.82587	14.584	12.478	rfeC_no_splice1000_truncated_05_peak_212	8202	444389	449158	+	inside	1011	1011	Afu2g01790		Ortholog of A. nidulans FGSC A4 : AN4650%2C A. niger CBS 513.88 : An07g05410%2C A. oryzae RIB40 : AO090011000436%2C Aspergillus wentii : Aspwe1_0112486 and Aspergillus sydowii : Aspsy1_0059416
Chr2	548129	548451	323	*	31	1.41629	4.91626	3.19377	rfeC_no_splice1000_truncated_05_peak_215	5392	546487	548833	-	inside	704	382	Afu2g02180		Ortholog(s) have cytosol%2C nucleus localization
Chr2	601191	601737	547	*	332	2.45376	35.678	33.2245	rfeC_no_splice1000_truncated_05_peak_217	9974	597770	602514	-	inside	1323	777	Afu2g02380		Ortholog of A. nidulans FGSC A4 : AN4622%2C A. niger CBS 513.88 : An07g06420%2C A. oryzae RIB40 : AO090011000518%2C Aspergillus wentii : Aspwe1_0168908 and Aspergillus sydowii : Aspsy1_0155773
Chr2	628791	630934	2144	*	122	1.75339	14.3186	12.2196	rfeC_no_splice1000_truncated_05_peak_218	5507	628322	630951	+	inside	469	17	Afu2g02470		PA domain protein
Chr2	1030525	1031573	1049	*	108	1.73519	12.9168	10.8558	rfeC_no_splice1000_truncated_05_peak_245	8467	1029726	1031760	+	inside	799	187	Afu2g03860	zrfB	Low affinity plasma membrane zinc transporter
Chr2	1163919	1164789	871	*	68	1.59113	8.80326	6.87823	rfeC_no_splice1000_truncated_05_peak_258	9646	1161838	1166363	+	inside	2081	1574	Afu2g04190		Has domain(s) with predicted nucleic acid binding%2C zinc ion binding activity
Chr2	1569450	1570004	555	*	515	2.86916	54.1942	51.5442	rfeC_no_splice1000_truncated_05_peak_272	7890	1569298	1573439	+	inside	152	152	Afu2g05630		Ortholog of A. nidulans FGSC A4 : AN7476%2C A. niger CBS 513.88 : An02g14010%2C A. oryzae RIB40 : AO090001000675%2C Aspergillus wentii : Aspwe1_0120551 and Aspergillus sydowii : Aspsy1_0058449
Chr2	2099802	2100627	826	*	105	1.67995	12.5829	10.5309	rfeC_no_splice1000_truncated_05_peak_295	7580	2098578	2101332	-	inside	1530	705	Afu2g08090		Protein of unknown function%2C phoB-regulated
Chr2	2432520	2432940	421	*	74	1.65194	9.38243	7.434	rfeC_no_splice1000_truncated_05_peak_305	5339	2432444	2433277	-	inside	757	76	Afu2g09510		protein of unknown function
Chr2	3033260	3033775	516	*	112	1.80651	13.322	11.2477	rfeC_no_splice1000_truncated_05_peak_331	5022	3024850	3034267	-	inside	1007	492	Afu2g11770		Ortholog of A. nidulans FGSC A4 : AN6196%2C A. niger CBS 513.88 : An02g03790%2C A. oryzae RIB40 : AO090026000469%2C Aspergillus wentii : Aspwe1_0031226 and Aspergillus sydowii : Aspsy1_0045308
Chr2	3224343	3225164	822	*	248	2.1887	27.2025	24.8509	rfeC_no_splice1000_truncated_05_peak_343	1209	3223604	3225787	-	inside	1444	623	Afu2g12540		Ortholog of A. nidulans FGSC A4 : AN6278%2C Neosartorya fischeri NRRL 181 : NFIA_087680%2C Aspergillus wentii : Aspwe1_0071673 and Aspergillus versicolor : Aspve1_0041153
Chr2	3870120	3870789	670	*	312	2.40546	33.7191	31.2884	rfeC_no_splice1000_truncated_05_peak_377	7623	3865160	3873789	-	inside	3669	3000	Afu2g14720	hapB	Sequence-specific CCAAT DNA binding transcription factor
Chr2	3871340	3871824	485	*	67	1.62296	8.71248	6.78911	rfeC_no_splice1000_truncated_05_peak_378	7623	3865160	3873789	-	inside	2449	1965	Afu2g14720	hapB	Sequence-specific CCAAT DNA binding transcription factor
Chr2	3888219	3888967	749	*	84	1.65278	10.4494	8.46641	rfeC_no_splice1000_truncated_05_peak_379	7727	3887424	3889722	-	inside	1503	755	Afu2g14760		Putative BCS1-like ATPase
Chr2	4197379	4197815	437	*	112	1.80651	13.322	11.2477	rfeC_no_splice1000_truncated_05_peak_390	4088	4195969	4199886	+	inside	1410	1410	Afu2g15880		Ortholog(s) have role in error-prone translesion synthesis and cytosol%2C nucleus localization
Chr2	4544998	4545550	553	*	30	1.35095	4.76708	3.05709	rfeC_no_splice1000_truncated_05_peak_404	553	4543456	4551531	+	inside	1542	1542	Afu2g17000		Ortholog of A. nidulans FGSC A4 : AN5649%2C AN1674%2C AN0384%2C AN1268%2C AN7262%2C A. fumigatus Af293 : Afu1g01700%2C Afu4g08730%2C Afu4g13630%2C Afu1g10012 and A. niger CBS 513.88 : An01g09380%2C An01g06520%2C An04g09080%2C An04g03600
Chr2	4602593	4603426	834	*	674	3.18795	70.2523	67.4731	rfeC_no_splice1000_truncated_05_peak_407	826	4602042	4605175	+	inside	551	551	Afu2g17210		Ortholog of Aspergillus fumigatus A1163 : AFUB_032860
Chr3	75801	76317	517	*	38	1.42315	5.57782	3.80691	rfeC_no_splice1000_truncated_05_peak_415	4573	75582	78020	+	inside	219	219	Afu3g00370		Putative phosphoketolase
Chr3	466203	466638	436	*	85	1.68824	10.5744	8.58461	rfeC_no_splice1000_truncated_05_peak_425	9659	466129	468125	-	inside	1922	74	Afu3g01900		Has domain(s) with predicted role in lipid metabolic process
Chr3	705200	705570	371	*	78	1.56702	9.77468	7.81554	rfeC_no_splice1000_truncated_05_peak_431	4118	704861	706090	+	inside	339	339	Afu3g02710		Has domain(s) with predicted oxidoreductase activity%2C transferase activity%2C transferring acyl groups other than amino-acyl groups activity and role in oxidation-reduction process
Chr3	902630	903180	551	*	46	1.48736	6.44758	4.62693	rfeC_no_splice1000_truncated_05_peak_436	5875	902202	903482	-	inside	852	302	Afu3g03390	sidJ	Siderophore biosynthesis lipase/esterase%2C putative
Chr3	949005	949341	337	*	14	1.24612	2.881	1.40396	rfeC_no_splice1000_truncated_05_peak_441	615	947249	949912	+	inside	1756	571	Afu3g03540		Has domain(s) with predicted oxidoreductase activity%2C phosphopantetheine binding%2C transferase activity%2C transferring acyl groups other than amino-acyl groups%2C zinc ion binding activity and role in oxidation-reduction process
Chr3	1186086	1186526	441	*	32	1.4101	4.98989	3.26356	rfeC_no_splice1000_truncated_05_peak_450	385	1182737	1190107	-	inside	4021	3349	Afu3g04210		Fatty acid synthase alpha subunit
Chr3	1291584	1292294	711	*	96	1.69732	11.645	9.6231	rfeC_no_splice1000_truncated_05_peak_455	1334	1291520	1292443	+	inside	64	64	Afu3g05360		Has domain(s) with predicted DNA binding%2C protein heterodimerization activity%2C role in nucleosome assembly and nucleosome%2C nucleus localization
Chr3	1406334	1407347	1014	*	235	2.0773	25.8829	23.5506	rfeC_no_splice1000_truncated_05_peak_460	962	1405026	1408247	-	inside	1913	900	Afu3g05760		C6 transcription factor
Chr3	1483282	1483710	429	*	57	1.57466	7.64614	5.76512	rfeC_no_splice1000_truncated_05_peak_465	4719	1482254	1484266	-	inside	984	556	Afu3g06030		Ortholog(s) have APC-Cdc20 complex activity%2C protein binding%2C bridging%2C ubiquitin binding%2C ubiquitin conjugating enzyme activity
Chr3	1707429	1707763	335	*	78	1.67126	9.84141	7.87721	rfeC_no_splice1000_truncated_05_peak_469	7533	1706665	1710314	+	inside	764	764	Afu3g06850		Has domain(s) with predicted guanyl-nucleotide exchange factor activity%2C role in small GTPase mediated signal transduction and intracellular localization
Chr3	1881924	1882334	411	*	81	1.65729	10.1094	8.13639	rfeC_no_splice1000_truncated_05_peak_471	1416	1879858	1882488	-	inside	564	154	Afu3g07510		Ortholog of A. nidulans FGSC A4 : AN10603%2C A. niger CBS 513.88 : An02g13190%2C A. oryzae RIB40 : AO090020000145%2C Neosartorya fischeri NRRL 181 : NFIA_069680 and Aspergillus wentii : Aspwe1_0029255
Chr3	1930374	1933741	3368	*	1241	3.77486	127.268	124.105	rfeC_no_splice1000_truncated_05_peak_475	7948	1929979	1934508	+	inside	395	395	Afu3g07640	pma1	Putative plasma membrane H+ ATPase
Chr3	2195609	2195977	369	*	24	1.34373	4.10789	2.45869	rfeC_no_splice1000_truncated_05_peak_486	9949	2194592	2196171	+	inside	1017	194	Afu3g08560		Ortholog(s) have gamma-glutamylcyclotransferase activity%2C role in glutathione catabolic process and cytosol%2C nucleus localization
Chr3	2555095	2556111	1017	*	65	1.55834	8.434	6.52452	rfeC_no_splice1000_truncated_05_peak_501	3520	2553568	2557007	-	inside	1912	896	Afu3g09960	aurA	Putative aureobasidin resistance protein
Chr3	2742996	2743801	806	*	33	1.41586	5.10665	3.36999	rfeC_no_splice1000_truncated_05_peak_515	3506	2742124	2744940	+	inside	872	872	Afu3g10610		Ortholog of A. nidulans FGSC A4 : AN4929%2C A. niger CBS 513.88 : An02g06220%2C A. oryzae RIB40 : AO090003000605%2C Aspergillus wentii : Aspwe1_0104935 and Aspergillus sydowii : Aspsy1_0147876
Chr3	2857438	2857930	493	*	710	3.25558	73.847	71.037	rfeC_no_splice1000_truncated_05_peak_522	7376	2855787	2859848	-	inside	2410	1651	Afu3g10960	midA	Predicted adhesin-like protein
Chr3	2997947	2998464	518	*	34	1.43108	5.19775	3.45226	rfeC_no_splice1000_truncated_05_peak_526	4786	2997540	2998674	-	inside	727	210	Afu3g11430		Putative arginase
Chr3	3333691	3334145	455	*	23	1.31875	3.93373	2.30288	rfeC_no_splice1000_truncated_05_peak_539	6096	3332914	3334574	-	inside	883	429	Afu3g12560		Putative allantoicase
Chr3	3480890	3481363	474	*	41	1.47622	5.92162	4.12798	rfeC_no_splice1000_truncated_05_peak_543	9175	3480552	3484550	+	inside	338	338	Afu3g13110		Putative adhesin
Chr3	3494550	3495139	590	*	156	1.96107	17.8438	15.656	rfeC_no_splice1000_truncated_05_peak_546	8850	3491426	3497482	-	inside	2932	2343	Afu3g13160		Ortholog of A. nidulans FGSC A4 : AN3179%2C A. niger CBS 513.88 : An02g09030%2C A. oryzae RIB40 : AO090012000817%2C Aspergillus wentii : Aspwe1_0038173 and Aspergillus sydowii : Aspsy1_0056130
Chr3	3674932	3675280	349	*	44	1.48112	6.24711	4.43797	rfeC_no_splice1000_truncated_05_peak_553	9388	3673243	3679180	+	inside	1689	1689	Afu3g13870	nsdD	Putative GATA-type transcriptional activator
Chr3	3677167	3678780	1614	*	571	2.98508	59.859	57.1656	rfeC_no_splice1000_truncated_05_peak_554	9388	3673243	3679180	+	inside	3924	400	Afu3g13870	nsdD	Putative GATA-type transcriptional activator
Chr3	3850207	3850552	346	*	39	1.43181	5.73001	3.94835	rfeC_no_splice1000_truncated_05_peak_563	6628	3849413	3851142	-	inside	935	590	Afu3g14520		Ortholog(s) have glyoxysome localization
Chr3	3866830	3867313	484	*	380	2.56968	40.5506	38.0429	rfeC_no_splice1000_truncated_05_peak_565	2876	3866574	3869579	+	inside	256	256	Afu3g14590		Ortholog(s) have copper ion binding%2C primary amine oxidase activity%2C quinone binding activity%2C role in oxidation-reduction process and external side of fungal-type cell wall localization
Chr3	4073950	4074345	396	*	120	1.44445	14.1047	12.0121	rfeC_no_splice1000_truncated_05_peak_572	6329	4071930	4075158	-	inside	1208	813	Afu3g15395		Has domain(s) with predicted ATP binding%2C helicase activity%2C nucleic acid binding activity
Chr4	774198	774634	437	*	54	1.50551	7.29309	5.42893	rfeC_no_splice1000_truncated_05_peak_595	739	773505	775212	-	inside	1014	578	Afu4g02790		Has domain(s) with predicted hydrolase activity%2C acting on carbon-nitrogen (but not peptide) bonds activity and role in nitrogen compound metabolic process
Chr4	886522	886872	351	*	36	1.39847	5.44804	3.68709	rfeC_no_splice1000_truncated_05_peak_597	1605	886361	887395	+	inside	161	161	Afu4g03160	cwc26	Pre-mRNA-splicing factor cwc26%2C putative
Chr4	1014761	1015119	359	*	83	1.66608	10.285	8.30954	rfeC_no_splice1000_truncated_05_peak_605	7096	1014332	1015383	-	inside	622	264	Afu4g03595		Ortholog of A. nidulans FGSC A4 : AN11171%2C AN7148%2C A. niger CBS 513.88 : An02g01320%2C An14g01685%2C An03g06340 and A. oryzae RIB40 : AO090026000213%2C AO090026000142%2C AO090023000130
Chr4	1362010	1362642	633	*	68	1.58357	8.8186	6.89327	rfeC_no_splice1000_truncated_05_peak_614	6667	1361168	1362961	+	inside	842	319	Afu4g04820	erg25B	C-4 methyl sterol oxidase Erg25%2C putative
Chr4	1592463	1593130	668	*	104	1.77753	12.5376	10.4863	rfeC_no_splice1000_truncated_05_peak_618	6235	1591035	1595980	-	inside	3517	1428	Afu4g06180		Ortholog(s) have protein serine/threonine kinase inhibitor activity
Chr4	1712442	1713820	1379	*	214	2.06401	23.7569	21.4579	rfeC_no_splice1000_truncated_05_peak_623	2568	1711767	1714021	+	inside	675	201	Afu4g06620		Glutamate/Leucine/Phenylalanine/Valine dehydrogenase
Chr4	1835737	1836331	595	*	271	2.21027	29.4994	27.1196	rfeC_no_splice1000_truncated_05_peak_627	6422	1834826	1839269	-	inside	3532	911	Afu4g07080	dspC	Dual specificity protein phosphatase 12%2C putative
Chr4	1889244	1890646	1403	*	644	3.12999	67.2222	64.4706	rfeC_no_splice1000_truncated_05_peak_630	5899	1887031	1890751	-	inside	1507	105	Afu4g07270	cp9	Putative serine carboxypeptidase
Chr4	2422173	2422732	560	*	101	1.68495	12.1436	10.1058	rfeC_no_splice1000_truncated_05_peak_648	3655	2421690	2423109	-	inside	936	377	Afu4g09250		Ortholog(s) have mitochondrion localization
Chr4	2450975	2451845	871	*	971	3.71928	100.126	97.1349	rfeC_no_splice1000_truncated_05_peak_651	836	2449887	2452155	-	inside	1180	310	Afu4g09360		ATP synthase proteolipid P2 with a predicted role in oxidative phosphorylation
Chr4	2705197	2706286	1090	*	332	2.40351	35.7156	33.262	rfeC_no_splice1000_truncated_05_peak_661	5828	2704841	2706325	+	inside	356	39	Afu4g10350	ubiD	Polyubiquitin
Chr4	2725900	2726286	387	*	117	1.82583	13.8563	11.7667	rfeC_no_splice1000_truncated_05_peak_662	3594	2722029	2728092	-	inside	2192	1806	Afu4g10400		Ortholog of A. nidulans FGSC A4 : AN1995%2C A. niger CBS 513.88 : An04g06400%2C A. oryzae RIB40 : AO090003001177%2C Aspergillus wentii : Aspwe1_0022851 and Aspergillus sydowii : Aspsy1_0053931
Chr4	2787571	2787994	424	*	42	1.49737	6.07434	4.27052	rfeC_no_splice1000_truncated_05_peak_666	4748	2786770	2788628	+	inside	801	634	Afu4g10690	isa1	Iron-sulphur cluster assembly accessory protein
Chr4	2950801	2951384	584	*	260	2.27021	28.4669	26.0977	rfeC_no_splice1000_truncated_05_peak_670	3515	2948216	2952394	-	inside	1593	1010	Afu4g11270		Ortholog of A. nidulans FGSC A4 : AN9473%2C A. niger CBS 513.88 : An04g05360%2C A. oryzae RIB40 : AO090003001094%2C Aspergillus wentii : Aspwe1_0102365 and Aspergillus sydowii : Aspsy1_0148568
Chr4	3506502	3507001	500	*	48	1.48968	6.67689	4.84162	rfeC_no_splice1000_truncated_05_peak_697	2433	3505971	3507517	+	inside	531	516	Afu4g13380		Ortholog of A. nidulans FGSC A4 : AN1952%2C A. niger CBS 513.88 : An01g09090%2C Aspergillus wentii : Aspwe1_0022581%2C Aspergillus sydowii : Aspsy1_0142528 and Aspergillus terreus NIH2624 : ATET_03221
Chr4	3686967	3687528	562	*	55	1.48417	7.41006	5.54322	rfeC_no_splice1000_truncated_05_peak_707	7536	3686411	3687658	+	inside	556	130	Afu4g14090	uge4	UDP-glucose 4-epimerase%2C putative
Chr4	3911265	3911779	515	*	69	1.53876	8.87469	6.94843	rfeC_no_splice1000_truncated_05_peak_715	9919	3910061	3911851	-	inside	586	72	Afu4g14850	helE	3-ketosteroid-delta-1-dehydrogenase%2C putative
Chr5	183298	183693	396	*	28	1.36689	4.53559	2.84363	rfeC_no_splice1000_truncated_05_peak_719	9028	182686	184205	-	inside	907	512	Afu5g00650		protein of unknown function
Chr5	241885	242413	529	*	45	1.44055	6.39237	4.57404	rfeC_no_splice1000_truncated_05_peak_721	3416	241535	242761	+	inside	350	348	Afu5g00920		Ortholog(s) have intracellular localization
Chr5	501658	502148	491	*	46	1.51669	6.45149	4.62693	rfeC_no_splice1000_truncated_05_peak_724	8261	501133	503280	+	inside	525	525	Afu5g01960		Ortholog(s) have role in phosphate ion transport%2C protein maturation and endoplasmic reticulum%2C mitochondrion%2C plasma membrane localization
Chr5	890788	891099	312	*	31	1.42975	4.83947	3.12117	rfeC_no_splice1000_truncated_05_peak_737	7557	889972	891751	-	inside	963	652	Afu5g03290		Ortholog of A. nidulans FGSC A4 : AN8197%2C A. niger CBS 513.88 : An09g05540%2C A. oryzae RIB40 : AO090102000532%2C Aspergillus wentii : Aspwe1_0115831 and Aspergillus sydowii : Aspsy1_0211779
Chr5	891234	891719	486	*	63	1.60364	8.27834	6.37194	rfeC_no_splice1000_truncated_05_peak_738	7557	889972	891751	-	inside	517	32	Afu5g03290		Ortholog of A. nidulans FGSC A4 : AN8197%2C A. niger CBS 513.88 : An09g05540%2C A. oryzae RIB40 : AO090102000532%2C Aspergillus wentii : Aspwe1_0115831 and Aspergillus sydowii : Aspsy1_0211779
Chr5	1002804	1003393	590	*	44	1.4546	6.24744	4.43823	rfeC_no_splice1000_truncated_05_peak_746	6883	1000935	1004490	-	inside	1686	1097	Afu5g03730		protein of unknown function
Chr5	1500418	1500893	476	*	36	1.42632	5.45494	3.69381	rfeC_no_splice1000_truncated_05_peak_766	1238	1498426	1504443	+	inside	1992	1992	Afu5g06260	ino8	Chromatin-remodeling ATPase INO80%2C putative
Chr5	1942835	1944314	1480	*	303	2.27012	32.7922	30.3733	rfeC_no_splice1000_truncated_05_peak_783	9828	1942829	1944341	+	inside	6	6	Afu5g07780	erg1	Putative squalene monooxygenase
Chr5	2032608	2032976	369	*	37	1.42026	5.50239	3.73937	rfeC_no_splice1000_truncated_05_peak_786	8241	2031997	2033971	-	inside	1363	611	Afu5g08030		Ortholog(s) have spore wall localization
Chr5	2267757	2268156	400	*	88	1.69527	10.818	8.81987	rfeC_no_splice1000_truncated_05_peak_797	1692	2265787	2268455	+	inside	1970	299	Afu5g08830	hexA	Putative woronin body protein
Chr5	2365806	2366230	425	*	19	1.31324	3.49722	1.92029	rfeC_no_splice1000_truncated_05_peak_802	1213	2365082	2367643	-	inside	1837	724	Afu5g09210	alp2	Autophagic (vacuolar) serine protease
Chr5	2366980	2367361	382	*	162	1.9804	18.4478	16.2471	rfeC_no_splice1000_truncated_05_peak_803	1213	2365082	2367643	-	inside	663	282	Afu5g09210	alp2	Autophagic (vacuolar) serine protease
Chr5	2724073	2724560	488	*	28	1.37952	4.50785	2.82087	rfeC_no_splice1000_truncated_05_peak_813	3042	2723747	2725117	-	inside	1044	326	Afu5g10650		Has domain(s) with predicted FMN binding%2C oxidoreductase activity%2C oxidoreductase activity%2C acting on the CH-NH2 group of donors activity and role in oxidation-reduction process
Chr5	2805822	2806334	513	*	23	1.34592	3.99437	2.35862	rfeC_no_splice1000_truncated_05_peak_818	3582	2804856	2806525	-	inside	703	191	Afu5g10950		Ortholog of A. nidulans FGSC A4 : AN0213%2C A. niger CBS 513.88 : An14g02320%2C A. oryzae RIB40 : AO090010000435%2C Aspergillus wentii : Aspwe1_0440942 and Aspergillus sydowii : Aspsy1_0085799
Chr5	2821246	2821600	355	*	76	1.65593	9.60101	7.64915	rfeC_no_splice1000_truncated_05_peak_821	6283	2818216	2821617	-	inside	371	17	Afu5g11010		Ortholog(s) have ATPase activity%2C GTPase activity%2C adenosine-diphosphatase activity%2C cytidine diphosphatase activity%2C guanosine-diphosphatase activity%2C uridine-diphosphatase activity
Chr5	3397558	3397894	337	*	42	1.4529	6.07671	4.2728	rfeC_no_splice1000_truncated_05_peak_839	4785	3396529	3398512	+	inside	1029	618	Afu5g12950		Has domain(s) with predicted substrate-specific transmembrane transporter activity%2C transmembrane transporter activity%2C role in transmembrane transport and integral component of membrane%2C membrane localization
Chr5	3580137	3580607	471	*	36	1.45441	5.45639	3.69513	rfeC_no_splice1000_truncated_05_peak_846	4904	3579472	3580637	-	inside	500	30	Afu5g13650		Transcript up-regulated in conidia exposed to neutrophils
Chr6	260544	261125	582	*	96	1.67139	11.682	9.65913	rfeC_no_splice1000_truncated_05_peak_860	9597	259325	261274	+	inside	1219	149	Afu6g01850		Ortholog of Aspergillus fumigatus A1163 : AFUB_096490
Chr6	421704	422159	456	*	76	1.6616	9.6107	7.65423	rfeC_no_splice1000_truncated_05_peak_871	6450	418135	422487	-	inside	783	328	Afu6g02330		Has domain(s) with predicted RNA polymerase II transcription factor activity%2C sequence-specific DNA binding%2C zinc ion binding activity%2C role in regulation of transcription%2C DNA-templated and nucleus localization
Chr6	592271	593117	847	*	1040	3.8352	107.114	104.079	rfeC_no_splice1000_truncated_05_peak_883	5159	590878	593158	-	inside	887	41	Afu6g02870		Has domain(s) with predicted cell outer membrane%2C integral component of membrane localization
Chr6	676571	676956	386	*	148	1.8764	16.9959	14.8276	rfeC_no_splice1000_truncated_05_peak_889	6199	674778	677161	-	inside	590	205	Afu6g03180		Ortholog of A. nidulans FGSC A4 : AN6727%2C AN5371%2C AN0386%2C A. fumigatus Af293 : Afu1g01610%2C Afu4g01060%2C Afu7g05880 and A. niger CBS 513.88 : An04g08650%2C An07g02000
Chr6	996715	997054	340	*	62	1.58431	8.18101	6.28066	rfeC_no_splice1000_truncated_05_peak_898	8706	991341	998856	-	inside	2141	1802	Afu6g04360	atrF	Putative ABC transporter
Chr6	1486684	1487294	611	*	79	1.604	9.9091	7.9432	rfeC_no_splice1000_truncated_05_peak_912	2871	1486403	1487725	-	inside	1041	281	Afu6g06800		Putative peptidase
Chr6	1502334	1502705	372	*	27	1.38169	4.45532	2.77293	rfeC_no_splice1000_truncated_05_peak_916	3591	1501464	1503107	-	inside	773	402	Afu6g06860	rgsA	G-protein signal regulator with an RGS domain
Chr6	1824293	1825135	843	*	715	3.26524	74.3657	71.5514	rfeC_no_splice1000_truncated_05_peak_927	3882	1822650	1831565	+	inside	1643	1643	Afu6g07900	creD	arrestin domain-containing protein
Chr6	2324714	2325162	449	*	44	1.48236	6.23738	4.42846	rfeC_no_splice1000_truncated_05_peak_937	1875	2324169	2325248	+	inside	545	86	Afu6g09540		Putative endo-1%2C4 beta-glucanase%2C a predicted secreted hydrolase with a fungal cellulose binding domain
Chr6	2370224	2370832	609	*	35	1.41964	5.34228	3.59053	rfeC_no_splice1000_truncated_05_peak_939	4027	2369225	2371174	-	inside	950	342	Afu6g09730	gliF	Cytochrome P450 monooxygenase gliF
Chr6	2778921	2779374	454	*	27	1.34855	4.38874	2.71076	rfeC_no_splice1000_truncated_05_peak_950	9956	2777065	2780364	+	inside	1856	990	Afu6g11220		Has domain(s) with predicted intracellular localization
Chr6	3213492	3214956	1465	*	483	2.80154	50.9859	48.3655	rfeC_no_splice1000_truncated_05_peak_959	6675	3211937	3219298	+	inside	1555	1555	Afu6g12730		Ortholog(s) have role in regulation of cell size and endoplasmic reticulum localization
Chr6	3263374	3265579	2206	*	68	1.54078	8.73802	6.81436	rfeC_no_splice1000_truncated_05_peak_963	8187	3262522	3265936	+	inside	852	357	Afu6g12930	acoA	Mitochondrial aconitate hydratase
Chr6	3333032	3333399	368	*	100	1.75665	12.1123	10.0754	rfeC_no_splice1000_truncated_05_peak_964	3572	3332932	3336849	+	inside	100	100	Afu6g13190		Ortholog(s) have drug transmembrane transporter activity%2C nucleoside transmembrane transporter activity%2C against a concentration gradient%2C symporter activity and role in cellular response to drug%2C drug transport%2C uridine transport
Chr6	3421684	3422138	455	*	138	1.85275	16.0094	13.8677	rfeC_no_splice1000_truncated_05_peak_970	8768	3421542	3424922	+	inside	142	142	Afu6g13440		Has domain(s) with predicted catalytic activity%2C sulfuric ester hydrolase activity and role in metabolic process
Chr7	102429	102834	406	*	26	1.36099	4.32129	2.65238	rfeC_no_splice1000_truncated_05_peak_983	7538	100988	103572	-	inside	1143	738	Afu7g00360		Putative UDP-galactose 4-epimerase
Chr7	184574	185048	475	*	66	1.58248	8.59411	6.67721	rfeC_no_splice1000_truncated_05_peak_984	9628	184182	185254	+	inside	392	206	Afu7g00700	akr13	Pyridoxine 4-dehydrogenase%2C putative
Chr7	287925	288486	562	*	53	1.48491	7.17844	5.32145	rfeC_no_splice1000_truncated_05_peak_988	9655	286416	288732	+	inside	1509	246	Afu7g01090		Putative proline permease
Chr7	539942	541534	1593	*	145	1.83057	16.6833	14.522	rfeC_no_splice1000_truncated_05_peak_998	8829	539858	542196	-	inside	2254	84	Afu7g02010		Has domain(s) with predicted heme binding activity
Chr7	593473	593938	466	*	31	1.42975	4.83947	3.12117	rfeC_no_splice1000_truncated_05_peak_999	9607	593079	594789	+	inside	394	394	Afu7g02220		Ortholog of A. nidulans FGSC A4 : AN9091%2C A. niger CBS 513.88 : An12g00440%2C Aspergillus wentii : Aspwe1_0042339%2C Aspergillus sydowii : Aspsy1_0120658 and Aspergillus terreus NIH2624 : ATET_01854
Chr7	1040453	1041409	957	*	89	1.63857	10.9394	8.94022	rfeC_no_splice1000_truncated_05_peak_1007	8102	1039096	1042413	+	inside	1357	1004	Afu7g04570		Putative Na/K ATPase alpha 1 subunit
Chr7	1203437	1204038	602	*	40	1.42171	5.85284	4.06676	rfeC_no_splice1000_truncated_05_peak_1013	3709	1203130	1204812	-	inside	1375	307	Afu7g05090		Has domain(s) with predicted catalytic activity
Chr7	1354591	1355083	493	*	104	1.73824	12.4757	10.4291	rfeC_no_splice1000_truncated_05_peak_1017	9647	1352391	1355702	-	inside	1111	619	Afu7g05580	pldA	Putative phospholipase D
Chr7	1376210	1379298	3089	*	227	2.05149	25.0457	22.7243	rfeC_no_splice1000_truncated_05_peak_1018	7673	1375817	1379535	+	inside	393	237	Afu7g05660		Putative translation elongation factor eEF-3
Chr7	1462456	1463596	1141	*	903	3.47046	93.2733	90.3297	rfeC_no_splice1000_truncated_05_peak_1023	4476	1457672	1463993	-	inside	1537	397	Afu7g05960		Ortholog(s) have sequence-specific DNA binding activity
Chr8	568864	569209	346	*	25	1.38032	4.19785	2.53746	rfeC_no_splice1000_truncated_05_peak_1057	2045	566915	569253	-	inside	389	44	Afu8g02190		Ortholog of Aspergillus fumigatus A1163 : AFUB_084420
Chr8	966783	967586	804	*	34	1.38094	5.15115	3.4125	rfeC_no_splice1000_truncated_05_peak_1065	366	964441	970220	-	inside	3437	2342	Afu8g04310		Ortholog of A. nidulans FGSC A4 : AN1443%2C A. niger CBS 513.88 : An16g08760%2C A. oryzae RIB40 : AO090103000048%2C Aspergillus wentii : Aspwe1_0118145 and Aspergillus sydowii : Aspsy1_0028793
Chr8	1196295	1197124	830	*	51	1.48493	6.96262	5.11535	rfeC_no_splice1000_truncated_05_peak_1076	4071	1195319	1197175	+	inside	976	51	Afu8g05140		Ortholog(s) have protein disulfide isomerase activity%2C protein disulfide oxidoreductase activity%2C role in protein folding and endoplasmic reticulum membrane localization
Chr8	1421586	1423018	1433	*	418	2.46269	44.375	41.8241	rfeC_no_splice1000_truncated_05_peak_1086	9331	1421584	1423991	+	inside	2	2	Afu8g05985		Ortholog of A. nidulans FGSC A4 : AN1603%2C Neosartorya fischeri NRRL 181 : NFIA_098760%2C NFIA_099140%2C Aspergillus wentii : Aspwe1_0689083 and Aspergillus versicolor : Aspve1_0037404
Chr8	1651838	1652302	465	*	56	1.4389	7.55043	5.67591	rfeC_no_splice1000_truncated_05_peak_1091	9735	1651448	1652738	-	inside	900	390	Afu8g06780	aclF	Extracellular proline rich protein
Chr1	1832026	1833467	1442	*	274	2.17032	29.804	27.4198	rfeC_no_splice1000_truncated_05_peak_45	2616	1831213	1833461	+	overlapEnd	813	6	Afu1g06390	tef1	Putative translation elongation factor EF-1 alpha subunit
Chr1	2341827	2342670	844	*	67	1.59905	8.70456	6.78587	rfeC_no_splice1000_truncated_05_peak_70	2454	2341178	2342225	+	overlapEnd	649	398	Afu1g09030		protein of unknown function
Chr1	2666692	2667768	1077	*	77	1.61934	9.66695	7.70938	rfeC_no_splice1000_truncated_05_peak_84	6609	2666254	2667669	+	overlapEnd	438	99	Afu1g10350	pgkA	Putative phosphoglycerate kinase
Chr1	2751766	2752074	309	*	78	1.67126	9.84141	7.87721	rfeC_no_splice1000_truncated_05_peak_90	10110	2751956	2753824	-	overlapEnd	2058	118	Afu1g10575		protein of unknown function
Chr1	3234585	3235369	785	*	21	1.32031	3.73038	2.1259	rfeC_no_splice1000_truncated_05_peak_109	3859	3234741	3235925	-	overlapEnd	1340	156	Afu1g12250	rcfB	Mitochondrial hypoxia response domain protein
Chr1	4462173	4462812	640	*	109	1.79685	13.0582	10.9915	rfeC_no_splice1000_truncated_05_peak_171	9164	4460717	4462666	+	overlapEnd	1456	146	Afu1g16450		Ortholog of Aspergillus fumigatus A1163 : AFUB_015790
Chr1	4596678	4598527	1850	*	112	1.72711	13.3441	11.2694	rfeC_no_splice1000_truncated_05_peak_177	2961	4596477	4598401	+	overlapEnd	201	126	Afu1g16850	sur2	Putative sphinganine hydroxylase with a predicted role in the hydroxylation of dihydrosphingosine (DHS) at position C-4
Chr2	870692	871519	828	*	100	1.74798	12.0516	10.0153	rfeC_no_splice1000_truncated_05_peak_231	2695	870531	870698	+	overlapEnd	161	6	Afu2g03300		protein of unknown function
Chr2	1085184	1086274	1091	*	165	1.99006	18.7529	16.5462	rfeC_no_splice1000_truncated_05_peak_248	4831	1083958	1085897	+	overlapEnd	1226	377	Afu2g03990		Ortholog of A. nidulans FGSC A4 : AN3791%2C A. niger CBS 513.88 : An07g08650%2C A. oryzae RIB40 : AO090005001527%2C Aspergillus wentii : Aspwe1_0183621 and Aspergillus sydowii : Aspsy1_0150415
Chr2	1117727	1119681	1955	*	839	3.21169	86.8207	83.9191	rfeC_no_splice1000_truncated_05_peak_250	5426	1117448	1119468	+	overlapEnd	279	213	Afu2g04080		Ortholog(s) have acetate transmembrane transporter activity%2C ammonium transmembrane transporter activity and role in ammonium transport%2C nitrogen utilization%2C plasma membrane acetate transport
Chr2	1391201	1392684	1484	*	211	2.02248	23.4243	21.1311	rfeC_no_splice1000_truncated_05_peak_267	7128	1391181	1392358	+	overlapEnd	20	20	Afu2g05060	aox	alternative oxidase
Chr2	2387246	2389402	2157	*	256	2.19101	28.0023	25.641	rfeC_no_splice1000_truncated_05_peak_303	1693	2386829	2387635	+	overlapEnd	417	389	Afu2g09330		Has domain(s) with predicted RNA polymerase II transcription factor activity%2C sequence-specific DNA binding%2C zinc ion binding activity%2C role in regulation of transcription%2C DNA-templated and nucleus localization
Chr2	2480639	2481912	1274	*	75	1.52354	9.54029	7.58908	rfeC_no_splice1000_truncated_05_peak_309	3914	2478482	2481781	+	overlapEnd	2157	131	Afu2g09650		Aspartate transaminase
Chr2	2968775	2970344	1570	*	168	1.94863	19.0677	16.8546	rfeC_no_splice1000_truncated_05_peak_326	2689	2968867	2970661	-	overlapEnd	1886	92	Afu2g11520		Monosugar-transporter similar to mstC
Chr2	2970848	2973812	2965	*	3828	7.44822	387.064	382.832	rfeC_no_splice1000_truncated_05_peak_327	8539	2970663	2971119	+	overlapEnd	185	185	Afu2g11530		Ortholog of Aspergillus fumigatus A1163 : AFUB_027280
Chr3	907060	907899	840	*	638	2.94909	66.6428	63.8987	rfeC_no_splice1000_truncated_05_peak_438	9730	906330	907571	+	overlapEnd	730	328	Afu3g03410	sidH	Enoyl-CoA hydratase/isomerase family protein
Chr3	1289475	1290867	1393	*	258	2.17304	28.2312	25.8659	rfeC_no_splice1000_truncated_05_peak_454	9565	1289282	1290170	+	overlapEnd	193	193	Afu3g05340		Ortholog of Aspergillus fumigatus A1163 : AFUB_043660
Chr3	2045687	2048416	2730	*	215	2.0121	23.8228	21.5233	rfeC_no_splice1000_truncated_05_peak_481	330	2045437	2048176	+	overlapEnd	250	240	Afu3g08010	ace1	C2H2 transcription factor
Chr3	2451210	2452095	886	*	1622	4.72397	165.591	162.268	rfeC_no_splice1000_truncated_05_peak_495	9837	2447895	2451486	+	overlapEnd	3315	276	Afu3g09630		Ortholog(s) have asparagine-tRNA ligase activity%2C role in mitochondrial asparaginyl-tRNA aminoacylation and mitochondrion localization
Chr3	2727825	2728262	438	*	63	1.60364	8.27834	6.37194	rfeC_no_splice1000_truncated_05_peak_514	4111	2725909	2728216	+	overlapEnd	1916	46	Afu3g10530		Putative protein serine/threonine kinase
Chr3	2842468	2843015	548	*	25	1.34246	4.17887	2.52454	rfeC_no_splice1000_truncated_05_peak_520	8436	2842516	2844244	-	overlapEnd	1776	48	Afu3g10920	stm1	Telomere and ribosome associated protein
Chr3	3473385	3474208	824	*	332	2.45376	35.678	33.2245	rfeC_no_splice1000_truncated_05_peak_541	8184	3471567	3473851	+	overlapEnd	1818	357	Afu3g13090		protein of unknown function
Chr4	963693	964552	860	*	100	1.67804	12.1349	10.0973	rfeC_no_splice1000_truncated_05_peak_599	8138	963661	964257	+	overlapEnd	32	32	Afu4g03360		Ortholog of A. nidulans FGSC A4 : AN3215%2C AN7166%2C AN8609%2C A. fumigatus Af293 : Afu3g14210%2C Afu4g12510 and A. niger CBS 513.88 : An09g04200%2C An14g01840
Chr4	971095	973907	2813	*	1562	4.63702	159.514	156.214	rfeC_no_splice1000_truncated_05_peak_600	4549	970401	971786	+	overlapEnd	694	691	Afu4g03400		protein of unknown function
Chr4	1583612	1584373	762	*	44	1.50703	6.26158	4.44716	rfeC_no_splice1000_truncated_05_peak_615	4705	1580191	1583864	+	overlapEnd	3421	252	Afu4g06160		Branched-chain-amino-acid transaminase
Chr4	1832385	1834597	2213	*	751	3.33286	78.0321	75.1915	rfeC_no_splice1000_truncated_05_peak_626	9206	1831859	1832638	+	overlapEnd	526	253	Afu4g07070		Ortholog of A. nidulans FGSC A4 : AN10554%2C A. oryzae RIB40 : AO090023000869%2C Aspergillus wentii : Aspwe1_0248748%2C Aspergillus sydowii : Aspsy1_0547613 and Aspergillus terreus NIH2624 : ATET_05504
Chr4	3103085	3103812	728	*	1239	4.154	127.126	123.963	rfeC_no_splice1000_truncated_05_peak_677	8804	3101683	3103518	+	overlapEnd	1402	294	Afu4g11730	gldB	Putative glycerol dehydrogenase
Chr5	503811	505365	1555	*	262	2.27006	28.5771	26.2073	rfeC_no_splice1000_truncated_05_peak_725	7883	503797	505194	+	overlapEnd	14	14	Afu5g01970	gpdA	glyceraldehyde-3-phosphate dehydrogenase
Chr5	636822	638430	1609	*	236	2.09186	26.0198	23.6836	rfeC_no_splice1000_truncated_05_peak_728	6713	636920	638606	-	overlapEnd	1784	98	Afu5g02470	nmt1	Thiamine biosynthesis protein%2C phoB-regulated
Chr5	1668644	1669367	724	*	83	1.6331	10.3599	8.37784	rfeC_no_splice1000_truncated_05_peak_776	5242	1668652	1670228	-	overlapEnd	1584	8	Afu5g06780	cpa1	Putative carbamoyl-phosphate synthase
Chr5	1900452	1902511	2060	*	679	3.19761	70.762	67.9785	rfeC_no_splice1000_truncated_05_peak_780	5125	1901940	1903295	-	overlapEnd	2843	571	Afu5g07600		SH2-containing inositol 5-phosphatase 2 that binds filamin and regulates submembraneous actin
Chr5	2317205	2318568	1364	*	165	1.99006	18.7529	16.5462	rfeC_no_splice1000_truncated_05_peak_800	3385	2314268	2317804	+	overlapEnd	2937	599	Afu5g09010		Ortholog of A. nidulans FGSC A4 : AN4676%2C A. niger CBS 513.88 : An07g04120%2C A. oryzae RIB40 : AO090020000473%2C Aspergillus sydowii : Aspsy1_0059438 and Aspergillus terreus NIH2624 : ATET_06565
Chr5	2402202	2402734	533	*	109	1.79685	13.0582	10.9915	rfeC_no_splice1000_truncated_05_peak_804	2326	2402275	2402867	-	overlapEnd	665	73	Afu5g09330	cipC	CipC-like%2C hyphal-specific protein
Chr5	2803893	2804911	1019	*	1087	3.91249	111.86	108.795	rfeC_no_splice1000_truncated_05_peak_817	3582	2804856	2806525	-	overlapEnd	2632	55	Afu5g10950		Ortholog of A. nidulans FGSC A4 : AN0213%2C A. niger CBS 513.88 : An14g02320%2C A. oryzae RIB40 : AO090010000435%2C Aspergillus wentii : Aspwe1_0440942 and Aspergillus sydowii : Aspsy1_0085799
Chr5	3799814	3801871	2058	*	513	2.63319	54.0102	51.3634	rfeC_no_splice1000_truncated_05_peak_853	4367	3799759	3800442	+	overlapEnd	55	55	Afu5g14680		Protein with Yap1-dependent induction in response to hydrogen peroxide
Chr6	3071103	3072373	1271	*	138	1.87192	15.9646	13.8234	rfeC_no_splice1000_truncated_05_peak_955	6118	3071777	3072444	-	overlapEnd	1341	71	Afu6g12220		Has domain(s) with predicted catalytic activity and role in metabolic process
Chr7	337248	339212	1965	*	98	1.65952	11.8959	9.86625	rfeC_no_splice1000_truncated_05_peak_992	1141	337211	339033	+	overlapEnd	37	37	Afu7g01290		Ortholog of A. nidulans FGSC A4 : AN3371%2C A. niger CBS 513.88 : An12g01950%2C A. oryzae RIB40 : AO090010000194%2C Aspergillus wentii : Aspwe1_0173909 and Aspergillus sydowii : Aspsy1_0147256
Chr7	388741	391064	2324	*	77	1.61934	9.66695	7.70938	rfeC_no_splice1000_truncated_05_peak_994	2086	388099	390895	+	overlapEnd	642	169	Afu7g01490	ptr2	Major facilitator superfamily (MFS) peptide transporter
Chr7	1559758	1560229	472	*	120	1.80451	14.1735	12.076	rfeC_no_splice1000_truncated_05_peak_1027	4769	1560015	1561293	-	overlapEnd	1535	214	Afu7g06360		Ortholog of A. nidulans FGSC A4 : AN10483%2C AN2809%2C AN2115%2C AN0033%2C AN12460%2C A. fumigatus Af293 : Afu2g00940%2C Afu2g16560%2C Afu3g15340%2C Afu7g00460 and A. niger CBS 513.88 : An14g02830%2C An16g00830
Chr1	1104759	1105313	555	*	340	2.47308	36.4734	34.0105	rfeC_no_splice1000_truncated_05_peak_26	9146	1104943	1108600	+	overlapStart	-184	184	Afu1g03800		Ortholog(s) have role in conidiophore development%2C hyphal growth%2C sporocarp development involved in sexual reproduction%2C syncytium formation by plasma membrane fusion
Chr1	1850452	1851207	756	*	479	2.79187	50.5334	47.9176	rfeC_no_splice1000_truncated_05_peak_48	1667	1847873	1850861	-	overlapStart	409	346	Afu1g06440		Has domain(s) with predicted role in transmembrane transport and integral component of membrane localization
Chr1	1879520	1879929	410	*	121	1.80342	14.2765	12.178	rfeC_no_splice1000_truncated_05_peak_49	2828	1876960	1879807	-	overlapStart	287	122	Afu1g06550		Has domain(s) with predicted role in transmembrane transport and integral component of membrane localization
Chr1	1933721	1934135	415	*	332	2.45376	35.678	33.2245	rfeC_no_splice1000_truncated_05_peak_52	9824	1932519	1933785	-	overlapStart	64	64	Afu1g06770		40S ribosomal protein S26
Chr1	2061258	2061587	330	*	239	2.21225	26.3245	23.9834	rfeC_no_splice1000_truncated_05_peak_58	7183	2057512	2061280	-	overlapStart	22	22	Afu1g07250		Ortholog(s) have role in microautophagy%2C polyphosphate metabolic process%2C protein localization%2C vacuolar transport%2C vacuole fusion%2C non-autophagic
Chr1	2093461	2094569	1109	*	226	2.1736	24.9336	22.6128	rfeC_no_splice1000_truncated_05_peak_61	3688	2094386	2098162	+	overlapStart	-925	183	Afu1g07400		Has domain(s) with predicted role in anaphase-promoting complex-dependent proteasomal ubiquitin-dependent protein catabolic process%2C regulation of mitotic metaphase/anaphase transition and anaphase-promoting complex localization
Chr1	2149113	2149456	344	*	264	2.27987	28.8305	26.4566	rfeC_no_splice1000_truncated_05_peak_66	2646	2146873	2149116	-	overlapStart	3	3	Afu1g07620		Has domain(s) with predicted single-stranded DNA endodeoxyribonuclease activity and role in DNA damage checkpoint%2C DNA repair
Chr1	2754760	2755738	979	*	537	2.88932	56.3916	53.7259	rfeC_no_splice1000_truncated_05_peak_91	5240	2755495	2758847	+	overlapStart	-735	243	Afu1g10580		Has domain(s) with predicted DNA binding%2C sequence-specific DNA binding%2C transcription factor activity%2C sequence-specific DNA binding activity and role in regulation of transcription%2C DNA-templated
Chr1	3235844	3236216	373	*	109	1.79685	13.0582	10.9915	rfeC_no_splice1000_truncated_05_peak_110	3859	3234741	3235925	-	overlapStart	81	81	Afu1g12250	rcfB	Mitochondrial hypoxia response domain protein
Chr1	3408940	3409568	629	*	37	1.46839	5.52875	3.75974	rfeC_no_splice1000_truncated_05_peak_116	6720	3409255	3414600	+	overlapStart	-315	313	Afu1g12900		Ortholog of A. nidulans FGSC A4 : AN10140%2C A. niger CBS 513.88 : An08g05760%2C A. oryzae RIB40 : AO090012000610%2C Aspergillus wentii : Aspwe1_0499968 and Aspergillus sydowii : Aspsy1_1154488
Chr1	3517841	3518416	576	*	115	1.81617	13.588	11.5061	rfeC_no_splice1000_truncated_05_peak_117	4453	3515588	3517960	-	overlapStart	119	119	Afu1g13240		Ortholog(s) have adenine deaminase activity
Chr1	3740897	3741485	589	*	557	2.9561	58.4236	55.7403	rfeC_no_splice1000_truncated_05_peak_138	5758	3738068	3740960	-	overlapStart	63	63	Afu1g13980		Ortholog of A. nidulans FGSC A4 : AN2186%2C AN10116%2C A. niger CBS 513.88 : An08g07120%2C An12g09760%2C An05g02480%2C An12g10180 and A. oryzae RIB40 : AO090010000355%2C AO090010000554
Chr1	3818901	3820262	1362	*	392	2.59867	41.8056	39.2839	rfeC_no_splice1000_truncated_05_peak_140	8700	3815778	3819147	-	overlapStart	246	246	Afu1g14280		Has domain(s) with predicted RNA polymerase II transcription factor activity%2C sequence-specific DNA binding%2C zinc ion binding activity%2C role in regulation of transcription%2C DNA-templated and nucleus localization
Chr1	3913947	3914742	796	*	133	1.88379	15.5129	13.3805	rfeC_no_splice1000_truncated_05_peak_148	5395	3909353	3914474	-	overlapStart	527	268	Afu1g14650		Ortholog(s) have role in single-species biofilm formation on inanimate substrate and cytosol%2C nucleus localization
Chr1	3949830	3950413	584	*	376	2.56002	40.1354	37.6328	rfeC_no_splice1000_truncated_05_peak_150	4283	3946606	3949889	-	overlapStart	59	59	Afu1g14750		Ortholog(s) have role in positive regulation of ribosomal protein gene transcription from RNA polymerase II promoter%2C regulation of cell size and cytoplasm%2C nucleus localization
Chr1	3954729	3955101	373	*	794	3.41014	82.2974	79.4268	rfeC_no_splice1000_truncated_05_peak_151	7253	3952853	3954901	-	overlapStart	172	172	Afu1g14760		Predicted DDE1 transposon-related ORF
Chr1	4121385	4121849	465	*	63	1.60364	8.27834	6.37194	rfeC_no_splice1000_truncated_05_peak_159	7349	4119094	4121388	-	overlapStart	3	3	Afu1g15290		Ortholog of A. nidulans FGSC A4 : AN6924%2C AN5943%2C AN8512%2C AN8548%2C AN0857%2C AN8661%2C AN4642 and A. fumigatus Af293 : Afu3g00850%2C Afu4g08850%2C Afu7g00920
Chr1	4596149	4596547	399	*	186	2.05445	20.8696	18.6243	rfeC_no_splice1000_truncated_05_peak_176	7495	4594905	4596267	-	overlapStart	118	118	Afu1g16840		TCTP family protein
Chr2	1029680	1030175	496	*	102	1.76787	12.2807	10.2368	rfeC_no_splice1000_truncated_05_peak_244	8467	1029726	1031760	+	overlapStart	-46	46	Afu2g03860	zrfB	Low affinity plasma membrane zinc transporter
Chr2	1150849	1152549	1701	*	988	3.74826	101.858	98.8566	rfeC_no_splice1000_truncated_05_peak_253	4331	1151808	1155779	+	overlapStart	-959	741	Afu2g04170		Ortholog(s) have cytosol localization
Chr2	1174260	1174591	332	*	172	1.99032	19.4293	17.2094	rfeC_no_splice1000_truncated_05_peak_259	8050	1172525	1174388	-	overlapStart	128	128	Afu2g04220	hmgA	Homogentisate 1%2C2-dioxygenase hmgA
Chr2	2093658	2095097	1440	*	168	1.99972	19.06	16.8471	rfeC_no_splice1000_truncated_05_peak_293	7905	2094879	2097599	+	overlapStart	-1221	218	Afu2g08080		Ortholog(s) have role in cellular response to biotic stimulus%2C filamentous growth of a population of unicellular organisms in response to biotic stimulus%2C vacuole inheritance
Chr2	2463522	2463881	360	*	271	2.29919	29.5629	27.1796	rfeC_no_splice1000_truncated_05_peak_308	4730	2460266	2463574	-	overlapStart	52	52	Afu2g09630		protein of unknown function
Chr2	2985538	2987156	1619	*	3355	5.65669	339.597	335.585	rfeC_no_splice1000_truncated_05_peak_328	7110	2986039	2987735	+	overlapStart	-501	501	Afu2g11600		Has domain(s) with predicted coenzyme binding%2C oxidoreductase activity%2C acting on the CH-OH group of donors%2C NAD or NADP as acceptor%2C phosphogluconate dehydrogenase (decarboxylating) activity
Chr2	3220035	3220614	580	*	106	1.77735	12.6559	10.6027	rfeC_no_splice1000_truncated_05_peak_342	5207	3220083	3223076	+	overlapStart	-48	48	Afu2g12530		Putative carnitine acetyl transferase with a predicted role in acetate metabolism
Chr2	3471527	3473556	2030	*	1331	4.28221	136.306	133.101	rfeC_no_splice1000_truncated_05_peak_360	4082	3465123	3471782	-	overlapStart	255	255	Afu2g13430	csmB	putative chitin synthase
Chr2	3600140	3600796	657	*	39	1.47101	5.68816	3.91306	rfeC_no_splice1000_truncated_05_peak_364	8651	3600582	3607106	+	overlapStart	-442	214	Afu2g13830		Ortholog of A. niger CBS 513.88 : An02g05320%2C A. oryzae RIB40 : AO090026000191%2C Neosartorya fischeri NRRL 181 : NFIA_089010%2C Aspergillus wentii : Aspwe1_0045486 and Aspergillus versicolor : Aspve1_0481946
Chr2	4018987	4020650	1664	*	4766	8.45291	481.149	476.631	rfeC_no_splice1000_truncated_05_peak_382	4999	4019094	4024827	+	overlapStart	-107	107	Afu2g15180		Ortholog of A. nidulans FGSC A4 : AN7587%2C A. niger CBS 513.88 : An09g03440%2C A. oryzae RIB40 : AO090012000301%2C Aspergillus wentii : Aspwe1_0054076 and Aspergillus sydowii : Aspsy1_0058595
Chr2	4174871	4175265	395	*	332	2.45376	35.678	33.2245	rfeC_no_splice1000_truncated_05_peak_386	4051	4175195	4177781	+	overlapStart	-324	70	Afu2g15800		Ortholog of A. nidulans AN2171
Chr2	4190103	4190769	667	*	286	2.33783	31.0495	28.6482	rfeC_no_splice1000_truncated_05_peak_387	4217	4188275	4190483	-	overlapStart	380	286	Afu2g15860		Ortholog of A. nidulans FGSC A4 : AN2165/llmA%2C A. niger CBS 513.88 : An15g06160%2C A. oryzae RIB40 : AO090012000226%2C Aspergillus wentii : Aspwe1_0050672 and Aspergillus sydowii : Aspsy1_0054382
Chr3	200170	200970	801	*	1766	4.92684	180.047	176.678	rfeC_no_splice1000_truncated_05_peak_419	9004	200540	202711	+	overlapStart	-370	370	Afu3g00880		Putative adhesin protein
Chr3	205982	208627	2646	*	2688	6.12474	272.589	268.897	rfeC_no_splice1000_truncated_05_peak_420	6070	203212	207412	-	overlapStart	1430	1215	Afu3g00900	amyA	Putative alpha-amylase
Chr3	399544	400170	627	*	85	1.70024	10.5482	8.55972	rfeC_no_splice1000_truncated_05_peak_423	8149	399965	401381	+	overlapStart	-421	205	Afu3g01590		protein of unknown function
Chr3	468065	468439	375	*	195	2.07655	21.8596	19.5962	rfeC_no_splice1000_truncated_05_peak_427	9659	466129	468125	-	overlapStart	60	60	Afu3g01900		Has domain(s) with predicted role in lipid metabolic process
Chr3	491130	491633	504	*	450	2.61824	47.6177	45.0327	rfeC_no_splice1000_truncated_05_peak_428	8174	491354	493644	+	overlapStart	-224	224	Afu3g02000		Putative C6 transcription factor
Chr3	918406	919357	952	*	1532	4.29386	156.523	153.236	rfeC_no_splice1000_truncated_05_peak_439	9385	914602	918596	-	overlapStart	190	190	Afu3g03430	sitT	ABC multidrug transporter SitT%2C putative
Chr3	970270	970628	359	*	99	1.7582	12.0261	9.9902	rfeC_no_splice1000_truncated_05_peak_443	3513	970526	973671	+	overlapStart	-256	102	Afu3g03620		Ortholog of A. nidulans FGSC A4 : AN8444/celA%2C A. fumigatus Af293 : Afu8g00680%2C A. niger CBS 513.88 : An03g05740%2C A. oryzae RIB40 : AO090138000033%2C AO090701000186 and Aspergillus wentii : Aspwe1_0040565
Chr3	1189811	1190218	408	*	165	1.99006	18.7529	16.5462	rfeC_no_splice1000_truncated_05_peak_452	385	1182737	1190107	-	overlapStart	296	111	Afu3g04210		Fatty acid synthase alpha subunit
Chr3	1407999	1409051	1053	*	3407	6.97486	344.799	340.743	rfeC_no_splice1000_truncated_05_peak_461	962	1405026	1408247	-	overlapStart	248	248	Afu3g05760		C6 transcription factor
Chr3	1999111	2000308	1198	*	340	2.47308	36.4734	34.0105	rfeC_no_splice1000_truncated_05_peak_479	6757	1998414	2000090	-	overlapStart	979	218	Afu3g07900	sph3	Glycoside hydrolase Sph3
Chr3	2321276	2322393	1118	*	242	2.15596	26.6292	24.2867	rfeC_no_splice1000_truncated_05_peak_491	5624	2321294	2324691	+	overlapStart	-18	18	Afu3g09130		Has domain(s) with predicted DNA binding%2C RNA polymerase II transcription factor activity%2C sequence-specific DNA binding%2C zinc ion binding activity and role in regulation of transcription%2C DNA-templated%2C transcription%2C DNA-templated
Chr3	2556972	2558357	1386	*	959	3.69996	98.9769	95.9927	rfeC_no_splice1000_truncated_05_peak_502	3520	2553568	2557007	-	overlapStart	35	35	Afu3g09960	aurA	Putative aureobasidin resistance protein
Chr3	2725567	2726123	557	*	452	2.73391	47.8504	45.2613	rfeC_no_splice1000_truncated_05_peak_513	4111	2725909	2728216	+	overlapStart	-342	214	Afu3g10530		Putative protein serine/threonine kinase
Chr3	2799982	2800525	544	*	629	3.10101	65.7251	62.9866	rfeC_no_splice1000_truncated_05_peak_517	9025	2800438	2802027	+	overlapStart	-456	87	Afu3g10770		RTA1 domain protein
Chr3	2847578	2848862	1285	*	226	2.1736	24.9336	22.6128	rfeC_no_splice1000_truncated_05_peak_521	883	2847849	2852769	+	overlapStart	-271	271	Afu3g10940	pex19	Ortholog of A. nidulans FGSC A4 : AN4899%2C A. oryzae RIB40 : AO090003000644%2C Aspergillus wentii : Aspwe1_0362912%2C Aspergillus sydowii : Aspsy1_0793863 and Aspergillus terreus NIH2624 : ATET_04619
Chr3	3830387	3831007	621	*	125	1.85481	14.6747	12.5635	rfeC_no_splice1000_truncated_05_peak_560	7699	3830453	3835246	+	overlapStart	-66	66	Afu3g14420	chsG	Putative class III chitin synthase
Chr3	4074510	4075486	977	*	188	1.50523	21.0583	18.8081	rfeC_no_splice1000_truncated_05_peak_573	6329	4071930	4075158	-	overlapStart	648	328	Afu3g15395		Has domain(s) with predicted ATP binding%2C helicase activity%2C nucleic acid binding activity
Chr4	120012	120692	681	*	1618	3.96668	165.211	161.89	rfeC_no_splice1000_truncated_05_peak_582	3293	118052	120070	-	overlapStart	58	58	Afu4g00460		Ortholog of A. nidulans FGSC A4 : AN8593%2C A. fumigatus Af293 : Afu3g02790%2C A. niger CBS 513.88 : An11g01410 and A. oryzae RIB40 : AO090009000455%2C AO090138000169
Chr4	163050	164154	1105	*	150	1.89303	17.2531	15.0784	rfeC_no_splice1000_truncated_05_peak_584	1031	163198	164516	+	overlapStart	-148	148	Afu4g00590		Ortholog(s) have role in asperthecin biosynthetic process
Chr4	282436	283148	713	*	143	1.82366	16.5072	14.3519	rfeC_no_splice1000_truncated_05_peak_589	2756	282938	287401	+	overlapStart	-502	210	Afu4g01050		Has domain(s) with predicted ATP binding%2C ATPase activity%2C ATPase activity%2C coupled to transmembrane movement of substances%2C nucleoside-triphosphatase activity%2C nucleotide binding activity and role in transport
Chr4	771364	771729	366	*	143	1.86467	16.5009	14.3456	rfeC_no_splice1000_truncated_05_peak_594	4281	771453	773493	+	overlapStart	-89	89	Afu4g02780		Has domain(s) with predicted peroxidase activity
Chr4	775193	775721	529	*	385	2.53157	41.0357	38.523	rfeC_no_splice1000_truncated_05_peak_596	739	773505	775212	-	overlapStart	19	19	Afu4g02790		Has domain(s) with predicted hydrolase activity%2C acting on carbon-nitrogen (but not peptide) bonds activity and role in nitrogen compound metabolic process
Chr4	1619600	1620022	423	*	87	1.6996	10.7466	8.75495	rfeC_no_splice1000_truncated_05_peak_620	8369	1617227	1619928	-	overlapStart	328	94	Afu4g06290		Ortholog(s) have sphingosine N-acyltransferase activity and role in filamentous growth of a population of unicellular organisms%2C glycosylceramide biosynthetic process%2C unidimensional cell growth%2C vacuolar acidification
Chr4	1838516	1840736	2221	*	125	1.85481	14.6747	12.5635	rfeC_no_splice1000_truncated_05_peak_628	6422	1834826	1839269	-	overlapStart	753	753	Afu4g07080	dspC	Dual specificity protein phosphatase 12%2C putative
Chr4	1914400	1914758	359	*	208	2.1094	23.1394	20.8519	rfeC_no_splice1000_truncated_05_peak_633	3832	1911526	1914475	-	overlapStart	75	75	Afu4g07360	metH	Putative cobalamin-independent methionine synthase
Chr4	2614456	2615577	1122	*	145	1.92243	16.6612	14.5002	rfeC_no_splice1000_truncated_05_peak_653	2881	2614847	2618627	+	overlapStart	-391	391	Afu4g10100		Ortholog(s) have cytosol localization
Chr4	2635284	2638459	3176	*	886	3.57437	91.6194	88.6849	rfeC_no_splice1000_truncated_05_peak_655	4338	2637025	2639816	+	overlapStart	-1741	1357	Afu4g10120	prtT	Transcriptional regulator of extracellular proteolytic activities
Chr4	2698889	2700509	1621	*	1928	5.14903	196.309	192.891	rfeC_no_splice1000_truncated_05_peak_660	3710	2694441	2699742	-	overlapStart	853	767	Afu4g10330		Ortholog(s) have protein farnesyltransferase activity%2C role in protein farnesylation and cytosol%2C nucleus%2C protein farnesyltransferase complex localization
Chr4	2943528	2944530	1003	*	146	1.86154	16.8449	14.6824	rfeC_no_splice1000_truncated_05_peak_669	8399	2943732	2944595	+	overlapStart	-204	65	Afu4g11250	cafA	Putative carbonic anhydrase
Chr4	3071174	3071548	375	*	90	1.71956	11.0313	9.02588	rfeC_no_splice1000_truncated_05_peak_673	3299	3071469	3075222	+	overlapStart	-295	79	Afu4g11630		Ortholog of A. nidulans FGSC A4 : AN5573%2C A. niger CBS 513.88 : An04g04730%2C A. oryzae RIB40 : AO090003001056%2C Aspergillus wentii : Aspwe1_0166629 and Aspergillus sydowii : Aspsy1_0088453
Chr4	3097584	3100411	2828	*	269	2.17294	29.3658	26.9866	rfeC_no_splice1000_truncated_05_peak_675	7593	3093878	3098144	-	overlapStart	560	560	Afu4g11710		Putative oxidoreductase%2C zinc-binding dehydrogenase family protein
Chr4	3100876	3101405	530	*	177	2.0287	19.9939	17.7627	rfeC_no_splice1000_truncated_05_peak_676	9259	3098931	3100984	-	overlapStart	108	108	Afu4g11720		Putative phosphatidyl synthase
Chr4	3168531	3169390	860	*	492	2.82086	51.8952	49.2658	rfeC_no_splice1000_truncated_05_peak_679	9370	3167203	3168816	-	overlapStart	285	285	Afu4g12050		Thermoresistant gluconokinase
Chr4	3230177	3230515	339	*	153	1.95141	17.545	15.3638	rfeC_no_splice1000_truncated_05_peak_681	9340	3228707	3230266	-	overlapStart	89	89	Afu4g12330	ydc1	Putative alkaline dihydroceramidase
Chr4	3570935	3572369	1435	*	772	3.3715	80.1548	77.2988	rfeC_no_splice1000_truncated_05_peak_702	1432	3566068	3572035	-	overlapStart	1100	334	Afu4g13630		PE repeat family protein
Chr4	3715543	3715919	377	*	218	2.14582	24.1412	21.8358	rfeC_no_splice1000_truncated_05_peak_709	545	3715717	3718101	+	overlapStart	-174	174	Afu4g14220		Has domain(s) with predicted RNA polymerase II transcription factor activity%2C sequence-specific DNA binding%2C zinc ion binding activity%2C role in regulation of transcription%2C DNA-templated and nucleus localization
Chr4	3857495	3857844	350	*	165	1.97085	18.8009	16.5937	rfeC_no_splice1000_truncated_05_peak_713	3563	3857732	3858668	+	overlapStart	-237	112	Afu4g14620		Has domain(s) with predicted zinc ion binding activity
Chr4	3860925	3862498	1574	*	126	1.80396	14.7341	12.6223	rfeC_no_splice1000_truncated_05_peak_714	3894	3860424	3862493	-	overlapStart	1568	5	Afu4g14640	fetD	Putative zinc transporter
Chr5	204581	208870	4290	*	497	2.61687	52.3775	49.7436	rfeC_no_splice1000_truncated_05_peak_720	2221	203702	204704	-	overlapStart	123	123	Afu5g00720		Has domain(s) with predicted N-acetyltransferase activity
Chr5	753472	754417	946	*	305	2.38614	32.9476	30.5251	rfeC_no_splice1000_truncated_05_peak_731	5469	750813	753776	-	overlapStart	304	304	Afu5g02840		Has domain(s) with predicted substrate-specific transmembrane transporter activity%2C transmembrane transporter activity%2C role in transmembrane transport and integral component of membrane%2C membrane localization
Chr5	786364	786913	550	*	372	2.55036	39.722	37.2237	rfeC_no_splice1000_truncated_05_peak_734	8002	786805	790619	+	overlapStart	-441	108	Afu5g02950		Ortholog of A. nidulans FGSC A4 : AN8167%2C A. niger CBS 513.88 : An09g05040%2C A. oryzae RIB40 : AO090102000494%2C Aspergillus wentii : Aspwe1_0030018 and Aspergillus sydowii : Aspsy1_0061808
Chr5	1504253	1504645	393	*	261	2.22605	28.5291	26.1596	rfeC_no_splice1000_truncated_05_peak_767	2644	1504545	1507198	+	overlapStart	-292	100	Afu5g06270	hemA	5-aminolevulinic acid synthase
Chr5	1769789	1770672	884	*	242	2.13645	26.5963	24.2539	rfeC_no_splice1000_truncated_05_peak_778	2839	1769812	1771261	+	overlapStart	-23	23	Afu5g07120		RNP domain protein
Chr5	2077019	2077453	435	*	128	1.86447	14.9519	12.8336	rfeC_no_splice1000_truncated_05_peak_788	4546	2075508	2077258	-	overlapStart	239	195	Afu5g08200		Ortholog of A. nidulans FGSC A4 : AN11006%2C A. niger CBS 513.88 : An03g04400%2C A. oryzae RIB40 : AO090701000738%2C Aspergillus wentii : Aspwe1_0048123 and Aspergillus sydowii : Aspsy1_0046266
Chr5	2310026	2310778	753	*	219	2.15428	24.2496	21.9399	rfeC_no_splice1000_truncated_05_peak_799	8032	2310316	2314013	+	overlapStart	-290	290	Afu5g09000		Ortholog(s) have peptidyl-lysine N-acetyltransferase activity%2C acting on acetyl phosphate as donor activity
Chr5	2567976	2568577	602	*	37	1.41124	5.49073	3.72812	rfeC_no_splice1000_truncated_05_peak_809	2443	2568136	2569680	+	overlapStart	-160	160	Afu5g09940		Ortholog(s) have endoplasmic reticulum localization
Chr5	3025296	3025725	430	*	102	1.76787	12.2807	10.2368	rfeC_no_splice1000_truncated_05_peak_827	6685	3021961	3025513	-	overlapStart	217	212	Afu5g11750		Putative LON domain serine protease
Chr5	3128969	3129396	428	*	109	1.79685	13.0582	10.9915	rfeC_no_splice1000_truncated_05_peak_830	3279	3129114	3132559	+	overlapStart	-145	145	Afu5g12080		Has domain(s) with predicted DNA binding%2C RNA polymerase II transcription factor activity%2C sequence-specific DNA binding%2C zinc ion binding activity and role in regulation of transcription%2C DNA-templated%2C transcription%2C DNA-templated
Chr5	3249953	3253444	3492	*	2872	6.34693	290.978	287.21	rfeC_no_splice1000_truncated_05_peak_834	8274	3247554	3251408	-	overlapStart	1455	1455	Afu5g12530		Ortholog(s) have ubiquitin protein ligase binding activity and role in positive regulation of receptor internalization%2C protein ubiquitination%2C ubiquitin-dependent endocytosis
Chr5	3377913	3378246	334	*	102	1.75409	12.294	10.25	rfeC_no_splice1000_truncated_05_peak_838	286	3377879	3377988	-	overlapStart	75	34	Afu5g12875		unspecified product
Chr5	3377913	3378246	334	*	102	1.75409	12.294	10.25	rfeC_no_splice1000_truncated_05_peak_838	10172	3377879	3377988	-	overlapStart	75	34	Afu5g12875-T		unspecified product
Chr6	66779	67395	617	*	55	1.51521	7.44553	5.57326	rfeC_no_splice1000_truncated_05_peak_856	9367	64157	66958	-	overlapStart	179	179	Afu6g00200		Has domain(s) with predicted DNA binding%2C RNA polymerase II transcription factor activity%2C sequence-specific DNA binding%2C zinc ion binding activity and role in regulation of transcription%2C DNA-templated%2C transcription%2C DNA-templated
Chr6	358496	359130	635	*	443	2.71459	46.9683	44.3883	rfeC_no_splice1000_truncated_05_peak_868	9939	357383	358584	-	overlapStart	88	88	Afu6g02110		Has domain(s) with predicted DNA binding%2C protein dimerization activity
Chr6	571157	571502	346	*	309	2.3958	33.3325	30.9059	rfeC_no_splice1000_truncated_05_peak_881	712	569831	571308	-	overlapStart	151	151	Afu6g02800		Putative glycosylphosphatidylinositol (GPI)-anchored protein
Chr6	786887	787412	526	*	153	1.95141	17.545	15.3638	rfeC_no_splice1000_truncated_05_peak_893	6334	785080	787130	-	overlapStart	243	243	Afu6g03600		Ortholog of A. nidulans FGSC A4 : AN6413%2C AN6419%2C AN6946%2C AN5312%2C AN5664%2C AN8328%2C AN3241%2C AN10369%2C AN1930%2C AN2386%2C AN1738%2C AN11159%2C AN8984%2C AN8951%2C AN1540%2C AN8971%2C AN9387%2C AN9266%2C AN9306%2C AN1317%2C AN10886%2C AN7232%2C AN7774%2C AN12202
Chr6	959724	960338	615	*	2279	5.49622	231.457	227.919	rfeC_no_splice1000_truncated_05_peak_896	3708	959824	962714	+	overlapStart	-100	100	Afu6g04270		Putative MFS sugar transporter
Chr6	971423	971892	470	*	279	2.31851	30.3026	27.9098	rfeC_no_splice1000_truncated_05_peak_897	2849	969625	971760	-	overlapStart	337	132	Afu6g04300		Ortholog of A. nidulans FGSC A4 : AN6588%2C A. niger CBS 513.88 : An15g01200%2C A. oryzae RIB40 : AO090701000121%2C Aspergillus wentii : Aspwe1_0048668 and Aspergillus sydowii : Aspsy1_0164200
Chr6	1217540	1219257	1718	*	3306	6.85893	334.665	330.684	rfeC_no_splice1000_truncated_05_peak_906	4869	1218001	1224720	+	overlapStart	-461	461	Afu6g05120		Ortholog(s) have protein serine/threonine kinase activity%2C protein serine/threonine/tyrosine kinase activity%2C protein tyrosine kinase activity
Chr6	1695621	1696071	451	*	73	1.63481	9.24922	7.30743	rfeC_no_splice1000_truncated_05_peak_922	5113	1693740	1695855	-	overlapStart	234	216	Afu6g07470		Ortholog(s) have role in fungal-type cell wall organization%2C protein oligomerization and Golgi apparatus%2C cell cortex of cell tip%2C cell division site%2C cellular bud%2C membrane raft%2C plasma membrane localization
Chr6	2851489	2852153	665	*	443	2.58183	46.8998	44.3234	rfeC_no_splice1000_truncated_05_peak_952	9994	2851713	2853425	+	overlapStart	-224	224	Afu6g11480		Has domain(s) with predicted FAD binding%2C oxidoreductase activity and role in metabolic process
Chr6	3438577	3439225	649	*	162	1.9804	18.4478	16.2471	rfeC_no_splice1000_truncated_05_peak_972	87	3438530	3438601	-	overlapStart	24	24	Afu6tR(ACG)6	tR(ACG)6	unspecified product
Chr6	3719494	3719947	454	*	112	1.72203	13.2785	11.2091	rfeC_no_splice1000_truncated_05_peak_979	8387	3719588	3720327	+	overlapStart	-94	94	Afu6g14580		Has domain(s) with predicted RNA polymerase II transcription factor activity%2C sequence-specific DNA binding%2C zinc ion binding activity%2C role in regulation of transcription%2C DNA-templated and nucleus localization
Chr7	386848	388390	1543	*	875	3.55505	90.5049	87.5768	rfeC_no_splice1000_truncated_05_peak_993	2086	388099	390895	+	overlapStart	-1251	291	Afu7g01490	ptr2	Major facilitator superfamily (MFS) peptide transporter
Chr7	497549	498139	591	*	253	2.25089	27.7454	25.3853	rfeC_no_splice1000_truncated_05_peak_996	9326	491223	497557	-	overlapStart	8	8	Afu7g01840		Ortholog(s) have Golgi apparatus%2C cell tip%2C cytoplasmic vesicle%2C endoplasmic reticulum%2C plasma membrane localization
Chr7	1198133	1198665	533	*	126	1.80349	14.7233	12.6117	rfeC_no_splice1000_truncated_05_peak_1012	574	1198309	1200727	+	overlapStart	-176	176	Afu7g05080		Has domain(s) with predicted DNA binding%2C RNA polymerase II transcription factor activity%2C sequence-specific DNA binding%2C zinc ion binding activity and role in regulation of transcription%2C DNA-templated%2C transcription%2C DNA-templated
Chr7	1595536	1595963	428	*	158	1.95261	18.0504	15.8608	rfeC_no_splice1000_truncated_05_peak_1029	1741	1595883	1596965	+	overlapStart	-347	80	Afu7g06540		Putative threonine aldolase
Chr7	1597237	1597705	469	*	150	1.92013	17.2198	15.0495	rfeC_no_splice1000_truncated_05_peak_1030	2911	1597642	1599645	+	overlapStart	-405	63	Afu7g06550		Has domain(s) with predicted DNA binding%2C zinc ion binding activity%2C role in transcription%2C DNA-templated and nucleus localization
Chr8	318250	318642	393	*	153	1.95141	17.545	15.3638	rfeC_no_splice1000_truncated_05_peak_1044	878	315471	318324	-	overlapStart	74	74	Afu8g01300		Ortholog of A. nidulans FGSC A4 : AN1465%2C AN8786%2C A. fumigatus Af293 : Afu8g04560%2C A. niger CBS 513.88 : An16g08420 and Aspergillus wentii : Aspwe1_0030845
Chr8	500652	501836	1185	*	260	2.27021	28.4669	26.0977	rfeC_no_splice1000_truncated_05_peak_1050	5657	497880	501411	-	overlapStart	759	425	Afu8g01930		Ortholog(s) have histone methyltransferase activity (H3-K9 specific) activity
Chr8	520429	521182	754	*	223	2.11106	24.6329	22.3174	rfeC_no_splice1000_truncated_05_peak_1051	6323	519300	520535	-	overlapStart	106	106	Afu8g02000		Ortholog(s) have L-iditol 2-dehydrogenase activity and role in sorbitol catabolic process
Chr8	533387	533910	524	*	360	2.52138	38.4913	36.006	rfeC_no_splice1000_truncated_05_peak_1053	4939	532017	533837	-	overlapStart	450	73	Afu8g02050		Ortholog of Neosartorya fischeri NRRL 181 : NFIA_095720%2C Aspergillus fumigatus A1163 : AFUB_084560%2C Aspergillus clavatus NRRL 1 : ACLA_043730 and Aspergillus terreus NIH2624 : ATET_01912
Chr8	882358	882723	366	*	186	2.05768	20.9462	18.6968	rfeC_no_splice1000_truncated_05_peak_1061	9469	876050	882386	-	overlapStart	28	28	Afu8g04060		Has domain(s) with predicted hydrolase activity%2C hydrolyzing O-glycosyl compounds activity and role in carbohydrate metabolic process
Chr8	1764262	1764842	581	*	186	2.05768	20.9462	18.6968	rfeC_no_splice1000_truncated_05_peak_1093	2887	1764752	1767036	+	overlapStart	-490	90	Afu8g07200		Ortholog(s) have role in response to amino acid
Chr1	826609	827104	496	*	95	1.73888	11.524	9.50322	rfeC_no_splice1000_truncated_05_peak_12	6195	821550	825521	-	upstream	-1088	1088	Afu1g02870		Ortholog(s) have role in negative regulation of cellular response to oxidative stress
Chr1	929683	930085	403	*	76	1.6616	9.6107	7.65423	rfeC_no_splice1000_truncated_05_peak_19	908	931344	932269	+	upstream	-1661	1259	Afu1g03190		Ortholog of Aspergillus fumigatus A1163 : AFUB_003629
Chr1	934418	934842	425	*	216	2.14462	23.9105	21.6067	rfeC_no_splice1000_truncated_05_peak_20	1993	932621	934326	-	upstream	-92	92	Afu1g03210	flbD	Myb family transcription factor
Chr1	937894	938431	538	*	392	2.59867	41.8056	39.2839	rfeC_no_splice1000_truncated_05_peak_21	1993	932621	934326	-	upstream	-3568	3568	Afu1g03210	flbD	Myb family transcription factor
Chr1	939144	940040	897	*	492	2.82086	51.8952	49.2658	rfeC_no_splice1000_truncated_05_peak_22	69	942834	942949	+	upstream	-3690	2794	Afu1g03215		rRNA
Chr1	1274491	1275086	596	*	470	2.77255	49.6331	47.0263	rfeC_no_splice1000_truncated_05_peak_27	537	1271626	1274181	-	upstream	-310	310	Afu1g04480		Ortholog(s) have Sin3-type complex localization
Chr1	1400130	1401749	1620	*	409	2.63731	43.5013	40.9602	rfeC_no_splice1000_truncated_05_peak_30	8357	1402777	1408265	+	upstream	-2647	1028	Afu1g04930		Ortholog of A. nidulans FGSC A4 : AN0412%2C A. niger CBS 513.88 : An01g04030%2C A. oryzae RIB40 : AO090003000843%2C Aspergillus wentii : Aspwe1_0106315 and Aspergillus sydowii : Aspsy1_0640521
Chr1	1405831	1407042	1212	*	139	1.90311	16.0828	13.9361	rfeC_no_splice1000_truncated_05_peak_33	3069	1408395	1409639	+	upstream	-2564	1353	Afu1g04940	sar1	Ortholog(s) have GTP binding%2C GTPase activity
Chr1	1418823	1419277	455	*	131	1.87413	15.2313	13.106	rfeC_no_splice1000_truncated_05_peak_35	9740	1413265	1418032	-	upstream	-791	791	Afu1g04960		Ortholog(s) have cytosol%2C fungal-type vacuole membrane%2C nucleus localization
Chr1	1420897	1421558	662	*	654	3.14931	68.227	65.466	rfeC_no_splice1000_truncated_05_peak_37	8666	1423339	1426032	+	upstream	-2442	1781	Afu1g04970		Ortholog(s) have triglyceride lipase activity%2C role in triglyceride mobilization and cytoplasm localization
Chr1	1635298	1635878	581	*	397	2.60833	42.2271	39.7004	rfeC_no_splice1000_truncated_05_peak_39	9041	1638224	1639258	+	upstream	-2926	2346	Afu1g05680		protein of unknown function
Chr1	1912099	1912441	343	*	107	1.78719	12.7968	10.7376	rfeC_no_splice1000_truncated_05_peak_51	1721	1908480	1911393	-	upstream	-706	706	Afu1g06670		Transcript up-regulated in conidia exposed to neutrophils
Chr1	1973440	1974123	684	*	206	2.11564	22.9047	20.6188	rfeC_no_splice1000_truncated_05_peak_54	3327	1968533	1972225	-	upstream	-1215	1215	Afu1g06920		Ortholog(s) have role in conidiophore development%2C hyphal growth
Chr1	2020113	2020595	483	*	115	1.81617	13.588	11.5061	rfeC_no_splice1000_truncated_05_peak_56	7798	2017332	2019922	-	upstream	-191	191	Afu1g07110		Ortholog of A. nidulans FGSC A4 : AN5152%2C A. niger CBS 513.88 : An07g09650%2C A. oryzae RIB40 : AO090012000963%2C Aspergillus wentii : Aspwe1_0028295 and Aspergillus sydowii : Aspsy1_0091614
Chr1	2046597	2049693	3097	*	3306	6.85893	334.665	330.684	rfeC_no_splice1000_truncated_05_peak_57	7767	2044078	2046478	-	upstream	-119	119	Afu1g07200		Has domain(s) with predicted catalytic activity%2C heme binding%2C oxidoreductase activity
Chr1	2109271	2111628	2358	*	771	3.06038	79.9804	77.1272	rfeC_no_splice1000_truncated_05_peak_64	4718	2108252	2108774	-	upstream	-497	497	Afu1g07470	atg8	Autophagy-related protein 8%2C putative
Chr1	2129008	2129316	309	*	34	1.44907	5.17861	3.43394	rfeC_no_splice1000_truncated_05_peak_65	489	2125768	2126931	-	upstream	-2077	2077	Afu1g07555		Has domain(s) with predicted ubiquitinyl hydrolase activity and role in protein deubiquitination%2C ubiquitin-dependent protein catabolic process
Chr1	2339308	2340912	1605	*	344	2.48274	36.8737	34.4061	rfeC_no_splice1000_truncated_05_peak_69	2454	2341178	2342225	+	upstream	-1870	266	Afu1g09030		protein of unknown function
Chr1	2639324	2640472	1149	*	264	2.27987	28.8305	26.4566	rfeC_no_splice1000_truncated_05_peak_81	4746	2643009	2643450	+	upstream	-3685	2537	Afu1g10250		Ortholog of Aspergillus fumigatus A1163 : AFUB_009660
Chr1	2641221	2641829	609	*	83	1.69058	10.3102	8.32985	rfeC_no_splice1000_truncated_05_peak_82	4746	2643009	2643450	+	upstream	-1788	1180	Afu1g10250		Ortholog of Aspergillus fumigatus A1163 : AFUB_009660
Chr1	2695248	2695936	689	*	253	2.25089	27.7454	25.3853	rfeC_no_splice1000_truncated_05_peak_85	9393	2675699	2695175	-	upstream	-73	73	Afu1g10380	nrps1	Non-ribosomal peptide synthetase (NRPS)
Chr1	2696668	2697397	730	*	165	1.99006	18.7529	16.5462	rfeC_no_splice1000_truncated_05_peak_86	5518	2697914	2705802	+	upstream	-1246	517	Afu1g10390	abcB	Putative ABC multidrug transporter
Chr1	2768181	2769057	877	*	2213	5.52579	224.858	221.346	rfeC_no_splice1000_truncated_05_peak_92	7555	2760416	2768110	-	upstream	-71	71	Afu1g10600		Ortholog of A. nidulans FGSC A4 : AN1219%2C A. niger CBS 513.88 : An08g02600%2C A. oryzae RIB40 : AO090038000362%2C Aspergillus wentii : Aspwe1_0095261 and Aspergillus sydowii : Aspsy1_0025527
Chr1	3152475	3152927	453	*	104	1.77753	12.5376	10.4863	rfeC_no_splice1000_truncated_05_peak_106	3211	3153582	3157151	+	upstream	-1107	655	Afu1g11950		Has domain(s) with predicted protein kinase binding activity and role in regulation of cyclin-dependent protein serine/threonine kinase activity
Chr1	3303194	3304068	875	*	457	2.74357	48.2938	45.7001	rfeC_no_splice1000_truncated_05_peak_113	680	3300673	3302146	-	upstream	-1048	1048	Afu1g12530		Ortholog(s) have delta12-fatty acid dehydrogenase activity and role in asexual sporulation resulting in formation of a cellular spore%2C unsaturated fatty acid biosynthetic process
Chr1	3334776	3335253	478	*	162	1.9804	18.4478	16.2471	rfeC_no_splice1000_truncated_05_peak_114	5920	3335457	3337298	+	upstream	-681	204	Afu1g12620	aflT	Putative toxin efflux pump
Chr1	3520403	3521179	777	*	931	3.65166	96.1241	93.1588	rfeC_no_splice1000_truncated_05_peak_118	4453	3515588	3517960	-	upstream	-2443	2443	Afu1g13240		Ortholog(s) have adenine deaminase activity
Chr1	3597771	3598300	530	*	177	2.01797	20.003	17.7717	rfeC_no_splice1000_truncated_05_peak_128	8078	3592677	3596126	-	upstream	-1645	1645	Afu1g13510	facB	Putative Zn(II)2Cys6 transcription factor
Chr1	3664263	3667961	3699	*	1404	4.40517	143.671	140.436	rfeC_no_splice1000_truncated_05_peak_129	1215	3668689	3673071	+	upstream	-4426	728	Afu1g13750		C2H2 transcription factor
Chr1	3744287	3744746	460	*	21	1.36213	3.74073	2.13076	rfeC_no_splice1000_truncated_05_peak_139	1014	3741812	3743387	-	upstream	-900	900	Afu1g13990		protein of unknown function
Chr1	3831068	3831886	819	*	373	2.5234	39.8124	37.3138	rfeC_no_splice1000_truncated_05_peak_141	1381	3832067	3836990	+	upstream	-999	181	Afu1g14330	abcC	Azole transporter
Chr1	4099339	4099884	546	*	59	1.58432	7.85432	5.96462	rfeC_no_splice1000_truncated_05_peak_154	9685	4101069	4103721	+	upstream	-1730	1185	Afu1g15230		Ortholog(s) have role in conidiophore development%2C conidium formation%2C hyphal growth
Chr1	4116921	4117425	505	*	74	1.65194	9.38243	7.434	rfeC_no_splice1000_truncated_05_peak_157	3833	4114229	4116394	-	upstream	-527	527	Afu1g15280		Has domain(s) with predicted hydrolase activity%2C acting on carbon-nitrogen (but not peptide) bonds%2C oxidoreductase activity and role in carbohydrate metabolic process%2C metabolic process
Chr1	4117983	4118780	798	*	222	2.16394	24.5907	22.2754	rfeC_no_splice1000_truncated_05_peak_158	3833	4114229	4116394	-	upstream	-1589	1589	Afu1g15280		Has domain(s) with predicted hydrolase activity%2C acting on carbon-nitrogen (but not peptide) bonds%2C oxidoreductase activity and role in carbohydrate metabolic process%2C metabolic process
Chr1	4193704	4194065	362	*	99	1.7582	12.0261	9.9902	rfeC_no_splice1000_truncated_05_peak_164	6932	4196987	4198702	+	upstream	-3283	2922	Afu1g15510		Ortholog of A. nidulans FGSC A4 : AN0888%2C A. niger CBS 513.88 : An01g13820%2C A. oryzae RIB40 : AO090005001158%2C Neosartorya fischeri NRRL 181 : NFIA_009900 and Aspergillus wentii : Aspwe1_0039986
Chr1	4307241	4308294	1054	*	316	2.41512	34.1074	31.6722	rfeC_no_splice1000_truncated_05_peak_165	5954	4311875	4315179	+	upstream	-4634	3581	Afu1g15910		Ortholog(s) have role in conidiophore development
Chr1	4403411	4404168	758	*	159	1.97073	18.1447	15.9505	rfeC_no_splice1000_truncated_05_peak_167	4868	4404557	4405859	+	upstream	-1146	389	Afu1g16190	aspf9	Cell wall glucanase
Chr1	4500565	4501923	1359	*	139	1.90311	16.0828	13.9361	rfeC_no_splice1000_truncated_05_peak_173	7016	4503889	4507433	+	upstream	-3324	1966	Afu1g16590	brlA	Putative C2H2 transcription factor
Chr1	4658230	4658948	719	*	99	1.7582	12.0261	9.9902	rfeC_no_splice1000_truncated_05_peak_181	4388	4660827	4663781	+	upstream	-2597	1879	Afu1g17070		Ortholog(s) have fungal-type vacuole localization
Chr1	4713813	4714190	378	*	107	1.73371	12.8271	10.7674	rfeC_no_splice1000_truncated_05_peak_183	9755	4711512	4713331	-	upstream	-482	482	Afu1g17240		Has domain(s) with predicted DNA binding%2C zinc ion binding activity%2C role in transcription%2C DNA-templated and nucleus localization
Chr2	2112	2566	455	*	205	1.49042	22.8724	20.5904	rfeC_no_splice1000_truncated_05_peak_188	9220	4084	7183	+	upstream	-1972	1518	Afu2g00090		Has domain(s) with predicted ATP binding%2C helicase activity%2C nucleic acid binding activity
Chr2	3698	4037	340	*	184	1.49135	20.6865	18.4426	rfeC_no_splice1000_truncated_05_peak_189	9220	4084	7183	+	upstream	-386	47	Afu2g00090		Has domain(s) with predicted ATP binding%2C helicase activity%2C nucleic acid binding activity
Chr2	44204	44566	363	*	319	2.40587	34.3718	31.9357	rfeC_no_splice1000_truncated_05_peak_193	2082	42726	44001	-	upstream	-203	203	Afu2g00210		Ortholog of A. fumigatus Af293 : Afu7g06340%2C A. niger CBS 513.88 : An01g11590%2C An01g01670%2C A. oryzae RIB40 : AO090009000035 and Aspergillus wentii : Aspwe1_0027365%2C Aspwe1_0046529
Chr2	172714	173774	1061	*	571	2.98508	59.859	57.1656	rfeC_no_splice1000_truncated_05_peak_195	1685	169931	172308	-	upstream	-406	406	Afu2g00770		Has domain(s) with predicted FAD binding%2C oxidoreductase activity and role in metabolic process
Chr2	295126	295762	637	*	168	1.99972	19.06	16.8471	rfeC_no_splice1000_truncated_05_peak_202	857	296219	300514	+	upstream	-1093	457	Afu2g01260	srbA	Sterol regulatory element binding protein (SREBP)
Chr2	343890	345348	1459	*	45	1.44412	6.38106	4.56312	rfeC_no_splice1000_truncated_05_peak_207	7407	345673	347376	+	upstream	-1783	325	Afu2g01440		Putative mitochondrial carrier protein
Chr2	549585	549977	393	*	136	1.89345	15.7968	13.6571	rfeC_no_splice1000_truncated_05_peak_216	5392	546487	548833	-	upstream	-752	752	Afu2g02180		Ortholog(s) have cytosol%2C nucleus localization
Chr2	703944	704614	671	*	965	3.70962	99.5509	96.5633	rfeC_no_splice1000_truncated_05_peak_222	5766	698999	703230	-	upstream	-714	714	Afu2g02730		Ortholog of A. nidulans FGSC A4 : AN4542%2C A. niger CBS 513.88 : An07g07060%2C A. oryzae RIB40 : AO090026000848%2C Aspergillus wentii : Aspwe1_0168873 and Aspergillus sydowii : Aspsy1_0091100
Chr2	775754	776266	513	*	74	1.65194	9.38243	7.434	rfeC_no_splice1000_truncated_05_peak_225	1540	773237	774337	-	upstream	-1417	1417	Afu2g03020		Has domain(s) with predicted DNA binding%2C chromatin binding activity
Chr2	815796	816132	337	*	76	1.6616	9.6107	7.65423	rfeC_no_splice1000_truncated_05_peak_227	218	814673	814788	-	upstream	-1008	1008	Afu2g03115		rRNA
Chr2	818070	818481	412	*	57	1.57466	7.64614	5.76512	rfeC_no_splice1000_truncated_05_peak_228	7975	814736	817797	-	upstream	-273	273	Afu2g03120	utr2	Putative cell wall glucanase
Chr2	859575	860331	757	*	510	2.8595	53.7315	51.0856	rfeC_no_splice1000_truncated_05_peak_230	661	862726	865556	+	upstream	-3151	2395	Afu2g03280	zipD	Calcium-responsive regulator ZipD
Chr2	959235	959686	452	*	39	1.43181	5.73001	3.94835	rfeC_no_splice1000_truncated_05_peak_235	6710	957117	958790	-	upstream	-445	445	Afu2g03600		Has domain(s) with predicted hydrolase activity
Chr2	988994	989388	395	*	73	1.63891	9.28024	7.33792	rfeC_no_splice1000_truncated_05_peak_236	4663	990214	994237	+	upstream	-1220	826	Afu2g03710		Ortholog(s) have role in establishment of cell polarity%2C hyphal growth and hyphal tip polarisome localization
Chr2	989613	990095	483	*	81	1.67795	10.0685	8.10091	rfeC_no_splice1000_truncated_05_peak_237	4663	990214	994237	+	upstream	-601	119	Afu2g03710		Ortholog(s) have role in establishment of cell polarity%2C hyphal growth and hyphal tip polarisome localization
Chr2	1020673	1022124	1452	*	620	3.08169	64.7338	62.0041	rfeC_no_splice1000_truncated_05_peak_239	5604	1018394	1020070	-	upstream	-603	603	Afu2g03840		Ortholog(s) have role in protein targeting to mitochondrion and cytosol%2C mitochondrial sorting and assembly machinery complex%2C nucleus localization
Chr2	1023058	1024036	979	*	147	1.93209	16.9537	14.7857	rfeC_no_splice1000_truncated_05_peak_240	5604	1018394	1020070	-	upstream	-2988	2988	Afu2g03840		Ortholog(s) have role in protein targeting to mitochondrion and cytosol%2C mitochondrial sorting and assembly machinery complex%2C nucleus localization
Chr2	1055278	1055670	393	*	109	1.79685	13.0582	10.9915	rfeC_no_splice1000_truncated_05_peak_247	5027	1046589	1051125	-	upstream	-4153	4153	Afu2g03920	cln1	Putaive G1/S-specific cyclin
Chr2	1149483	1150682	1200	*	1711	4.84955	174.495	171.142	rfeC_no_splice1000_truncated_05_peak_252	4331	1151808	1155779	+	upstream	-2325	1126	Afu2g04170		Ortholog(s) have cytosol localization
Chr2	1161026	1162761	1736	*	4821	8.51087	486.747	482.196	rfeC_no_splice1000_truncated_05_peak_256	2847	1160599	1160748	-	upstream	-278	278	Afu2g04180		Predicted adhesin-like protein
Chr2	1177051	1178181	1131	*	129	1.86167	15.0314	12.9123	rfeC_no_splice1000_truncated_05_peak_260	5003	1176181	1176876	-	upstream	-175	175	Afu2g04240	maiA	Maleylacetoacetate isomerase%2C putative
Chr2	1196095	1196409	315	*	38	1.45162	5.6082	3.83603	rfeC_no_splice1000_truncated_05_peak_261	8647	1192332	1194519	-	upstream	-1576	1576	Afu2g04330		Has domain(s) with predicted FAD binding%2C oxidoreductase activity and role in metabolic process
Chr2	1342388	1342838	451	*	320	2.42478	34.4975	32.0578	rfeC_no_splice1000_truncated_05_peak_264	4877	1344505	1346708	+	upstream	-2117	1667	Afu2g04890		Ortholog of A. niger CBS 513.88 : An11g04600%2C A. oryzae RIB40 : AO090003000293%2C Neosartorya fischeri NRRL 181 : NFIA_081620 and Aspergillus clavatus NRRL 1 : ACLA_089760
Chr2	1390106	1390812	707	*	875	3.55505	90.5049	87.5768	rfeC_no_splice1000_truncated_05_peak_266	7128	1391181	1392358	+	upstream	-1075	369	Afu2g05060	aox	alternative oxidase
Chr2	1461712	1462222	511	*	251	2.22986	27.5361	25.1799	rfeC_no_splice1000_truncated_05_peak_268	6440	1458288	1461192	-	upstream	-520	520	Afu2g05250	rfeD	putative transcription factor
Chr2	1485315	1485832	518	*	286	2.33783	31.0495	28.6482	rfeC_no_splice1000_truncated_05_peak_270	8180	1480858	1484987	-	upstream	-328	328	Afu2g05325		Has domain(s) with predicted role in transmembrane transport and integral component of membrane localization
Chr2	1594137	1596499	2363	*	1423	4.43415	145.622	142.379	rfeC_no_splice1000_truncated_05_peak_275	1708	1591215	1591904	-	upstream	-2233	2233	Afu2g05690		Ortholog of A. nidulans AN7482
Chr2	1598096	1598690	595	*	297	2.36681	32.1831	29.7692	rfeC_no_splice1000_truncated_05_peak_277	1708	1591215	1591904	-	upstream	-6192	6192	Afu2g05690		Ortholog of A. nidulans AN7482
Chr2	1645083	1645662	580	*	56	1.54748	7.55047	5.67591	rfeC_no_splice1000_truncated_05_peak_280	3202	1641567	1643827	-	upstream	-1256	1256	Afu2g05840		Putative MFS multidrug transporter
Chr2	1695078	1695678	601	*	186	2.05768	20.9462	18.6968	rfeC_no_splice1000_truncated_05_peak_282	4448	1696007	1700187	+	upstream	-929	329	Afu2g06000		Putative NAD+ dependent glutamate dehydrogenase
Chr2	1730231	1731058	828	*	2356	5.70934	239.19	235.622	rfeC_no_splice1000_truncated_05_peak_285	789	1726894	1729986	-	upstream	-245	245	Afu2g06100		Ortholog of A. nidulans FGSC A4 : AN7443%2C A. niger CBS 513.88 : An02g14710%2C A. oryzae RIB40 : AO090001000726%2C Aspergillus wentii : Aspwe1_0110234 and Aspergillus sydowii : Aspsy1_0152786
Chr2	2021722	2023070	1349	*	731	3.29422	75.9294	73.104	rfeC_no_splice1000_truncated_05_peak_289	3845	2011212	2016118	-	upstream	-5604	5604	Afu2g07900	stuA	Putative APSES domain transcription factor
Chr2	2699534	2704006	4473	*	7408	9.97411	745.896	740.81	rfeC_no_splice1000_truncated_05_peak_314	4232	2695140	2699119	-	upstream	-415	415	Afu2g10550		protein of unknown function
Chr2	2760717	2761292	576	*	87	1.7099	10.7886	8.79116	rfeC_no_splice1000_truncated_05_peak_317	6030	2756078	2758479	-	upstream	-2238	2238	Afu2g10760		Has domain(s) with predicted hydrolase activity%2C hydrolase activity%2C acting on ester bonds activity and role in lipid metabolic process
Chr2	2761981	2762300	320	*	186	2.05768	20.9462	18.6968	rfeC_no_splice1000_truncated_05_peak_318	8629	2763541	2768472	+	upstream	-1560	1241	Afu2g10770		putative transcription factor
Chr2	2865952	2866919	968	*	510	2.8595	53.7315	51.0856	rfeC_no_splice1000_truncated_05_peak_321	6324	2871720	2874290	+	upstream	-5768	4801	Afu2g11180	flbA	Developmental regulator
Chr2	2867683	2868575	893	*	206	2.11564	22.9047	20.6188	rfeC_no_splice1000_truncated_05_peak_322	6324	2871720	2874290	+	upstream	-4037	3145	Afu2g11180	flbA	Developmental regulator
Chr2	2948719	2949211	493	*	112	1.79462	13.326	11.2516	rfeC_no_splice1000_truncated_05_peak_324	657	2946986	2948560	-	upstream	-159	159	Afu2g11450		Has domain(s) with predicted methyltransferase activity
Chr2	3055657	3056015	359	*	63	1.60364	8.27834	6.37194	rfeC_no_splice1000_truncated_05_peak_336	4327	3056158	3060491	+	upstream	-501	143	Afu2g11840	cyc8	Transcriptional corepressor
Chr2	3358754	3359194	441	*	229	2.18327	25.2785	22.9524	rfeC_no_splice1000_truncated_05_peak_348	8112	3359910	3360395	+	upstream	-1156	716	Afu2g13080		Ortholog(s) have bis(5'-adenosyl)-hexaphosphatase activity%2C bis(5'-adenosyl)-pentaphosphatase activity%2C diphosphoinositol-polyphosphate diphosphatase activity and endopolyphosphatase activity%2C more
Chr2	3366275	3367028	754	*	931	3.61475	96.1201	93.1577	rfeC_no_splice1000_truncated_05_peak_349	8929	3363593	3365532	-	upstream	-743	743	Afu2g13100		Ortholog of A. nidulans FGSC A4 : AN6247%2C A. niger CBS 513.88 : An02g01810%2C A. oryzae RIB40 : AO090026000266%2C Aspergillus wentii : Aspwe1_0663686 and Aspergillus sydowii : Aspsy1_0058211
Chr2	3377166	3379172	2007	*	783	3.39082	81.2236	78.3608	rfeC_no_splice1000_truncated_05_peak_354	8484	3372224	3376922	-	upstream	-244	244	Afu2g13140	ime2	Meiosis induction protein kinase Ime2%2C putative
Chr2	3379833	3380270	438	*	190	2.06734	21.2676	19.0122	rfeC_no_splice1000_truncated_05_peak_355	8484	3372224	3376922	-	upstream	-2911	2911	Afu2g13140	ime2	Meiosis induction protein kinase Ime2%2C putative
Chr2	3380520	3381406	887	*	5807	9.5059	585.517	580.706	rfeC_no_splice1000_truncated_05_peak_356	2293	3383181	3384784	+	upstream	-2661	1775	Afu2g13150		Ortholog of Aspergillus fumigatus A1163 : AFUB_028780
Chr2	3414761	3415459	699	*	35	1.45873	5.35231	3.59551	rfeC_no_splice1000_truncated_05_peak_357	6355	3408135	3413423	-	upstream	-1338	1338	Afu2g13260	medA	Putative regulator of adherence%2C host cell interactions and virulence
Chr2	3520088	3520879	792	*	54	1.50551	7.29309	5.42893	rfeC_no_splice1000_truncated_05_peak_361	10042	3521570	3524345	+	upstream	-1482	691	Afu2g13540		Ortholog(s) have role in regulation of heterochromatin domain assembly and NURS complex%2C nuclear body%2C nuclear chromatin localization
Chr2	3578697	3579057	361	*	271	2.29919	29.5629	27.1796	rfeC_no_splice1000_truncated_05_peak_363	4695	3584678	3587549	+	upstream	-5981	5621	Afu2g13770	flbC	Putative C2H2 zinc finger transcription factor
Chr2	3867895	3869028	1134	*	1221	4.12502	125.26	122.109	rfeC_no_splice1000_truncated_05_peak_376	4622	3860638	3865137	-	upstream	-2758	2758	Afu2g14710		Ortholog(s) have NURS complex%2C nuclear body%2C nuclear chromatin localization
Chr2	3905702	3906386	685	*	99	1.7582	12.0261	9.9902	rfeC_no_splice1000_truncated_05_peak_380	1674	3900663	3905542	-	upstream	-160	160	Afu2g14800		Has domain(s) with predicted protein dimerization activity
Chr2	4014573	4014914	342	*	61	1.59398	8.06506	6.16701	rfeC_no_splice1000_truncated_05_peak_381	8928	4013020	4013590	-	upstream	-983	983	Afu2g15165		Ortholog of Aspergillus fumigatus A1163 : AFUB_030830
Chr2	4195093	4195668	576	*	72	1.64228	9.15664	7.2167	rfeC_no_splice1000_truncated_05_peak_388	2020	4191475	4195083	-	upstream	-10	10	Afu2g15870		Ortholog(s) have cytosol%2C nuclear envelope localization
Chr2	4297444	4297982	539	*	529	2.89814	55.5911	52.9301	rfeC_no_splice1000_truncated_05_peak_393	431	4294038	4296611	-	upstream	-833	833	Afu2g16230		Has domain(s) with predicted DNA binding%2C nucleic acid binding%2C zinc ion binding activity%2C role in transcription%2C DNA-templated and nucleus localization
Chr2	4298565	4301199	2635	*	837	3.48743	86.6411	83.74	rfeC_no_splice1000_truncated_05_peak_394	431	4294038	4296611	-	upstream	-1954	1954	Afu2g16230		Has domain(s) with predicted DNA binding%2C nucleic acid binding%2C zinc ion binding activity%2C role in transcription%2C DNA-templated and nucleus localization
Chr2	4301604	4301992	389	*	268	2.28953	29.1958	26.8173	rfeC_no_splice1000_truncated_05_peak_395	431	4294038	4296611	-	upstream	-4993	4993	Afu2g16230		Has domain(s) with predicted DNA binding%2C nucleic acid binding%2C zinc ion binding activity%2C role in transcription%2C DNA-templated and nucleus localization
Chr2	4303266	4303718	453	*	239	2.21225	26.3245	23.9834	rfeC_no_splice1000_truncated_05_peak_396	1280	4308019	4312395	+	upstream	-4753	4301	Afu2g16240		Ortholog(s) have Ras guanyl-nucleotide exchange factor activity
Chr2	4307112	4307710	599	*	177	2.0287	19.9939	17.7627	rfeC_no_splice1000_truncated_05_peak_397	1280	4308019	4312395	+	upstream	-907	309	Afu2g16240		Ortholog(s) have Ras guanyl-nucleotide exchange factor activity
Chr2	4511860	4512428	569	*	794	3.40432	82.3351	79.4645	rfeC_no_splice1000_truncated_05_peak_401	4247	4509762	4511405	-	upstream	-455	455	Afu2g16860		Putative major facilitator superfamily (MFS) multidrug transporter
Chr2	4543111	4543452	342	*	21	1.36213	3.74073	2.13076	rfeC_no_splice1000_truncated_05_peak_403	553	4543456	4551531	+	upstream	-345	4	Afu2g17000		Ortholog of A. nidulans FGSC A4 : AN5649%2C AN1674%2C AN0384%2C AN1268%2C AN7262%2C A. fumigatus Af293 : Afu1g01700%2C Afu4g08730%2C Afu4g13630%2C Afu1g10012 and A. niger CBS 513.88 : An01g09380%2C An01g06520%2C An04g09080%2C An04g03600
Chr2	4604635	4605823	1189	*	1562	4.63702	159.514	156.214	rfeC_no_splice1000_truncated_05_peak_408	6276	4606774	4612355	+	upstream	-2139	951	Afu2g17220	amdX	DNA binding regulatory protein AmdX%2C putative
Chr2	4695119	4695727	609	*	554	2.91012	58.104	55.4237	rfeC_no_splice1000_truncated_05_peak_411	6727	4695774	4699704	+	upstream	-655	47	Afu2g17610		protein of unknown function
Chr3	16170	16879	710	*	105	1.69358	12.6027	10.5503	rfeC_no_splice1000_truncated_05_peak_414	6870	18754	19856	+	upstream	-2584	1875	Afu3g00140		Ortholog of A. nidulans FGSC A4 : AN9352%2C AN4485%2C AN11792%2C A. fumigatus Af293 : Afu4g03310%2C Afu8g01440 and A. niger CBS 513.88 : An12g02490%2C An13g02300%2C An09g03710%2C An12g06070%2C An12g02990%2C An14g01970
Chr3	94173	94858	686	*	136	1.86521	15.7411	13.6065	rfeC_no_splice1000_truncated_05_peak_416	1278	94881	97049	+	upstream	-708	23	Afu3g00440		Ortholog of A. nidulans FGSC A4 : AN2353%2C Neosartorya fischeri NRRL 181 : NFIA_000980 and Aspergillus versicolor : Aspve1_0080505%2C Aspve1_0083549%2C Aspve1_0143452
Chr3	347418	347965	548	*	483	2.75052	50.9518	48.3347	rfeC_no_splice1000_truncated_05_peak_422	8867	348053	352621	+	upstream	-635	88	Afu3g01400		Putative ABC multidrug transporter
Chr3	552423	552746	324	*	60	1.57098	7.93805	6.04681	rfeC_no_splice1000_truncated_05_peak_429	538	550670	552274	-	upstream	-149	149	Afu3g02230		Ortholog of Neosartorya fischeri NRRL 181 : NFIA_003360%2C Aspergillus wentii : Aspwe1_0172779%2C Aspergillus fumigatus A1163 : AFUB_046120 and Aspergillus clavatus NRRL 1 : ACLA_062180
Chr3	967403	967766	364	*	37	1.46839	5.52875	3.75974	rfeC_no_splice1000_truncated_05_peak_442	1508	964392	965315	-	upstream	-2088	2088	Afu3g03600		Has domain(s) with predicted hydrolase activity and role in metabolic process
Chr3	1400989	1402341	1353	*	2325	5.67069	236.15	232.595	rfeC_no_splice1000_truncated_05_peak_457	4219	1398507	1399883	-	upstream	-1106	1106	Afu3g05730		Nicotinate mononucleotide pyrophosphorylase
Chr3	1404088	1405127	1040	*	340	2.47308	36.4734	34.0105	rfeC_no_splice1000_truncated_05_peak_459	7525	1401904	1403996	-	upstream	-92	92	Afu3g05740		Aldose 1-epimerase
Chr3	1927975	1929795	1821	*	705	3.24592	73.3296	70.5238	rfeC_no_splice1000_truncated_05_peak_474	7948	1929979	1934508	+	upstream	-2004	184	Afu3g07640	pma1	Putative plasma membrane H+ ATPase
Chr3	1989613	1990549	937	*	2696	5.80032	273.315	269.621	rfeC_no_splice1000_truncated_05_peak_476	4170	1979882	1988669	-	upstream	-944	944	Afu3g07860	gtb3	Transmembrane glycosyltransferase%2C putative
Chr3	1993622	1995535	1914	*	5160	8.85865	520.704	516.037	rfeC_no_splice1000_truncated_05_peak_477	6770	1995571	1997647	+	upstream	-1949	36	Afu3g07890	ega3	Polysaccharide hydrolase ega3
Chr3	2043960	2044585	626	*	305	2.38614	32.9476	30.5251	rfeC_no_splice1000_truncated_05_peak_480	330	2045437	2048176	+	upstream	-1477	852	Afu3g08010	ace1	C2H2 transcription factor
Chr3	2453325	2453968	644	*	142	1.91277	16.3709	14.2169	rfeC_no_splice1000_truncated_05_peak_496	4790	2456251	2458896	+	upstream	-2926	2283	Afu3g09640		Putative cAMP independent regulatory protein
Chr3	2454649	2455710	1062	*	183	2.04802	20.6268	18.3834	rfeC_no_splice1000_truncated_05_peak_497	4790	2456251	2458896	+	upstream	-1602	541	Afu3g09640		Putative cAMP independent regulatory protein
Chr3	2462454	2463679	1226	*	731	3.29422	75.9294	73.104	rfeC_no_splice1000_truncated_05_peak_499	3189	2460901	2461277	-	upstream	-1177	1177	Afu3g09660		Ortholog of Aspergillus fumigatus A1163 : AFUB_039510
Chr3	2558894	2559467	574	*	344	2.48274	36.8737	34.4061	rfeC_no_splice1000_truncated_05_peak_503	3520	2553568	2557007	-	upstream	-1887	1887	Afu3g09960	aurA	Putative aureobasidin resistance protein
Chr3	2565046	2566358	1313	*	295	2.19561	31.9391	29.5289	rfeC_no_splice1000_truncated_05_peak_504	1760	2562034	2563685	-	upstream	-1361	1361	Afu3g09980		Ortholog of A. nidulans FGSC A4 : AN4989%2C A. niger CBS 513.88 : An16g03710%2C Aspergillus sydowii : Aspsy1_0042878 and Aspergillus terreus NIH2624 : ATET_04521
Chr3	2723327	2724055	729	*	720	3.2749	74.8857	72.0674	rfeC_no_splice1000_truncated_05_peak_511	4111	2725909	2728216	+	upstream	-2582	1854	Afu3g10530		Putative protein serine/threonine kinase
Chr3	2724266	2725194	929	*	731	3.29422	75.9294	73.104	rfeC_no_splice1000_truncated_05_peak_512	4111	2725909	2728216	+	upstream	-1643	715	Afu3g10530		Putative protein serine/threonine kinase
Chr3	2787542	2788702	1161	*	196	2.08666	21.9165	19.649	rfeC_no_splice1000_truncated_05_peak_516	1186	2781455	2785767	-	upstream	-1775	1775	Afu3g10740		Putative RAB GTPase with a predicted role in regulation of endocytosis
Chr3	2890113	2892684	2572	*	1369	3.86259	140.157	136.937	rfeC_no_splice1000_truncated_05_peak_523	9272	2887959	2890079	-	upstream	-34	34	Afu3g11060		Ortholog(s) have RNA binding activity%2C role in tRNA modification and cytoplasm%2C nucleus localization
Chr3	2923835	2924177	343	*	128	1.86447	14.9519	12.8336	rfeC_no_splice1000_truncated_05_peak_524	8522	2927849	2932668	+	upstream	-4014	3672	Afu3g11170		Ortholog(s) have sequence-specific DNA binding activity and role in carotenoid biosynthetic process%2C circadian rhythm%2C conidiophore development
Chr3	2933249	2933672	424	*	29	1.42009	4.67406	2.9692	rfeC_no_splice1000_truncated_05_peak_525	10004	2934273	2935829	+	upstream	-1024	601	Afu3g11180		Has domain(s) with predicted DNA binding%2C nucleic acid binding activity
Chr3	3051317	3051682	366	*	122	1.84515	14.3996	12.2955	rfeC_no_splice1000_truncated_05_peak_528	7092	3051704	3053381	+	upstream	-387	22	Afu3g11610	nhp6	Non-histone chromosomal protein
Chr3	3101703	3102052	350	*	38	1.46937	5.66229	3.88808	rfeC_no_splice1000_truncated_05_peak_532	9550	3097362	3100416	-	upstream	-1287	1287	Afu3g11790		Has domain(s) with predicted substrate-specific transmembrane transporter activity%2C transmembrane transporter activity%2C role in transmembrane transport and integral component of membrane%2C membrane localization
Chr3	3255669	3256743	1075	*	340	2.47308	36.4734	34.0105	rfeC_no_splice1000_truncated_05_peak_537	3784	3252013	3255124	-	upstream	-545	545	Afu3g12340		Ortholog of A. nidulans FGSC A4 : AN3086%2C A. niger CBS 513.88 : An02g08040%2C Aspergillus wentii : Aspwe1_0370663%2C Aspergillus sydowii : Aspsy1_0087243 and Aspergillus terreus NIH2624 : ATET_04155
Chr3	3374430	3374768	339	*	243	2.22191	26.677	24.3311	rfeC_no_splice1000_truncated_05_peak_540	8493	3374786	3376852	+	upstream	-356	18	Afu3g12710		Ortholog of A. nidulans FGSC A4 : AN3114%2C A. niger CBS 513.88 : An02g08680%2C A. oryzae RIB40 : AO090012000852%2C Aspergillus wentii : Aspwe1_0105294 and Aspergillus sydowii : Aspsy1_0056161
Chr3	3479495	3479958	464	*	193	2.077	21.5911	19.3296	rfeC_no_splice1000_truncated_05_peak_542	9175	3480552	3484550	+	upstream	-1057	594	Afu3g13110		Putative adhesin
Chr3	3658076	3658712	637	*	731	3.29422	75.9294	73.104	rfeC_no_splice1000_truncated_05_peak_549	2815	3656286	3657839	-	upstream	-237	237	Afu3g13850		Ortholog(s) have role in protein de-ADP-ribosylation
Chr3	3661068	3661394	327	*	90	1.71956	11.0313	9.02588	rfeC_no_splice1000_truncated_05_peak_550	2815	3656286	3657839	-	upstream	-3229	3229	Afu3g13850		Ortholog(s) have role in protein de-ADP-ribosylation
Chr3	3662702	3664318	1617	*	1277	4.21196	130.885	127.703	rfeC_no_splice1000_truncated_05_peak_551	2815	3656286	3657839	-	upstream	-4863	4863	Afu3g13850		Ortholog(s) have role in protein de-ADP-ribosylation
Chr3	3668677	3669432	756	*	320	2.42478	34.4975	32.0578	rfeC_no_splice1000_truncated_05_peak_552	8086	3670718	3672594	+	upstream	-2041	1286	Afu3g13860		Predicted DDE1 transposon-related ORF
Chr3	3744837	3749960	5124	*	2908	5.50353	294.587	290.806	rfeC_no_splice1000_truncated_05_peak_558	115	3744630	3744736	-	upstream	-101	101	Afu3g14080		unspecified product
Chr3	3744837	3749960	5124	*	2908	5.50353	294.587	290.806	rfeC_no_splice1000_truncated_05_peak_558	10155	3744630	3744736	-	upstream	-101	101	Afu3g14080-T		unspecified product
Chr3	3843263	3844638	1376	*	428	2.55225	45.3719	42.8105	rfeC_no_splice1000_truncated_05_peak_561	9103	3841865	3843083	-	upstream	-180	180	Afu3g14470		Pyridoxal phosphate dependent enzyme
Chr3	3869393	3869999	607	*	1642	4.53426	167.595	164.266	rfeC_no_splice1000_truncated_05_peak_566	9208	3870191	3872218	+	upstream	-798	192	Afu3g14600		Has domain(s) with predicted DNA binding%2C zinc ion binding activity%2C role in transcription%2C DNA-templated and nucleus localization
Chr4	983442	984042	601	*	1971	5.20699	200.623	197.191	rfeC_no_splice1000_truncated_05_peak_601	7018	985471	986431	+	upstream	-2029	1429	Afu4g03460	srbB	Sterol Regulatory Element Binding Protein Family member
Chr4	1178801	1180334	1534	*	744	3.11855	77.2411	74.4075	rfeC_no_splice1000_truncated_05_peak_607	7424	1174228	1178029	-	upstream	-772	772	Afu4g04180	chsB	Putative class II chitin synthase
Chr4	1189061	1189658	598	*	576	2.99474	60.3403	57.6437	rfeC_no_splice1000_truncated_05_peak_608	9632	1191448	1196241	+	upstream	-2387	1790	Afu4g04230		Ortholog of A. nidulans FGSC A4 : AN7026%2C A. niger CBS 513.88 : An14g00600%2C A. oryzae RIB40 : AO090206000070%2C Aspergillus wentii : Aspwe1_0030288 and Aspergillus sydowii : Aspsy1_0092867
Chr4	1189887	1190296	410	*	183	2.04802	20.6268	18.3834	rfeC_no_splice1000_truncated_05_peak_609	9632	1191448	1196241	+	upstream	-1561	1152	Afu4g04230		Ortholog of A. nidulans FGSC A4 : AN7026%2C A. niger CBS 513.88 : An14g00600%2C A. oryzae RIB40 : AO090206000070%2C Aspergillus wentii : Aspwe1_0030288 and Aspergillus sydowii : Aspsy1_0092867
Chr4	1222980	1223397	418	*	142	1.91277	16.3709	14.2169	rfeC_no_splice1000_truncated_05_peak_611	5719	1218861	1221680	-	upstream	-1300	1300	Afu4g04320		Has domain(s) with predicted DNA binding%2C sequence-specific DNA binding%2C transcription factor activity%2C sequence-specific DNA binding activity and role in regulation of transcription%2C DNA-templated
Chr4	1309245	1309570	326	*	55	1.565	7.44053	5.56836	rfeC_no_splice1000_truncated_05_peak_612	7971	1305544	1308926	-	upstream	-319	319	Afu4g04650		Ortholog of A. nidulans FGSC A4 : AN10872%2C A. niger CBS 513.88 : An14g00190%2C A. oryzae RIB40 : AO090206000024%2C Aspergillus wentii : Aspwe1_0114521 and Aspergillus sydowii : Aspsy1_0158439
Chr4	1586247	1586594	348	*	49	1.53601	6.83924	4.99514	rfeC_no_splice1000_truncated_05_peak_617	3256	1588352	1590771	+	upstream	-2105	1758	Afu4g06170		Has domain(s) with predicted sequence-specific DNA binding%2C transcription factor activity%2C sequence-specific DNA binding activity and role in regulation of transcription%2C DNA-templated
Chr4	1598623	1599024	402	*	290	2.34749	31.4256	29.0201	rfeC_no_splice1000_truncated_05_peak_619	3605	1596221	1598467	-	upstream	-156	156	Afu4g06190		Putative fungal specific transcription factor
Chr4	1710931	1711459	529	*	348	2.4924	37.2756	34.8035	rfeC_no_splice1000_truncated_05_peak_622	2568	1711767	1714021	+	upstream	-836	308	Afu4g06620		Glutamate/Leucine/Phenylalanine/Valine dehydrogenase
Chr4	1729082	1730185	1104	*	275	2.30885	29.9319	27.5437	rfeC_no_splice1000_truncated_05_peak_624	5445	1726811	1728795	-	upstream	-287	287	Afu4g06670	aspf7	Allergen Asp f 7
Chr4	2235087	2236642	1556	*	556	2.88421	58.3589	55.6779	rfeC_no_splice1000_truncated_05_peak_639	1357	2238457	2239935	+	upstream	-3370	1815	Afu4g08620		Ortholog of A. nidulans FGSC A4 : AN1686%2C A. niger CBS 513.88 : An04g03440%2C Neosartorya fischeri NRRL 181 : NFIA_107560%2C Aspergillus wentii : Aspwe1_0079295 and Aspergillus versicolor : Aspve1_0124141
Chr4	2260358	2261349	992	*	557	2.9561	58.4236	55.7403	rfeC_no_splice1000_truncated_05_peak_640	4057	2261422	2264031	+	upstream	-1064	73	Afu4g08720	plb1	Putative secreted phospholipase B
Chr4	2365370	2365701	332	*	48	1.52635	6.64405	4.80964	rfeC_no_splice1000_truncated_05_peak_642	2582	2361261	2364517	-	upstream	-853	853	Afu4g09080	sebA	putative transcription factor
Chr4	2368445	2369065	621	*	109	1.79685	13.0582	10.9915	rfeC_no_splice1000_truncated_05_peak_643	2582	2361261	2364517	-	upstream	-3928	3928	Afu4g09080	sebA	putative transcription factor
Chr4	2449945	2450563	619	*	66	1.57337	8.61632	6.699	rfeC_no_splice1000_truncated_05_peak_650	6911	2448046	2448435	-	upstream	-1510	1510	Afu4g09340		Ortholog of A. nidulans FGSC A4 : AN11882%2C A. oryzae RIB40 : AO090023000596%2C Neosartorya fischeri NRRL 181 : NFIA_106670%2C Aspergillus wentii : Aspwe1_0166843 and Aspergillus versicolor : Aspve1_0079667
Chr4	2459208	2459565	358	*	389	2.56451	41.4195	38.9023	rfeC_no_splice1000_truncated_05_peak_652	2772	2457595	2459061	-	upstream	-147	147	Afu4g09390		Has domain(s) with predicted transferase activity%2C transferring glycosyl groups activity
Chr4	2625912	2627234	1323	*	122	1.84515	14.3996	12.2955	rfeC_no_splice1000_truncated_05_peak_654	5561	2620158	2624283	-	upstream	-1629	1629	Afu4g10110	htfA	Putative homeobox transcription factor
Chr4	2647839	2648194	356	*	122	1.80669	14.35	12.2507	rfeC_no_splice1000_truncated_05_peak_657	2744	2644070	2647655	-	upstream	-184	184	Afu4g10150		Ortholog(s) have alpha-1%2C4-glucosidase activity%2C glucosyltransferase activity%2C maltose alpha-glucosidase activity%2C starch alpha-glucosidase activity
Chr4	2672635	2673158	524	*	187	2.0561	20.9996	18.7498	rfeC_no_splice1000_truncated_05_peak_658	1707	2673521	2677808	+	upstream	-886	363	Afu4g10220		Ortholog(s) have role in conidiophore development%2C conidium formation%2C hyphal growth
Chr4	2684369	2685023	655	*	159	1.97073	18.1447	15.9505	rfeC_no_splice1000_truncated_05_peak_659	9190	2681975	2684163	-	upstream	-206	206	Afu4g10270		Ortholog(s) have 3-hydroxyacyl-CoA dehydratase activity%2C enoyl-CoA hydratase activity and role in fatty acid elongation%2C sphingolipid biosynthetic process%2C vacuolar transport
Chr4	3022755	3023216	462	*	112	1.80651	13.322	11.2477	rfeC_no_splice1000_truncated_05_peak_672	2761	3019417	3021834	-	upstream	-921	921	Afu4g11480		Ortholog(s) have role in cellular potassium ion homeostasis
Chr4	3093758	3094373	616	*	1683	4.81091	171.74	168.395	rfeC_no_splice1000_truncated_05_peak_674	995	3090305	3092368	-	upstream	-1390	1390	Afu4g11700		Ortholog of A. nidulans FGSC A4 : AN5568%2C A. niger CBS 513.88 : An04g04540%2C A. oryzae RIB40 : AO090003001049%2C Aspergillus wentii : Aspwe1_0033982 and Aspergillus sydowii : Aspsy1_0879955
Chr4	3274498	3275070	573	*	74	1.65194	9.38243	7.434	rfeC_no_splice1000_truncated_05_peak_684	4639	3276090	3276899	+	upstream	-1592	1020	Afu4g12470	cpcA	Cross-pathway control protein A%2C putative
Chr4	3382785	3383556	772	*	243	2.22191	26.677	24.3311	rfeC_no_splice1000_truncated_05_peak_689	3439	3378186	3381683	-	upstream	-1102	1102	Afu4g12910	creB	Ubiquitin carboxyl-terminal hydrolase creB%2C putative
Chr4	3434296	3436274	1979	*	354	2.39933	37.8925	35.4152	rfeC_no_splice1000_truncated_05_peak_691	1725	3432630	3433211	-	upstream	-1085	1085	Afu4g13110		protein of unknown function
Chr4	3437546	3438566	1021	*	112	1.80651	13.322	11.2477	rfeC_no_splice1000_truncated_05_peak_692	3068	3434332	3436853	-	upstream	-693	693	Afu4g13120	glnA	Glutamine synthetase
Chr4	3505348	3505911	564	*	669	3.17829	69.744	66.9695	rfeC_no_splice1000_truncated_05_peak_696	2433	3505971	3507517	+	upstream	-623	60	Afu4g13380		Ortholog of A. nidulans FGSC A4 : AN1952%2C A. niger CBS 513.88 : An01g09090%2C Aspergillus wentii : Aspwe1_0022581%2C Aspergillus sydowii : Aspsy1_0142528 and Aspergillus terreus NIH2624 : ATET_03221
Chr4	3582117	3582563	447	*	229	2.18327	25.2785	22.9524	rfeC_no_splice1000_truncated_05_peak_703	5462	3577079	3579875	-	upstream	-2242	2242	Afu4g13670	wsc1	Putative WSC domain protein
Chr4	3685508	3686120	613	*	177	1.99163	19.9642	17.7367	rfeC_no_splice1000_truncated_05_peak_706	7536	3686411	3687658	+	upstream	-903	291	Afu4g14090	uge4	UDP-glucose 4-epimerase%2C putative
Chr4	3822147	3823228	1082	*	333	2.33937	35.8184	33.3644	rfeC_no_splice1000_truncated_05_peak_710	5692	3818846	3821267	-	upstream	-880	880	Afu4g14440		Has domain(s) with predicted catalytic activity and role in metabolic process
Chr5	706007	707884	1878	*	280	2.22374	30.4269	28.0336	rfeC_no_splice1000_truncated_05_peak_730	4243	702770	705415	-	upstream	-592	592	Afu5g02690		Ortholog(s) have role in conidiophore development
Chr5	757100	757425	326	*	122	1.84515	14.3996	12.2955	rfeC_no_splice1000_truncated_05_peak_732	8111	758332	760220	+	upstream	-1232	907	Afu5g02860		Ortholog of A. nidulans FGSC A4 : AN2683%2C AN5069%2C A. fumigatus Af293 : Afu5g14320%2C A. niger CBS 513.88 : An09g04830%2C An14g05730 and A. oryzae RIB40 : AO090102000482%2C AO090001000197
Chr5	776271	776869	599	*	156	1.96107	17.8438	15.656	rfeC_no_splice1000_truncated_05_peak_733	2783	773874	774997	-	upstream	-1274	1274	Afu5g02920		Ortholog(s) have NAD+ binding%2C sequence-specific DNA binding activity%2C role in nitrogen catabolite repression of transcription from RNA polymerase II promoter%2C regulation of nitrate assimilation and nucleus localization
Chr5	934083	934886	804	*	226	2.1736	24.9336	22.6128	rfeC_no_splice1000_truncated_05_peak_741	4791	927630	933873	-	upstream	-210	210	Afu5g03430		Ortholog(s) have histone demethylase activity (H3-trimethyl-K4 specific) activity
Chr5	981131	982841	1711	*	165	1.90102	18.7042	16.5016	rfeC_no_splice1000_truncated_05_peak_743	2032	978999	980823	-	upstream	-308	308	Afu5g03660		Has domain(s) with predicted protein heterodimerization activity%2C role in transcription initiation from RNA polymerase II promoter and nucleus localization
Chr5	997438	998132	695	*	720	3.2749	74.8857	72.0674	rfeC_no_splice1000_truncated_05_peak_744	6039	991279	996023	-	upstream	-1415	1415	Afu5g03710		Ortholog of A. nidulans FGSC A4 : AN8235%2C A. niger CBS 513.88 : An09g06450%2C A. oryzae RIB40 : AO090102000581%2C Aspergillus wentii : Aspwe1_0043078 and Aspergillus sydowii : Aspsy1_0161939
Chr5	1004874	1006209	1336	*	324	2.43444	34.8893	32.445	rfeC_no_splice1000_truncated_05_peak_747	6883	1000935	1004490	-	upstream	-384	384	Afu5g03730		protein of unknown function
Chr5	1013471	1014128	658	*	159	1.97073	18.1447	15.9505	rfeC_no_splice1000_truncated_05_peak_749	3790	1009425	1013233	-	upstream	-238	238	Afu5g03760	chiA1	Putative class III chitinase
Chr5	1079824	1080159	336	*	21	1.33854	3.81238	2.19621	rfeC_no_splice1000_truncated_05_peak_750	1940	1080697	1081797	+	upstream	-873	538	Afu5g04060		Ortholog(s) have ubiquitin-protein transferase activity
Chr5	1398551	1400390	1840	*	250	2.12946	27.3897	25.0342	rfeC_no_splice1000_truncated_05_peak_756	7307	1395546	1396971	-	upstream	-1580	1580	Afu5g05950		Ortholog(s) have role in actin filament organization%2C hyphal growth%2C mitotic actomyosin contractile ring assembly%2C positive regulation of GTPase activity and small GTPase mediated signal transduction%2C more
Chr5	1401207	1402852	1646	*	268	2.28953	29.1958	26.8173	rfeC_no_splice1000_truncated_05_peak_757	8904	1397577	1400328	-	upstream	-879	879	Afu5g05960		Putative serine/threonine protein kinase
Chr5	1481079	1481432	354	*	95	1.73888	11.524	9.50322	rfeC_no_splice1000_truncated_05_peak_761	2665	1481653	1485707	+	upstream	-574	221	Afu5g06190	steA	putative transcription factor
Chr5	1495887	1496362	476	*	168	1.9722	19.0785	16.8653	rfeC_no_splice1000_truncated_05_peak_763	2266	1494455	1495619	-	upstream	-268	268	Afu5g06240	alcC	putative alcohol dehydrogenase III
Chr5	1575926	1576234	309	*	92	1.72922	11.2765	9.26328	rfeC_no_splice1000_truncated_05_peak_770	9135	1579009	1580949	+	upstream	-3083	2775	Afu5g06470		Has domain(s) with predicted ATP binding%2C protein kinase activity%2C protein tyrosine kinase activity and role in protein phosphorylation
Chr5	1633430	1633774	345	*	162	1.9804	18.4478	16.2471	rfeC_no_splice1000_truncated_05_peak_775	7612	1631096	1633247	-	upstream	-183	183	Afu5g06660		UPF0187 domain membrane protein
Chr5	2011050	2011825	776	*	65	1.6133	8.49415	6.57929	rfeC_no_splice1000_truncated_05_peak_785	3724	2019069	2020841	+	upstream	-8019	7244	Afu5g07980		protein of unknown function
Chr5	2236495	2238395	1901	*	260	2.27021	28.4669	26.0977	rfeC_no_splice1000_truncated_05_peak_796	2027	2234789	2235900	-	upstream	-595	595	Afu5g08760		Ortholog of Aspergillus fumigatus A1163 : AFUB_056290
Chr5	2320083	2320422	340	*	177	2.0287	19.9939	17.7627	rfeC_no_splice1000_truncated_05_peak_801	2585	2321597	2324512	+	upstream	-1514	1175	Afu5g09020	wsc3	Putative WSC domain protein
Chr5	2403260	2404518	1259	*	725	3.28456	75.4069	72.585	rfeC_no_splice1000_truncated_05_peak_805	2326	2402275	2402867	-	upstream	-393	393	Afu5g09330	cipC	CipC-like%2C hyphal-specific protein
Chr5	2487839	2488300	462	*	55	1.565	7.44053	5.56836	rfeC_no_splice1000_truncated_05_peak_807	3815	2483616	2487169	-	upstream	-670	670	Afu5g09630		Ortholog(s) have Golgi apparatus localization
Chr5	2725658	2729710	4053	*	848	3.50675	87.7391	84.8298	rfeC_no_splice1000_truncated_05_peak_814	3042	2723747	2725117	-	upstream	-541	541	Afu5g10650		Has domain(s) with predicted FMN binding%2C oxidoreductase activity%2C oxidoreductase activity%2C acting on the CH-NH2 group of donors activity and role in oxidation-reduction process
Chr5	2730226	2731129	904	*	4915	8.60748	496.117	491.534	rfeC_no_splice1000_truncated_05_peak_815	2793	2725832	2729650	-	upstream	-576	576	Afu5g10660		Pentatricopeptide repeat protein
Chr5	2806932	2808600	1669	*	1184	4.06706	121.556	118.427	rfeC_no_splice1000_truncated_05_peak_819	3582	2804856	2806525	-	upstream	-407	407	Afu5g10950		Ortholog of A. nidulans FGSC A4 : AN0213%2C A. niger CBS 513.88 : An14g02320%2C A. oryzae RIB40 : AO090010000435%2C Aspergillus wentii : Aspwe1_0440942 and Aspergillus sydowii : Aspsy1_0085799
Chr5	2861455	2863737	2283	*	3483	7.0618	352.457	348.348	rfeC_no_splice1000_truncated_05_peak_823	1276	2859356	2861276	-	upstream	-179	179	Afu5g11190		Ortholog(s) have role in positive regulation of asexual sporulation resulting in formation of a cellular spore%2C positive regulation of secondary metabolite biosynthetic process and plasma membrane localization
Chr5	3114627	3115211	585	*	465	2.76289	49.1852	46.5826	rfeC_no_splice1000_truncated_05_peak_829	6103	3113058	3113786	-	upstream	-841	841	Afu5g12035		Ortholog of A. nidulans FGSC A4 : AN7644%2C A. fumigatus Af293 : Afu2g00625%2C A. niger CBS 513.88 : An18g06380 and A. oryzae RIB40 : AO090012000357%2C AO090001000307
Chr5	3149115	3149666	552	*	344	2.48274	36.8737	34.4061	rfeC_no_splice1000_truncated_05_peak_831	6889	3146423	3148382	-	upstream	-733	733	Afu5g12150		Ortholog(s) have cell division site%2C cell tip%2C cytoplasm localization
Chr5	3370087	3370834	748	*	147	1.93209	16.9537	14.7857	rfeC_no_splice1000_truncated_05_peak_836	3201	3365321	3367316	-	upstream	-2771	2771	Afu5g12860		Ortholog of A. nidulans FGSC A4 : AN6823%2C A. niger CBS 513.88 : An14g06360%2C A. oryzae RIB40 : AO090120000406%2C Aspergillus wentii : Aspwe1_0039015 and Aspergillus sydowii : Aspsy1_0142898
Chr5	3479295	3479607	313	*	26	1.35989	4.36292	2.68652	rfeC_no_splice1000_truncated_05_peak_842	4805	3474874	3477195	-	upstream	-2100	2100	Afu5g13230	mch1	Transporter MCH1%2C putative
Chr5	3559412	3559857	446	*	271	2.29919	29.5629	27.1796	rfeC_no_splice1000_truncated_05_peak_844	9036	3560271	3562553	+	upstream	-859	414	Afu5g13560		Ortholog of A. nidulans FGSC A4 : AN6908%2C A. niger CBS 513.88 : An14g05050%2C A. oryzae RIB40 : AO090113000013%2C Aspergillus wentii : Aspwe1_0452655 and Aspergillus sydowii : Aspsy1_0589528
Chr6	274909	276106	1198	*	162	1.9804	18.4478	16.2471	rfeC_no_splice1000_truncated_05_peak_862	9185	270945	272258	-	upstream	-2651	2651	Afu6g01910		Has domain(s) with predicted nucleic acid binding activity
Chr6	299554	299887	334	*	48	1.52635	6.64405	4.80964	rfeC_no_splice1000_truncated_05_peak_863	2000	302023	306172	+	upstream	-2469	2136	Afu6g01970	areA	GATA transcriptional activator AreA
Chr6	300712	301170	459	*	190	2.06734	21.2676	19.0122	rfeC_no_splice1000_truncated_05_peak_864	2000	302023	306172	+	upstream	-1311	853	Afu6g01970	areA	GATA transcriptional activator AreA
Chr6	316600	320220	3621	*	167	1.79402	18.9997	16.7909	rfeC_no_splice1000_truncated_05_peak_865	2731	313051	315204	-	upstream	-1396	1396	Afu6g02010		Secreted protein of unknown function
Chr6	321739	323188	1450	*	202	2.10598	22.5733	20.2935	rfeC_no_splice1000_truncated_05_peak_866	7811	317567	319738	-	upstream	-2001	2001	Afu6g02020		Has domain(s) with predicted protein kinase binding activity and role in regulation of cyclin-dependent protein serine/threonine kinase activity
Chr6	423898	424535	638	*	700	3.23626	72.8135	70.0121	rfeC_no_splice1000_truncated_05_peak_872	6450	418135	422487	-	upstream	-1411	1411	Afu6g02330		Has domain(s) with predicted RNA polymerase II transcription factor activity%2C sequence-specific DNA binding%2C zinc ion binding activity%2C role in regulation of transcription%2C DNA-templated and nucleus localization
Chr6	428639	429197	559	*	90	1.71956	11.0313	9.02588	rfeC_no_splice1000_truncated_05_peak_873	6450	418135	422487	-	upstream	-6152	6152	Afu6g02330		Has domain(s) with predicted RNA polymerase II transcription factor activity%2C sequence-specific DNA binding%2C zinc ion binding activity%2C role in regulation of transcription%2C DNA-templated and nucleus localization
Chr6	534883	535334	452	*	107	1.78719	12.7968	10.7376	rfeC_no_splice1000_truncated_05_peak_879	7434	536693	538366	+	upstream	-1810	1359	Afu6g02690	mtfA	Transcription factor involved in regulation of morphogenesis%2C gliotoxin production and virulence
Chr6	535702	536014	313	*	122	1.84515	14.3996	12.2955	rfeC_no_splice1000_truncated_05_peak_880	7434	536693	538366	+	upstream	-991	679	Afu6g02690	mtfA	Transcription factor involved in regulation of morphogenesis%2C gliotoxin production and virulence
Chr6	595479	596314	836	*	376	2.56002	40.1354	37.6328	rfeC_no_splice1000_truncated_05_peak_884	9583	593376	595084	-	upstream	-395	395	Afu6g02880		Predicted DDE1 transposon-related ORF
Chr6	640926	642919	1994	*	3775	7.39026	381.815	377.596	rfeC_no_splice1000_truncated_05_peak_886	3227	643251	645407	+	upstream	-2325	332	Afu6g03060		Putative major facilitator superfamily (MFS) monosaccharide transporter
Chr6	729791	731511	1721	*	372	2.55036	39.722	37.2237	rfeC_no_splice1000_truncated_05_peak_891	7470	728865	729398	-	upstream	-393	393	Afu6g03400		Transcript up-regulated in conidia exposed to neutrophils
Chr6	733424	733895	472	*	85	1.70024	10.5482	8.55972	rfeC_no_splice1000_truncated_05_peak_892	2186	734987	736564	+	upstream	-1563	1092	Afu6g03430	fmpR	C6 finger transcription factor fmpR
Chr6	1034706	1035037	332	*	55	1.565	7.44053	5.56836	rfeC_no_splice1000_truncated_05_peak_900	7721	1020996	1029671	-	upstream	-5035	5035	Afu6g04490		Putative cAMP-independent regulatory protein
Chr6	1415766	1416158	393	*	248	2.22393	27.1641	24.8126	rfeC_no_splice1000_truncated_05_peak_910	5983	1411394	1412742	-	upstream	-3024	3024	Afu6g06535		Has domain(s) with predicted RNA polymerase II transcription factor activity%2C sequence-specific DNA binding%2C zinc ion binding activity%2C role in regulation of transcription%2C DNA-templated and nucleus localization
Chr6	1478678	1479985	1308	*	180	2.03836	20.3093	18.072	rfeC_no_splice1000_truncated_05_peak_911	4862	1477257	1478521	-	upstream	-157	157	Afu6g06760	hcr1	Eukaryotic translation initiation factor 3 subunit J%2C putative
Chr6	1495899	1497124	1226	*	520	2.87882	54.6584	52.0047	rfeC_no_splice1000_truncated_05_peak_914	6417	1494939	1495802	-	upstream	-97	97	Afu6g06830	srb5	RNA polymerase II mediator complex subunit
Chr6	1506333	1507297	965	*	1270	4.2023	130.256	127.077	rfeC_no_splice1000_truncated_05_peak_917	3591	1501464	1503107	-	upstream	-3226	3226	Afu6g06860	rgsA	G-protein signal regulator with an RGS domain
Chr6	1507687	1509853	2167	*	881	3.56471	91.0615	88.1303	rfeC_no_splice1000_truncated_05_peak_918	3591	1501464	1503107	-	upstream	-4580	4580	Afu6g06860	rgsA	G-protein signal regulator with an RGS domain
Chr6	1515489	1515940	452	*	61	1.59398	8.06506	6.16701	rfeC_no_splice1000_truncated_05_peak_919	5794	1511030	1514458	-	upstream	-1031	1031	Afu6g06870		Ortholog(s) have ATP binding%2C magnesium ion binding%2C protein serine/threonine kinase activity%2C protein tyrosine kinase activity
Chr6	1754781	1756124	1344	*	109	1.71718	13.0541	10.9915	rfeC_no_splice1000_truncated_05_peak_924	5541	1750271	1754045	-	upstream	-736	736	Afu6g07710		Has domain(s) with predicted role in transmembrane transport
Chr6	2162093	2162668	576	*	720	3.2749	74.8857	72.0674	rfeC_no_splice1000_truncated_05_peak_935	2674	2159880	2161763	-	upstream	-330	330	Afu6g09100		Has domain(s) with predicted catalytic activity
Chr6	2530109	2530460	352	*	102	1.76787	12.2807	10.2368	rfeC_no_splice1000_truncated_05_peak_942	5890	2531422	2534619	+	upstream	-1313	962	Afu6g10240	fos-1	Sensor histidine kinase/response regulator Fos-1/TcsA%2C putative
Chr6	2634643	2634979	337	*	85	1.70024	10.5482	8.55972	rfeC_no_splice1000_truncated_05_peak_945	2825	2635217	2637474	+	upstream	-574	238	Afu6g10660	aclA	Putative ATP citrate lyase subunit
Chr6	3336138	3336571	434	*	26	1.37444	4.30336	2.63588	rfeC_no_splice1000_truncated_05_peak_965	5004	3336948	3345633	+	upstream	-810	377	Afu6g13200	atg2	Autophagy regulatory protein
Chr6	3404605	3405117	513	*	153	1.95141	17.545	15.3638	rfeC_no_splice1000_truncated_05_peak_968	2840	3401746	3403342	-	upstream	-1263	1263	Afu6g13380		Ortholog of A. nidulans FGSC A4 : AN5453/artG%2C A. niger CBS 513.88 : An08g09040%2C A. oryzae RIB40 : AO090003000465%2C Aspergillus wentii : Aspwe1_0047105 and Aspergillus sydowii : Aspsy1_0044061
Chr6	3692174	3692522	349	*	84	1.66869	10.3864	8.40399	rfeC_no_splice1000_truncated_05_peak_978	3239	3690125	3691932	-	upstream	-242	242	Afu6g14510		Has domain(s) with predicted FAD binding%2C oxidoreductase activity and role in metabolic process
Chr7	1949	2264	316	*	231	1.6802	25.4306	23.1037	rfeC_no_splice1000_truncated_05_peak_980	4355	4475	6785	+	upstream	-2526	2211	Afu7g00090		Has domain(s) with predicted ATP binding%2C helicase activity%2C nucleic acid binding activity
Chr7	97946	98424	479	*	41	1.43973	5.89657	4.10371	rfeC_no_splice1000_truncated_05_peak_981	8623	96114	97680	-	upstream	-266	266	Afu7g00330		Ortholog of A. nidulans FGSC A4 : AN6239%2C AN6793%2C AN4948%2C A. fumigatus Af293 : Afu3g03390/sidJ%2C Afu3g10390%2C A. niger CBS 513.88 : An03g03530%2C An16g04320 and A. oryzae RIB40 : AO090103000170%2C AO090701000114
Chr7	596351	596659	309	*	46	1.51669	6.45149	4.62693	rfeC_no_splice1000_truncated_05_peak_1000	9126	597647	601932	+	upstream	-1296	988	Afu7g02230		Ortholog(s) have mRNA binding activity%2C role in arginine catabolic process%2C positive regulation of cellular response to oxidative stress%2C positive regulation of nuclear-transcribed mRNA poly(A) tail shortening and cytosol localization
Chr7	928034	929428	1395	*	384	2.57934	40.9673	38.4548	rfeC_no_splice1000_truncated_05_peak_1003	3	927204	927348	-	upstream	-686	686	Afu7g04115-T		unspecified product
Chr7	928034	929428	1395	*	384	2.57934	40.9673	38.4548	rfeC_no_splice1000_truncated_05_peak_1003	37	927204	927348	-	upstream	-686	686	Afu7g04115		unspecified product
Chr7	966502	966872	371	*	147	1.93209	16.9537	14.7857	rfeC_no_splice1000_truncated_05_peak_1004	4009	968067	970614	+	upstream	-1565	1195	Afu7g04290		Putative amino acid permease
Chr7	1051434	1052318	885	*	58	1.57276	7.69284	5.81108	rfeC_no_splice1000_truncated_05_peak_1010	582	1046262	1051128	-	upstream	-306	306	Afu7g04590		Ortholog(s) have RNA binding%2C telomeric template RNA reverse transcriptase activity and role in DNA biosynthetic process%2C telomere maintenance via telomerase
Chr7	1195306	1197324	2019	*	138	1.69449	15.9436	13.8025	rfeC_no_splice1000_truncated_05_peak_1011	7684	1192037	1194642	-	upstream	-664	664	Afu7g05060	mgtC	MgtC/SapB family membrane protein
Chr7	1234845	1235699	855	*	348	2.4924	37.2756	34.8035	rfeC_no_splice1000_truncated_05_peak_1015	2436	1232048	1234390	-	upstream	-455	455	Afu7g05220		Putative mitochondrial carrier protein
Chr7	1449223	1449532	310	*	147	1.93209	16.9537	14.7857	rfeC_no_splice1000_truncated_05_peak_1021	3412	1449832	1451264	+	upstream	-609	300	Afu7g05920		Ortholog(s) have stearoyl-CoA 9-desaturase activity
Chr7	1536598	1537194	597	*	42	1.48383	6.01487	4.21804	rfeC_no_splice1000_truncated_05_peak_1026	5379	1534243	1536040	-	upstream	-558	558	Afu7g06280		Has domain(s) with predicted RNA polymerase II transcription factor activity%2C sequence-specific DNA binding%2C zinc ion binding activity%2C role in regulation of transcription%2C DNA-templated and nucleus localization
Chr8	295212	295833	622	*	128	1.86447	14.9519	12.8336	rfeC_no_splice1000_truncated_05_peak_1042	7642	293028	295184	-	upstream	-28	28	Afu8g01260	ergS	Ergosteryl-3??-O-glycine synthase ErgS
Chr8	316422	316805	384	*	15	1.28903	3.04367	1.53449	rfeC_no_splice1000_truncated_05_peak_1043	3840	314436	315184	-	upstream	-1238	1238	Afu8g01290		Ortholog of Aspergillus fumigatus A1163 : AFUB_085320
Chr8	448317	448875	559	*	85	1.70024	10.5482	8.55972	rfeC_no_splice1000_truncated_05_peak_1048	4431	449689	450192	+	upstream	-1372	814	Afu8g01710		Antigenic thaumatin domain protein
Chr8	536617	537380	764	*	297	2.36681	32.1831	29.7692	rfeC_no_splice1000_truncated_05_peak_1054	4735	535064	536184	-	upstream	-433	433	Afu8g02070		Ortholog of A. niger CBS 513.88 : An05g02310%2C A. oryzae RIB40 : AO090010000612%2C Neosartorya fischeri NRRL 181 : NFIA_095740 and Aspergillus clavatus NRRL 1 : ACLA_043710
Chr8	876602	877080	479	*	26	1.40077	4.35163	2.67595	rfeC_no_splice1000_truncated_05_peak_1060	7012	870153	873284	-	upstream	-3318	3318	Afu8g04050		Putative DNA binding transcription factor
Chr8	893188	893718	531	*	219	2.15428	24.2496	21.9399	rfeC_no_splice1000_truncated_05_peak_1062	2146	890816	893036	-	upstream	-152	152	Afu8g04100	nagA	Putative N-acetylglucosamine-6-phosphate deacetylase
Chr8	905209	905681	473	*	260	2.27021	28.4669	26.0977	rfeC_no_splice1000_truncated_05_peak_1063	5111	901500	904290	-	upstream	-919	919	Afu8g04130	farB1	Fungal Zn(2)-Cys(6) binuclear cluster domain-containing protein
Chr8	1160184	1160550	367	*	196	2.08666	21.9165	19.649	rfeC_no_splice1000_truncated_05_peak_1069	2332	1156390	1159535	-	upstream	-649	649	Afu8g05010	zfpA	Putative C2H2 zinc-finger transcription factor
Chr8	1163679	1164011	333	*	49	1.53601	6.83924	4.99514	rfeC_no_splice1000_truncated_05_peak_1072	2332	1156390	1159535	-	upstream	-4144	4144	Afu8g05010	zfpA	Putative C2H2 zinc-finger transcription factor
Chr8	1204395	1205229	835	*	324	2.43444	34.8893	32.445	rfeC_no_splice1000_truncated_05_peak_1077	6064	1200888	1203967	-	upstream	-428	428	Afu8g05165		protein of unknown function
Chr8	1274682	1275210	529	*	90	1.71956	11.0313	9.02588	rfeC_no_splice1000_truncated_05_peak_1081	4041	1273259	1273576	-	upstream	-1106	1106	Afu8g05470		Ortholog of Aspergillus fumigatus A1163 : AFUB_082079
Chr8	1276471	1276907	437	*	35	1.45873	5.35231	3.59551	rfeC_no_splice1000_truncated_05_peak_1082	4041	1273259	1273576	-	upstream	-2895	2895	Afu8g05470		Ortholog of Aspergillus fumigatus A1163 : AFUB_082079
Chr8	1328011	1328962	952	*	886	3.57437	91.6194	88.6849	rfeC_no_splice1000_truncated_05_peak_1084	2383	1329496	1334304	+	upstream	-1485	534	Afu8g05630	chsF	putative chitin synthase
Chr8	1415744	1416741	998	*	423	2.5853	44.9549	42.3987	rfeC_no_splice1000_truncated_05_peak_1085	6563	1413591	1415251	-	upstream	-493	493	Afu8g05970		Ortholog of A. nidulans FGSC A4 : AN5283%2C AN2708%2C AN1572%2C AN7419%2C A. fumigatus Af293 : Afu6g14000%2C A. niger CBS 513.88 : An07g02380%2C An08g07270 and A. oryzae RIB40 : AO090026000716%2C AO090005000543
Chr8	1585287	1586306	1020	*	102	1.76787	12.2807	10.2368	rfeC_no_splice1000_truncated_05_peak_1088	3892	1584455	1585285	-	upstream	-2	2	Afu8g06554		Has domain(s) with predicted carbonate dehydratase activity%2C zinc ion binding activity
Chr8	1737005	1737389	385	*	28	1.35521	4.55769	2.86455	rfeC_no_splice1000_truncated_05_peak_1092	675	1738246	1739540	+	upstream	-1241	857	Afu8g07090		Predicted adhesin-like protein%2C ortholog of A. nidulans AN3258
