# Supplementary material for: Interactions between the transcription factors FfmA and AtrR are required to properly regulate gene expression in the fungus Aspergillus fumigatus
Source: G3 (Bethesda). 2023 Jul 31;13(10):jkad173. doi: 10.1093/g3journal/jkad173 (PMC10542180; doi:10.1093/g3journal/jkad173)
Supplement: jkad173_Supplementary_Data [file jkad173_supplementary_data.zip › Supplementary_table_S7.xlsx]

## Sheet: Sheet1
Gene ID	Protein name	FunCat ID	FunCat description	FunCat main category	Exact p-value	Adjusted p-value
AFUA_2G16860	MFS multidrug transporter, putative	20.01.27	drug/toxin transport	Cellular transport, transport facilitation and transport routes	0.000481409	0.0463691
AFUA_3G01400	ABC multidrug transporter, putative (EC 3.6.3.-)	20.01.27	drug/toxin transport	Cellular transport, transport facilitation and transport routes	0.000481409	0.0463691
AFUA_3G03430	ABC multidrug transporter SitT (EC 3.6.3.-)	20.01.27	drug/toxin transport	Cellular transport, transport facilitation and transport routes	0.000481409	0.0463691
AFUA_3G14590	Amine oxidase	20.01.27	drug/toxin transport	Cellular transport, transport facilitation and transport routes	0.000481409	0.0463691
AFUA_5G09940	MFS transporter of unkown specificity	20.01.27	drug/toxin transport	Cellular transport, transport facilitation and transport routes	0.000481409	0.0463691
AFUA_6G04360	ABC drug exporter AtrF (EC 3.6.3.-)	20.01.27	drug/toxin transport	Cellular transport, transport facilitation and transport routes	0.000481409	0.0463691
AFUA_2G16860	MFS multidrug transporter, putative	32.07.05	detoxification by export	Cell rescue, defense and virulence	0.00127071	0.0463691
AFUA_3G01400	ABC multidrug transporter, putative (EC 3.6.3.-)	32.07.05	detoxification by export	Cell rescue, defense and virulence	0.00127071	0.0463691
AFUA_3G03430	ABC multidrug transporter SitT (EC 3.6.3.-)	32.07.05	detoxification by export	Cell rescue, defense and virulence	0.00127071	0.0463691
AFUA_5G09940	MFS transporter of unkown specificity	32.07.05	detoxification by export	Cell rescue, defense and virulence	0.00127071	0.0463691
AFUA_6G04360	ABC drug exporter AtrF (EC 3.6.3.-)	32.07.05	detoxification by export	Cell rescue, defense and virulence	0.00127071	0.0463691
AFUA_3G01400	ABC multidrug transporter, putative (EC 3.6.3.-)	20.09.16.01	Type I protein secretion system (ABC-type transport systems)	Cellular transport, transport facilitation and transport routes	0.00132483	0.0463691
AFUA_3G03430	ABC multidrug transporter SitT (EC 3.6.3.-)	20.09.16.01	Type I protein secretion system (ABC-type transport systems)	Cellular transport, transport facilitation and transport routes	0.00132483	0.0463691
AFUA_6G04360	ABC drug exporter AtrF (EC 3.6.3.-)	20.09.16.01	Type I protein secretion system (ABC-type transport systems)	Cellular transport, transport facilitation and transport routes	0.00132483	0.0463691
