# Supplementary material for: Interactions between the transcription factors FfmA and AtrR are required to properly regulate gene expression in the fungus Aspergillus fumigatus
Source: G3 (Bethesda). 2023 Jul 31;13(10):jkad173. doi: 10.1093/g3journal/jkad173 (PMC10542180; doi:10.1093/g3journal/jkad173)
Supplement: jkad173_Supplementary_Data [file jkad173_supplementary_data.zip › Supplementary_table_S8.xlsx]

## Sheet: GeneByLocusTag_Summary (77)
Gene ID	source_id	Input Order	Product Description	Gene Type	Input ID	Gene Name or Symbol	Protein Length	PFam ID	PFam Description
Afu1g03210	Afu1g03210-T	1	Myb family transcription factor	protein coding gene	Afu1g03210	flbD	314	PF00249	SANT/Myb domain
Afu1g03800	Afu1g03800-T	2	Ortholog(s) have role in conidiophore development, hyphal growth, sporocarp development involved in sexual reproduction, syncytium formation by plasma membrane fusion	protein coding gene	Afu1g03800	N/A	822	PF00172;PF04082	Zn(2)-C6 fungal-type DNA-binding domain;Transcription factor domain, fungi
Afu1g06060	Afu1g06060-T	3	Has domain(s) with predicted RNA polymerase II transcription cofactor activity, role in regulation of transcription from RNA polymerase II promoter and mediator complex localization	protein coding gene	Afu1g06060	N/A	1533	PF05397;PF16987	Mediator complex, subunit Med15, fungi;Mediator complex subunit 15, KIX domain
Afu1g10580	Afu1g10580-T	4	Has domain(s) with predicted DNA binding, sequence-specific DNA binding, transcription factor activity, sequence-specific DNA binding activity and role in regulation of transcription, DNA-templated	protein coding gene	Afu1g10580	N/A	697	PF00046	Homeobox domain
Afu1g13510	Afu1g13510-T	5	Putative Zn(II)2Cys6 transcription factor	protein coding gene	Afu1g13510	facB	862	PF00172;PF04082	Zn(2)-C6 fungal-type DNA-binding domain;Transcription factor domain, fungi
Afu1g13750	Afu1g13750-T	6	C2H2 transcription factor	protein coding gene	Afu1g13750	N/A	729	PF00096	Zinc finger C2H2-type
Afu1g14280	Afu1g14280-T	7	Has domain(s) with predicted RNA polymerase II transcription factor activity, sequence-specific DNA binding, zinc ion binding activity, role in regulation of transcription, DNA-templated and nucleus localization	protein coding gene	Afu1g14280	N/A	641	N/A	N/A
Afu1g14750	Afu1g14750-T	8	Ortholog(s) have role in positive regulation of ribosomal protein gene transcription from RNA polymerase II promoter, regulation of cell size and cytoplasm, nucleus localization	protein coding gene	Afu1g14750	N/A	672	N/A	N/A
Afu1g15910	Afu1g15910-T	9	Ortholog(s) have role in conidiophore development	protein coding gene	Afu1g15910	N/A	571	PF00172;PF11951	Zn(2)-C6 fungal-type DNA-binding domain;Fungal transcription factor
Afu1g16590	Afu1g16590-T	10	Putative C2H2 transcription factor	protein coding gene	Afu1g16590	brlA	447	PF00096	Zinc finger C2H2-type
Afu1g17240	Afu1g17240-T	11	Has domain(s) with predicted DNA binding, zinc ion binding activity, role in transcription, DNA-templated and nucleus localization	protein coding gene	Afu1g17240	N/A	566	PF04082	Transcription factor domain, fungi
Afu2g01190	Afu2g01190-T	12	Has domain(s) with predicted DNA binding, copper ion binding, transcription factor activity, sequence-specific DNA binding activity, role in regulation of transcription, DNA-templated and nucleus localization	protein coding gene	Afu2g01190	N/A	270	PF00649	Copper fist DNA-binding domain
Afu2g01260	Afu2g01260-T	13	Sterol regulatory element binding protein (SREBP)	protein coding gene	Afu2g01260	srbA	988	PF00010;PF09427	Myc-type, basic helix-loop-helix (bHLH) domain;Sterol regulatory element-binding protein 1, C-terminal
Afu2g03020	Afu2g03020-T	14	Has domain(s) with predicted DNA binding, chromatin binding activity	protein coding gene	Afu2g03020	N/A	341	PF13921	N/A
Afu2g03050	Afu2g03050-T	15	Has domain(s) with predicted sequence-specific DNA binding, transcription factor activity, sequence-specific DNA binding activity and role in regulation of transcription, DNA-templated	protein coding gene	Afu2g03050	N/A	432	PF00250	Fork head domain
Afu2g04170	Afu2g04170-T	16	Ortholog(s) have cytosol localization	protein coding gene	Afu2g04170	N/A	587	PF08550;PF11702	Nitrogen regulatory protein areA, GATA-like domain;Protein of unknown function DUF3295
Afu2g07900	Afu2g07900-T	17	Putative APSES domain transcription factor	protein coding gene	Afu2g07900	stuA	636	N/A	N/A
Afu2g09330	Afu2g09330-T	18	Has domain(s) with predicted RNA polymerase II transcription factor activity, sequence-specific DNA binding, zinc ion binding activity, role in regulation of transcription, DNA-templated and nucleus localization	protein coding gene	Afu2g09330	N/A	268	PF00172	Zn(2)-C6 fungal-type DNA-binding domain
Afu2g10770	Afu2g10770-T	19	putative transcription factor	protein coding gene	Afu2g10770	N/A	415	N/A	N/A
Afu2g11180	Afu2g11180-T	20	Developmental regulator	protein coding gene	Afu2g11180	flbA	712	PF00610;PF00615	DEP domain;RGS domain
Afu2g11770	Afu2g11770-T	21	Ortholog of A. nidulans FGSC A4 : AN6196, A. niger CBS 513.88 : An02g03790, A. oryzae RIB40 : AO090026000469, Aspergillus wentii : Aspwe1_0031226 and Aspergillus sydowii : Aspsy1_0045308	protein coding gene	Afu2g11770	N/A	228	PF13867	Histone deacetylase complex subunit SAP30, Sin3 binding domain
Afu2g13770	Afu2g13770-T	22	Putative C2H2 zinc finger transcription factor	protein coding gene	Afu2g13770	flbC	355	PF00096;PF12874	Zinc finger C2H2-type
Afu2g14720	Afu2g14720-T	23	Sequence-specific CCAAT DNA binding transcription factor	protein coding gene	Afu2g14720	hapB	368	PF02045	Nuclear transcription factor Y subunit A
Afu2g17220	Afu2g17220-T	24	DNA binding regulatory protein AmdX, putative	protein coding gene	Afu2g17220	amdX	1195	PF00096;PF04082	Zinc finger C2H2-type;Transcription factor domain, fungi
Afu3g05760	Afu3g05760-T	25	C6 transcription factor	protein coding gene	Afu3g05760	N/A	304	PF00172	Zn(2)-C6 fungal-type DNA-binding domain
Afu3g10530	Afu3g10530-T	26	Putative protein serine/threonine kinase	protein coding gene	Afu3g10530	N/A	423	PF00069	Protein kinase domain
Afu3g11170	Afu3g11170-T	27	Ortholog(s) have sequence-specific DNA binding activity and role in carotenoid biosynthetic process, circadian rhythm, conidiophore development	protein coding gene	Afu3g11170	N/A	759	PF04516	CP2 transcription factor
Afu3g11610	Afu3g11610-T	28	Non-histone chromosomal protein	protein coding gene	Afu3g11610	nhp6	104	PF00505	High mobility group box domain
Afu3g13870	Afu3g13870-T	29	Putative GATA-type transcriptional activator	protein coding gene	Afu3g13870	nsdD	493	PF00320	Zinc finger, GATA-type
Afu4g06170	Afu4g06170-T	30	Has domain(s) with predicted sequence-specific DNA binding, transcription factor activity, sequence-specific DNA binding activity and role in regulation of transcription, DNA-templated	protein coding gene	Afu4g06170	N/A	289	N/A	N/A
Afu4g08620	Afu4g08620-T	31	Ortholog of A. nidulans FGSC A4 : AN1686, A. niger CBS 513.88 : An04g03440, Neosartorya fischeri NRRL 181 : NFIA_107560, Aspergillus wentii : Aspwe1_0079295 and Aspergillus versicolor : Aspve1_0124141	protein coding gene	Afu4g08620	N/A	492	N/A	N/A
Afu4g09080	Afu4g09080-T	32	putative transcription factor	protein coding gene	Afu4g09080	sebA	618	PF00096	Zinc finger C2H2-type
Afu4g09090	Afu4g09090-T	33	Ortholog(s) have protein disulfide oxidoreductase activity, role in protein denaturation involved in proteasomal ubiquitin-dependent protein catabolic process and cytosol, nuclear periphery localization	protein coding gene	Afu4g09090	N/A	333	PF00085;PF06201	Thioredoxin domain;PITH domain
Afu4g10110	Afu4g10110-T	34	Putative homeobox transcription factor	protein coding gene	Afu4g10110	htfA	349	PF05920	Homeobox KN domain
Afu4g10120	Afu4g10120-T	35	Transcriptional activator of proteases prtT	protein coding gene	Afu4g10120	prtT	696	PF00172	Zn(2)-C6 fungal-type DNA-binding domain
Afu4g10220	Afu4g10220-T	36	Ortholog(s) have role in conidiophore development, conidium formation, hyphal growth	protein coding gene	Afu4g10220	N/A	603	PF00046	Homeobox domain
Afu4g11480	Afu4g11480-T	37	Ortholog(s) have role in cellular potassium ion homeostasis	protein coding gene	Afu4g11480	N/A	283	PF00096	Zinc finger C2H2-type
Afu4g12470	Afu4g12470-T	38	Cross-pathway control protein A, putative	protein coding gene	Afu4g12470	cpcA	252	PF07716	Basic-leucine zipper domain
Afu4g12910	Afu4g12910-T	39	Ubiquitin carboxyl-terminal hydrolase creB, putative	protein coding gene	Afu4g12910	creB	775	PF00443	Peptidase C19, ubiquitin carboxyl-terminal hydrolase
Afu5g02690	Afu5g02690-T	40	Ortholog(s) have role in conidiophore development	protein coding gene	Afu5g02690	N/A	807	PF00172;PF04082	Zn(2)-C6 fungal-type DNA-binding domain;Transcription factor domain, fungi
Afu5g02920	Afu5g02920-T	41	Ortholog(s) have NAD+ binding, sequence-specific DNA binding activity, role in nitrogen catabolite repression of transcription from RNA polymerase II promoter, regulation of nitrate assimilation and nucleus localization	protein coding gene	Afu5g02920	N/A	352	PF05368	NmrA-like domain
Afu5g04060	Afu5g04060-T	42	Ortholog(s) have ubiquitin-protein transferase activity	protein coding gene	Afu5g04060	N/A	166	PF00179	Ubiquitin-conjugating enzyme E2
Afu5g06190	Afu5g06190-T	43	putative transcription factor	protein coding gene	Afu5g06190	steA	688	PF00096;PF02200	Zinc finger C2H2-type;Transcription factor Ste12
Afu5g06260	Afu5g06260-T	44	Chromatin-remodeling ATPase INO80, putative	protein coding gene	Afu5g06260	ino80	1708	PF00176;PF00271;PF13892	SNF2-related, N-terminal domain;Helicase, C-terminal;DBINO domain
Afu5g10130	Afu5g10130-T	45	Putative bZIP transcription factor	protein coding gene	Afu5g10130	N/A	257	N/A	N/A
Afu5g12080	Afu5g12080-T	46	Has domain(s) with predicted DNA binding, RNA polymerase II transcription factor activity, sequence-specific DNA binding, zinc ion binding activity and role in regulation of transcription, DNA-templated, transcription, DNA-templated	protein coding gene	Afu5g12080	N/A	735	PF00172;PF04082	Zn(2)-C6 fungal-type DNA-binding domain;Transcription factor domain, fungi
Afu6g00200	Afu6g00200-T	47	Has domain(s) with predicted DNA binding, RNA polymerase II transcription factor activity, sequence-specific DNA binding, zinc ion binding activity and role in regulation of transcription, DNA-templated, transcription, DNA-templated	protein coding gene	Afu6g00200	N/A	799	PF00172;PF04082	Zn(2)-C6 fungal-type DNA-binding domain;Transcription factor domain, fungi
Afu6g01970	Afu6g01970-T	48	GATA transcriptional activator AreA	protein coding gene	Afu6g01970	areA	881	PF00320;PF07573;PF08550	Zinc finger, GATA-type;Nitrogen regulatory AreA, N-terminal;Nitrogen regulatory protein areA, GATA-like domain
Afu6g02110	Afu6g02110-T	49	Has domain(s) with predicted DNA binding, protein dimerization activity	protein coding gene	Afu6g02110	N/A	219	PF00319	Transcription factor, MADS-box
Afu6g02330	Afu6g02330-T	50	Has domain(s) with predicted RNA polymerase II transcription factor activity, sequence-specific DNA binding, zinc ion binding activity, role in regulation of transcription, DNA-templated and nucleus localization	protein coding gene	Afu6g02330	N/A	379	PF00172	Zn(2)-C6 fungal-type DNA-binding domain
Afu6g06535	Afu6g06535-T	51	Has domain(s) with predicted RNA polymerase II transcription factor activity, sequence-specific DNA binding, zinc ion binding activity, role in regulation of transcription, DNA-templated and nucleus localization	protein coding gene	Afu6g06535	N/A	287	N/A	N/A
Afu6g06830	Afu6g06830-T	52	RNA polymerase II mediator complex subunit	protein coding gene	Afu6g06830	srb5	268	PF09637	Mediator complex, subunit Med18
Afu6g14580	Afu6g14580-T	53	Has domain(s) with predicted RNA polymerase II transcription factor activity, sequence-specific DNA binding, zinc ion binding activity, role in regulation of transcription, DNA-templated and nucleus localization	protein coding gene	Afu6g14580	N/A	206	PF00172	Zn(2)-C6 fungal-type DNA-binding domain
Afu7g05960	Afu7g05960-T	54	Ortholog(s) have sequence-specific DNA binding activity	protein coding gene	Afu7g05960	N/A	1044	PF04082	Transcription factor domain, fungi
Afu7g06280	Afu7g06280-T	55	Has domain(s) with predicted RNA polymerase II transcription factor activity, sequence-specific DNA binding, zinc ion binding activity, role in regulation of transcription, DNA-templated and nucleus localization	protein coding gene	Afu7g06280	N/A	520	PF00172;PF11951	Zn(2)-C6 fungal-type DNA-binding domain;Fungal transcription factor
Afu8g04050	Afu8g04050-T	56	Putative DNA binding transcription factor	protein coding gene	Afu8g04050	N/A	583	PF05224	NDT80 DNA-binding domain
Afu8g04060	Afu8g04060-T	57	Has domain(s) with predicted hydrolase activity, hydrolyzing O-glycosyl compounds activity and role in carbohydrate metabolic process	protein coding gene	Afu8g04060	N/A	931	PF00583;PF00933	GNAT domain;Glycoside hydrolase, family 3, N-terminal
Afu8g04130	Afu8g04130-T	58	Fungal Zn(2)-Cys(6) binuclear cluster domain-containing protein	protein coding gene	Afu8g04130	farB1	885	PF04082	Transcription factor domain, fungi
			This referred to as regulation of nucleic acid-templated transcription
