# Supplementary material for: Interactions between the transcription factors FfmA and AtrR are required to properly regulate gene expression in the fungus Aspergillus fumigatus
Source: G3 (Bethesda). 2023 Jul 31;13(10):jkad173. doi: 10.1093/g3journal/jkad173 (PMC10542180; doi:10.1093/g3journal/jkad173)
Supplement: jkad173_Supplementary_Data [file jkad173_supplementary_data.zip › Supplementary_table_S9.xlsx]

## Sheet: GeneByLocusTag_Summary (75)
Gene ID	source_id	Input Order	Product Description	Gene Type	Input ID	Gene Name or Symbol	Protein Length	PFam ID	PFam Description
Afu1g03210	Afu1g03210-T	1	Myb family transcription factor	protein coding gene	Afu1g03210	flbD	314	PF00249	SANT/Myb domain
Afu1g16590	Afu1g16590-T	2	Putative C2H2 transcription factor	protein coding gene	Afu1g16590	brlA	447	PF00096	Zinc finger C2H2-type
Afu1g16840	Afu1g16840-T	3	TCTP family protein	protein coding gene	Afu1g16840	N/A	179	PF00838	Translationally controlled tumour protein
Afu2g07900	Afu2g07900-T	4	Putative APSES domain transcription factor	protein coding gene	Afu2g07900	stuA	636	N/A	N/A
Afu2g11180	Afu2g11180-T	5	Developmental regulator	protein coding gene	Afu2g11180	flbA	712	PF00610;PF00615	DEP domain;RGS domain
Afu2g11840	Afu2g11840-T	6	Transcriptional corepressor	protein coding gene	Afu2g11840	cyc8	867	PF00515;PF13181	Tetratricopeptide repeat 1;Tetratricopeptide repeat
Afu2g13140	Afu2g13140-T	7	Meiosis induction protein kinase Ime2, putative	protein coding gene	Afu2g13140	ime2	776	PF00069	Protein kinase domain
Afu2g13260	Afu2g13260-T	8	Developmental regulator medA, putative	protein coding gene	Afu2g13260	medA	683	N/A	N/A
Afu3g09640	Afu3g09640-T	9	Putative cAMP independent regulatory protein	protein coding gene	Afu3g09640	N/A	476	PF09729	Gti1/Pac2 family
Afu4g13120	Afu4g13120-T	10	Glutamine synthetase	protein coding gene	Afu4g13120	glnA	358	PF00120;PF03951	Glutamine synthetase, catalytic domain;Glutamine synthetase, beta-Grasp domain
Afu5g11190	Afu5g11190-T	11	Ortholog(s) have role in positive regulation of asexual sporulation resulting in formation of a cellular spore, positive regulation of secondary metabolite biosynthetic process and plasma membrane localization	protein coding gene	Afu5g11190	N/A	352	N/A	N/A
Afu6g02690	Afu6g02690-T	12	C2H2 finger domain-containing protein	protein coding gene	Afu6g02690	mtfA	336	PF00096	Zinc finger C2H2-type
Afu6g04490	Afu6g04490-T	13	Putative cAMP-independent regulatory protein	protein coding gene	Afu6g04490	N/A	480	PF09729	Gti1/Pac2 family
Afu8g01930	Afu8g01930-T	14	Ortholog(s) have histone methyltransferase activity (H3-K9 specific) activity	protein coding gene	Afu8g01930	N/A	339	PF13489	N/A
